# Supplementary material for: A longitudinal neuroimaging dataset on arithmetic processing in school children
Source: Sci Data. 2019 Mar 5;6:190040. doi: 10.1038/sdata.2019.40 (PMC6400102; doi:10.1038/sdata.2019.40)
Supplement: Supplementary file 1 [file sdata201940-isa1.zip]

Archive with 5 entries (5 files):
- i_Investigation.txt
- s_SuarezP518A_study.txt
- a_SuarezP518A_mri_bold.txt
- a_SuarezP518A_mri_t1w.txt
- a_SuarezP518A_behavioural.txt
