# Supplementary material for: A longitudinal neuroimaging dataset on arithmetic processing in school children
Source: Sci Data. 2019 Mar 5;6:190040. doi: 10.1038/sdata.2019.40 (PMC6400102; doi:10.1038/sdata.2019.40)
Supplement: Supplementary file 1 [file sdata201940-isa1.zip › i_Investigation.txt]

# Investigation File generated for Scientific Data with Investigation File Authoring Tool version 0.1.0 on 08/02/2019 - This metadata file is CC0
ONTOLOGY SOURCE REFERENCE
Term Source Name	NCBITaxon	UBERON	EFO	OBI	ERO	CLO	XCO	CMO	NBO
Term Source File	http://data.bioontology.org/ontologies/NCBITAXON	http://data.bioontology.org/ontologies/UBERON	http://data.bioontology.org/ontologies/EFO	http://data.bioontology.org/ontologies/OBI	http://data.bioontology.org/ontologies/ERO	http://data.bioontology.org/ontologies/CLO	http://data.bioontology.org/ontologies/XCO	http://data.bioontology.org/ontologies/CMO	http://data.bioontology.org/ontologies/NBO
Term Source Version	2016AB	releases/2014-06-15	2.104	2014-08-18	2013-08-02	2.1.106	4.18	2.41	2012-07-09
Term Source Description	National Center for Biotechnology Information (NCBI) Organismal Classification	Uber Anatomy Ontology	Experimental Factor Ontology	Ontology for Biomedical Investigations	Eagle-I Research Resource Ontology	Cell Line Ontology	Experimental Conditions Ontology	Clinical Measurement Ontology	Neuro Behavior Ontology
INVESTIGATION
Investigation Identifier
Investigation Title
Investigation Description
Investigation Submission Date
Investigation Public Release Date
INVESTIGATION PUBLICATIONS
Investigation PubMed ID
Investigation Publication DOI
Investigation Publication Author List
Investigation Publication Title
Investigation Publication Status
Investigation Publication Status Term Accession Number
Investigation Publication Status Term Source REF
INVESTIGATION CONTACTS
Investigation Person Last Name
Investigation Person Mid Initials
Investigation Person First Name
Investigation Person Address
Investigation Person Phone
Investigation Person Fax
Investigation Person Email
Investigation Person Affiliation
Investigation Person Roles
Investigation Person Roles Term Accession Number
Investigation Person Roles Term Source REF
STUDY
Study Identifier	10.1038/sdata.2019.40
Study Title	A longitudinal neuroimaging dataset on arithmetic processing in school children
Study Submission Date	19/09/2018
Study Public Release Date	05/03/2019
Study Description	http://www.nature.com/articles/sdata201940#abstract
Study File Name	s_SuarezP518A_study.txt
Comment[Subject Keywords]	//;///;//;///
Comment[Manuscript Licence]	CC BY-4.0
Comment[Experimental Metadata Licence]	CC0
Comment[Supplementary Information File Name]	
Comment[Supplementary Information File Type]	x-zip-compressed
Comment[Supplementary Information File URL]	http://www.nature.com/articles/sdata201940#supplementary-information
Comment[Data Repository]	OpenNeuro 
Comment[Data Record Accession]	doi:10.18112/openneuro.ds001486.v1.1.0
Comment[Data Record URI]	https://doi.org/10.18112/openneuro.ds001486.v1.1.0
STUDY DESIGN DESCRIPTORS
Study Design Type	time series design	repeated measure design	behavioral data analysis objective	longitudinal study design
Study Design Type Term Accession Number	http://www.ebi.ac.uk/efo/EFO_0001779	OBI:0500002	ERO:0100130	""
Study Design Type Term Source REF	EFO	OBI	ERO	""
STUDY PUBLICATIONS
Study PubMed ID	""	""	""	""	""	""	""	""	""
Study Publication DOI	doi:10.1016/j.neuroimage.2014.12.011	doi:10.1016/j.cortex.2014.04.001	doi:10.3389/fpsyg.2015.00226	doi:10.1080/87565641.2014.939182	doi:10.1111/desc.12268	doi:10.3389/fpsyg.2016.00892	doi:10.1002/hbm.24223	doi:10.1016/j.neuroimage.2018.08.074	doi:10.1111/desc.12140
Study Publication Author List	""	""	""	""	""	""	""	""	""
Study Publication Title	""	""	""	""	""	""	""	""	""
Study Publication Status	published	published	published	published	published	published	published	published	published
Study Publication Status Term Accession Number									
Study Publication Status Term Source REF									
STUDY FACTORS
Study Factor Name	sex	task
Study Factor Type	sex	experimental condition
Study Factor Type Term Accession Number	PATO:0000047	XCO:0000000
Study Factor Type Term Source REF	CLO	XCO
STUDY ASSAYS
Study Assay Measurement Type	brain activity measurement	brain	behavioral assay
Study Assay Measurement Type Term Accession Number	CMO:0001737	UBERON:0000955	ERO:0001116
Study Assay Measurement Type Term Source REF	CMO	NBO	ERO
Study Assay Technology Type	3T MRI scanner	3T MRI scanner	behavior or behavioral disorder measurement
Study Assay Technology Type Term Accession Number	ERO:0000505	ERO:0000505	http://www.ebi.ac.uk/efo/EFO_0004782
Study Assay Technology Type Term Source REF	ERO	ERO	EFO
Study Assay Technology Platform	instrument; manufacturer	instrument; manufacturer	""
Study Assay File Name	a_SuarezP518A_mri_bold.txt	a_SuarezP518A_mri_t1w.txt	a_SuarezP518A_behavioural.txt
STUDY PROTOCOLS
Study Protocol Name	Participants	Neuroimaging assessment	Behavioral assessment
Study Protocol Type	human subject enrollment	magnetic resonance imaging	behavior or behavioral disorder measurement
Study Protocol Type Term Accession Number	OBI:0600004	ERO:0001235	http://www.ebi.ac.uk/efo/EFO_0004782
Study Protocol Type Term Source REF	OBI	ERO	EFO
Study Protocol Description			
Study Protocol URI	""	""	""
Study Protocol Version			
Study Protocol Parameters Name	""	instrument; manufacturer	""
Study Protocol Parameters Name Term Accession Number	""	""	""
Study Protocol Parameters Name Term Source REF	""	""	""
Study Protocol Components Name	""	""	""
Study Protocol Components Type	""	""	""
Study Protocol Components Type Term Accession Number	""	""	""
Study Protocol Components Type Term Source REF	""	""	""
STUDY CONTACTS
Study Person Last Name	Suárez-Pellicioni	Lytle	Younger	Booth
Study Person First Name	Macarena	Marisa	Jessica W.	James R.
Study Person Mid Initials				
Study Person Email	suarez.pellic@vanderbilt.edu	""	""	""
Study Person Phone				
Study Person Fax				
Study Person Address				
Study Person Affiliation	Department of Psychology and Human Development, Vanderbilt University, Nashville, TN, USA	Department of Psychology and Human Development, Vanderbilt University, Nashville, TN, USA	Neurology Department, Neuroscape, University of California San Francisco, San Francisco, CA, USA	Department of Psychology and Human Development, Vanderbilt University, Nashville, TN, USA
Study Person Roles				
Study Person Roles Term Accession Number				
Study Person Roles Term Source REF				
Comment[Study Person ORCID]	0000-0002-9056-9561			
Comment[Funder]				
Comment[FundRef ID]				
Comment[Funder Term Source REF]				
Comment[Grant Identifier]				
