# Supplementary material for: A longitudinal neuroimaging dataset on arithmetic processing in school children
Source: Sci Data. 2019 Mar 5;6:190040. doi: 10.1038/sdata.2019.40 (PMC6400102; doi:10.1038/sdata.2019.40)
Supplement: Supplementary file 1 [file sdata201940-isa1.zip › s_SuarezP518A_study.txt]

Source Name	Characteristics[organism]	Term Source REF	Term Accession Number	Characteristics[organism part]	Term Source REF	Term Accession Number	Protocol REF	Sample Name	Factor Value[sex]	Factor Value[task]
schools in the Chicago metropolitan area	Homo sapiens	NCBITaxon	NCBITaxon:9607	brain	UBERON	UBERON:0000955	Participants	participant 1	1	Single-Digit Multiplication; Numerosity Judgement; Rhyming Judgement; Single-Digit Subtraction
schools in the Chicago metropolitan area	Homo sapiens	NCBITaxon	NCBITaxon:9607	brain	UBERON	UBERON:0000955	Participants	participant 2	2	Single-Digit Multiplication; Numerosity Judgement; Rhyming Judgement; Single-Digit Subtraction
schools in the Chicago metropolitan area	Homo sapiens	NCBITaxon	NCBITaxon:9607	brain	UBERON	UBERON:0000955	Participants	participant 3	2	Single-Digit Multiplication; Numerosity Judgement; Rhyming Judgement; Single-Digit Subtraction
schools in the Chicago metropolitan area	Homo sapiens	NCBITaxon	NCBITaxon:9607	brain	UBERON	UBERON:0000955	Participants	participant 4	2	Single-Digit Multiplication; Numerosity Judgement; Rhyming Judgement; Single-Digit Subtraction
schools in the Chicago metropolitan area	Homo sapiens	NCBITaxon	NCBITaxon:9607	brain	UBERON	UBERON:0000955	Participants	participant 5	1	Single-Digit Multiplication; Numerosity Judgement; Rhyming Judgement; Single-Digit Subtraction
schools in the Chicago metropolitan area	Homo sapiens	NCBITaxon	NCBITaxon:9607	brain	UBERON	UBERON:0000955	Participants	participant 6	2	Single-Digit Multiplication; Numerosity Judgement; Rhyming Judgement; Single-Digit Subtraction
schools in the Chicago metropolitan area	Homo sapiens	NCBITaxon	NCBITaxon:9607	brain	UBERON	UBERON:0000955	Participants	participant 7	2	Single-Digit Multiplication; Numerosity Judgement; Rhyming Judgement; Single-Digit Subtraction
schools in the Chicago metropolitan area	Homo sapiens	NCBITaxon	NCBITaxon:9607	brain	UBERON	UBERON:0000955	Participants	participant 8	2	Single-Digit Multiplication; Numerosity Judgement; Rhyming Judgement; Single-Digit Subtraction
schools in the Chicago metropolitan area	Homo sapiens	NCBITaxon	NCBITaxon:9607	brain	UBERON	UBERON:0000955	Participants	participant 9	2	Single-Digit Multiplication; Numerosity Judgement; Rhyming Judgement; Single-Digit Subtraction
schools in the Chicago metropolitan area	Homo sapiens	NCBITaxon	NCBITaxon:9607	brain	UBERON	UBERON:0000955	Participants	participant 10	1	Single-Digit Multiplication; Numerosity Judgement; Rhyming Judgement; Single-Digit Subtraction
schools in the Chicago metropolitan area	Homo sapiens	NCBITaxon	NCBITaxon:9607	brain	UBERON	UBERON:0000955	Participants	participant 11	2	Single-Digit Multiplication; Numerosity Judgement; Rhyming Judgement; Single-Digit Subtraction
schools in the Chicago metropolitan area	Homo sapiens	NCBITaxon	NCBITaxon:9607	brain	UBERON	UBERON:0000955	Participants	participant 12	1	Single-Digit Multiplication; Numerosity Judgement; Rhyming Judgement; Single-Digit Subtraction
schools in the Chicago metropolitan area	Homo sapiens	NCBITaxon	NCBITaxon:9607	brain	UBERON	UBERON:0000955	Participants	participant 13	2	Single-Digit Multiplication; Numerosity Judgement; Rhyming Judgement; Single-Digit Subtraction
schools in the Chicago metropolitan area	Homo sapiens	NCBITaxon	NCBITaxon:9607	brain	UBERON	UBERON:0000955	Participants	participant 14	1	Single-Digit Multiplication; Numerosity Judgement; Rhyming Judgement; Single-Digit Subtraction
schools in the Chicago metropolitan area	Homo sapiens	NCBITaxon	NCBITaxon:9607	brain	UBERON	UBERON:0000955	Participants	participant 15	1	Single-Digit Multiplication; Numerosity Judgement; Rhyming Judgement; Single-Digit Subtraction
schools in the Chicago metropolitan area	Homo sapiens	NCBITaxon	NCBITaxon:9607	brain	UBERON	UBERON:0000955	Participants	participant 16	2	Single-Digit Multiplication; Numerosity Judgement; Rhyming Judgement; Single-Digit Subtraction
schools in the Chicago metropolitan area	Homo sapiens	NCBITaxon	NCBITaxon:9607	brain	UBERON	UBERON:0000955	Participants	participant 17	2	Single-Digit Multiplication; Numerosity Judgement; Rhyming Judgement; Single-Digit Subtraction
schools in the Chicago metropolitan area	Homo sapiens	NCBITaxon	NCBITaxon:9607	brain	UBERON	UBERON:0000955	Participants	participant 18	2	Single-Digit Multiplication; Numerosity Judgement; Rhyming Judgement; Single-Digit Subtraction
schools in the Chicago metropolitan area	Homo sapiens	NCBITaxon	NCBITaxon:9607	brain	UBERON	UBERON:0000955	Participants	participant 19	1	Single-Digit Multiplication; Numerosity Judgement; Rhyming Judgement; Single-Digit Subtraction
schools in the Chicago metropolitan area	Homo sapiens	NCBITaxon	NCBITaxon:9607	brain	UBERON	UBERON:0000955	Participants	participant 20	1	Single-Digit Multiplication; Numerosity Judgement; Rhyming Judgement; Single-Digit Subtraction
schools in the Chicago metropolitan area	Homo sapiens	NCBITaxon	NCBITaxon:9607	brain	UBERON	UBERON:0000955	Participants	participant 21	2	Single-Digit Multiplication; Numerosity Judgement; Rhyming Judgement; Single-Digit Subtraction
schools in the Chicago metropolitan area	Homo sapiens	NCBITaxon	NCBITaxon:9607	brain	UBERON	UBERON:0000955	Participants	participant 22	1	Single-Digit Multiplication; Numerosity Judgement; Rhyming Judgement; Single-Digit Subtraction
schools in the Chicago metropolitan area	Homo sapiens	NCBITaxon	NCBITaxon:9607	brain	UBERON	UBERON:0000955	Participants	participant 23	1	Single-Digit Multiplication; Numerosity Judgement; Rhyming Judgement; Single-Digit Subtraction
schools in the Chicago metropolitan area	Homo sapiens	NCBITaxon	NCBITaxon:9607	brain	UBERON	UBERON:0000955	Participants	participant 24	2	Single-Digit Multiplication; Numerosity Judgement; Rhyming Judgement; Single-Digit Subtraction
schools in the Chicago metropolitan area	Homo sapiens	NCBITaxon	NCBITaxon:9607	brain	UBERON	UBERON:0000955	Participants	participant 25	1	Single-Digit Multiplication; Numerosity Judgement; Rhyming Judgement; Single-Digit Subtraction
schools in the Chicago metropolitan area	Homo sapiens	NCBITaxon	NCBITaxon:9607	brain	UBERON	UBERON:0000955	Participants	participant 26	2	Single-Digit Multiplication; Numerosity Judgement; Rhyming Judgement; Single-Digit Subtraction
schools in the Chicago metropolitan area	Homo sapiens	NCBITaxon	NCBITaxon:9607	brain	UBERON	UBERON:0000955	Participants	participant 27	2	Single-Digit Multiplication; Numerosity Judgement; Rhyming Judgement; Single-Digit Subtraction
schools in the Chicago metropolitan area	Homo sapiens	NCBITaxon	NCBITaxon:9607	brain	UBERON	UBERON:0000955	Participants	participant 28	2	Single-Digit Multiplication; Numerosity Judgement; Rhyming Judgement; Single-Digit Subtraction
schools in the Chicago metropolitan area	Homo sapiens	NCBITaxon	NCBITaxon:9607	brain	UBERON	UBERON:0000955	Participants	participant 29	1	Single-Digit Multiplication; Numerosity Judgement; Rhyming Judgement; Single-Digit Subtraction
schools in the Chicago metropolitan area	Homo sapiens	NCBITaxon	NCBITaxon:9607	brain	UBERON	UBERON:0000955	Participants	participant 30	2	Single-Digit Multiplication; Numerosity Judgement; Rhyming Judgement; Single-Digit Subtraction
schools in the Chicago metropolitan area	Homo sapiens	NCBITaxon	NCBITaxon:9607	brain	UBERON	UBERON:0000955	Participants	participant 31	2	Single-Digit Multiplication; Numerosity Judgement; Rhyming Judgement; Single-Digit Subtraction
schools in the Chicago metropolitan area	Homo sapiens	NCBITaxon	NCBITaxon:9607	brain	UBERON	UBERON:0000955	Participants	participant 32	1	Single-Digit Multiplication; Numerosity Judgement; Rhyming Judgement; Single-Digit Subtraction
schools in the Chicago metropolitan area	Homo sapiens	NCBITaxon	NCBITaxon:9607	brain	UBERON	UBERON:0000955	Participants	participant 33	2	Single-Digit Multiplication; Numerosity Judgement; Rhyming Judgement; Single-Digit Subtraction
schools in the Chicago metropolitan area	Homo sapiens	NCBITaxon	NCBITaxon:9607	brain	UBERON	UBERON:0000955	Participants	participant 34	2	Single-Digit Multiplication; Numerosity Judgement; Rhyming Judgement; Single-Digit Subtraction
schools in the Chicago metropolitan area	Homo sapiens	NCBITaxon	NCBITaxon:9607	brain	UBERON	UBERON:0000955	Participants	participant 35	1	Single-Digit Multiplication; Numerosity Judgement; Rhyming Judgement; Single-Digit Subtraction
schools in the Chicago metropolitan area	Homo sapiens	NCBITaxon	NCBITaxon:9607	brain	UBERON	UBERON:0000955	Participants	participant 36	1	Single-Digit Multiplication; Numerosity Judgement; Rhyming Judgement; Single-Digit Subtraction
schools in the Chicago metropolitan area	Homo sapiens	NCBITaxon	NCBITaxon:9607	brain	UBERON	UBERON:0000955	Participants	participant 37	1	Single-Digit Multiplication; Numerosity Judgement; Rhyming Judgement; Single-Digit Subtraction
schools in the Chicago metropolitan area	Homo sapiens	NCBITaxon	NCBITaxon:9607	brain	UBERON	UBERON:0000955	Participants	participant 38	1	Single-Digit Multiplication; Numerosity Judgement; Rhyming Judgement; Single-Digit Subtraction
schools in the Chicago metropolitan area	Homo sapiens	NCBITaxon	NCBITaxon:9607	brain	UBERON	UBERON:0000955	Participants	participant 39	2	Single-Digit Multiplication; Numerosity Judgement; Rhyming Judgement; Single-Digit Subtraction
schools in the Chicago metropolitan area	Homo sapiens	NCBITaxon	NCBITaxon:9607	brain	UBERON	UBERON:0000955	Participants	participant 40	1	Single-Digit Multiplication; Numerosity Judgement; Rhyming Judgement; Single-Digit Subtraction
schools in the Chicago metropolitan area	Homo sapiens	NCBITaxon	NCBITaxon:9607	brain	UBERON	UBERON:0000955	Participants	participant 41	2	Single-Digit Multiplication; Numerosity Judgement; Rhyming Judgement; Single-Digit Subtraction
schools in the Chicago metropolitan area	Homo sapiens	NCBITaxon	NCBITaxon:9607	brain	UBERON	UBERON:0000955	Participants	participant 42	2	Single-Digit Multiplication; Numerosity Judgement; Rhyming Judgement; Single-Digit Subtraction
schools in the Chicago metropolitan area	Homo sapiens	NCBITaxon	NCBITaxon:9607	brain	UBERON	UBERON:0000955	Participants	participant 43	1	Single-Digit Multiplication; Numerosity Judgement; Rhyming Judgement; Single-Digit Subtraction
schools in the Chicago metropolitan area	Homo sapiens	NCBITaxon	NCBITaxon:9607	brain	UBERON	UBERON:0000955	Participants	participant 44	2	Single-Digit Multiplication; Numerosity Judgement; Rhyming Judgement; Single-Digit Subtraction
schools in the Chicago metropolitan area	Homo sapiens	NCBITaxon	NCBITaxon:9607	brain	UBERON	UBERON:0000955	Participants	participant 45	2	Single-Digit Multiplication; Numerosity Judgement; Rhyming Judgement; Single-Digit Subtraction
schools in the Chicago metropolitan area	Homo sapiens	NCBITaxon	NCBITaxon:9607	brain	UBERON	UBERON:0000955	Participants	participant 46	1	Single-Digit Multiplication; Numerosity Judgement; Rhyming Judgement; Single-Digit Subtraction
schools in the Chicago metropolitan area	Homo sapiens	NCBITaxon	NCBITaxon:9607	brain	UBERON	UBERON:0000955	Participants	participant 47	2	Single-Digit Multiplication; Numerosity Judgement; Rhyming Judgement; Single-Digit Subtraction
schools in the Chicago metropolitan area	Homo sapiens	NCBITaxon	NCBITaxon:9607	brain	UBERON	UBERON:0000955	Participants	participant 48	1	Single-Digit Multiplication; Numerosity Judgement; Rhyming Judgement; Single-Digit Subtraction
schools in the Chicago metropolitan area	Homo sapiens	NCBITaxon	NCBITaxon:9607	brain	UBERON	UBERON:0000955	Participants	participant 49	2	Single-Digit Multiplication; Numerosity Judgement; Rhyming Judgement; Single-Digit Subtraction
schools in the Chicago metropolitan area	Homo sapiens	NCBITaxon	NCBITaxon:9607	brain	UBERON	UBERON:0000955	Participants	participant 50	2	Single-Digit Multiplication; Numerosity Judgement; Rhyming Judgement; Single-Digit Subtraction
schools in the Chicago metropolitan area	Homo sapiens	NCBITaxon	NCBITaxon:9607	brain	UBERON	UBERON:0000955	Participants	participant 51	2	Single-Digit Multiplication; Numerosity Judgement; Rhyming Judgement; Single-Digit Subtraction
schools in the Chicago metropolitan area	Homo sapiens	NCBITaxon	NCBITaxon:9607	brain	UBERON	UBERON:0000955	Participants	participant 52	2	Single-Digit Multiplication; Numerosity Judgement; Rhyming Judgement; Single-Digit Subtraction
schools in the Chicago metropolitan area	Homo sapiens	NCBITaxon	NCBITaxon:9607	brain	UBERON	UBERON:0000955	Participants	participant 53	2	Single-Digit Multiplication; Numerosity Judgement; Rhyming Judgement; Single-Digit Subtraction
schools in the Chicago metropolitan area	Homo sapiens	NCBITaxon	NCBITaxon:9607	brain	UBERON	UBERON:0000955	Participants	participant 54	1	Single-Digit Multiplication; Numerosity Judgement; Rhyming Judgement; Single-Digit Subtraction
schools in the Chicago metropolitan area	Homo sapiens	NCBITaxon	NCBITaxon:9607	brain	UBERON	UBERON:0000955	Participants	participant 55	1	Single-Digit Multiplication; Numerosity Judgement; Rhyming Judgement; Single-Digit Subtraction
schools in the Chicago metropolitan area	Homo sapiens	NCBITaxon	NCBITaxon:9607	brain	UBERON	UBERON:0000955	Participants	participant 56	2	Single-Digit Multiplication; Numerosity Judgement; Rhyming Judgement; Single-Digit Subtraction
schools in the Chicago metropolitan area	Homo sapiens	NCBITaxon	NCBITaxon:9607	brain	UBERON	UBERON:0000955	Participants	participant 57	1	Single-Digit Multiplication; Numerosity Judgement; Rhyming Judgement; Single-Digit Subtraction
schools in the Chicago metropolitan area	Homo sapiens	NCBITaxon	NCBITaxon:9607	brain	UBERON	UBERON:0000955	Participants	participant 58	1	Single-Digit Multiplication; Numerosity Judgement; Rhyming Judgement; Single-Digit Subtraction
schools in the Chicago metropolitan area	Homo sapiens	NCBITaxon	NCBITaxon:9607	brain	UBERON	UBERON:0000955	Participants	participant 59	1	Single-Digit Multiplication; Numerosity Judgement; Rhyming Judgement; Single-Digit Subtraction
schools in the Chicago metropolitan area	Homo sapiens	NCBITaxon	NCBITaxon:9607	brain	UBERON	UBERON:0000955	Participants	participant 60	1	Single-Digit Multiplication; Numerosity Judgement; Rhyming Judgement; Single-Digit Subtraction
schools in the Chicago metropolitan area	Homo sapiens	NCBITaxon	NCBITaxon:9607	brain	UBERON	UBERON:0000955	Participants	participant 61	1	Single-Digit Multiplication; Numerosity Judgement; Rhyming Judgement; Single-Digit Subtraction
schools in the Chicago metropolitan area	Homo sapiens	NCBITaxon	NCBITaxon:9607	brain	UBERON	UBERON:0000955	Participants	participant 62	1	Single-Digit Multiplication; Numerosity Judgement; Rhyming Judgement; Single-Digit Subtraction
schools in the Chicago metropolitan area	Homo sapiens	NCBITaxon	NCBITaxon:9607	brain	UBERON	UBERON:0000955	Participants	participant 63	1	Single-Digit Multiplication; Numerosity Judgement; Rhyming Judgement; Single-Digit Subtraction
schools in the Chicago metropolitan area	Homo sapiens	NCBITaxon	NCBITaxon:9607	brain	UBERON	UBERON:0000955	Participants	participant 64	2	Single-Digit Multiplication; Numerosity Judgement; Rhyming Judgement; Single-Digit Subtraction
schools in the Chicago metropolitan area	Homo sapiens	NCBITaxon	NCBITaxon:9607	brain	UBERON	UBERON:0000955	Participants	participant 65	1	Single-Digit Multiplication; Numerosity Judgement; Rhyming Judgement; Single-Digit Subtraction
schools in the Chicago metropolitan area	Homo sapiens	NCBITaxon	NCBITaxon:9607	brain	UBERON	UBERON:0000955	Participants	participant 66	2	Single-Digit Multiplication; Numerosity Judgement; Rhyming Judgement; Single-Digit Subtraction
schools in the Chicago metropolitan area	Homo sapiens	NCBITaxon	NCBITaxon:9607	brain	UBERON	UBERON:0000955	Participants	participant 67	2	Single-Digit Multiplication; Numerosity Judgement; Rhyming Judgement; Single-Digit Subtraction
schools in the Chicago metropolitan area	Homo sapiens	NCBITaxon	NCBITaxon:9607	brain	UBERON	UBERON:0000955	Participants	participant 68	2	Single-Digit Multiplication; Numerosity Judgement; Rhyming Judgement; Single-Digit Subtraction
schools in the Chicago metropolitan area	Homo sapiens	NCBITaxon	NCBITaxon:9607	brain	UBERON	UBERON:0000955	Participants	participant 69	2	Single-Digit Multiplication; Numerosity Judgement; Rhyming Judgement; Single-Digit Subtraction
schools in the Chicago metropolitan area	Homo sapiens	NCBITaxon	NCBITaxon:9607	brain	UBERON	UBERON:0000955	Participants	participant 70	2	Single-Digit Multiplication; Numerosity Judgement; Rhyming Judgement; Single-Digit Subtraction
schools in the Chicago metropolitan area	Homo sapiens	NCBITaxon	NCBITaxon:9607	brain	UBERON	UBERON:0000955	Participants	participant 71	1	Single-Digit Multiplication; Numerosity Judgement; Rhyming Judgement; Single-Digit Subtraction
schools in the Chicago metropolitan area	Homo sapiens	NCBITaxon	NCBITaxon:9607	brain	UBERON	UBERON:0000955	Participants	participant 72	1	Single-Digit Multiplication; Numerosity Judgement; Rhyming Judgement; Single-Digit Subtraction
schools in the Chicago metropolitan area	Homo sapiens	NCBITaxon	NCBITaxon:9607	brain	UBERON	UBERON:0000955	Participants	participant 73	2	Single-Digit Multiplication; Numerosity Judgement; Rhyming Judgement; Single-Digit Subtraction
schools in the Chicago metropolitan area	Homo sapiens	NCBITaxon	NCBITaxon:9607	brain	UBERON	UBERON:0000955	Participants	participant 74	2	Single-Digit Multiplication; Numerosity Judgement; Rhyming Judgement; Single-Digit Subtraction
schools in the Chicago metropolitan area	Homo sapiens	NCBITaxon	NCBITaxon:9607	brain	UBERON	UBERON:0000955	Participants	participant 75	2	Single-Digit Multiplication; Numerosity Judgement; Rhyming Judgement; Single-Digit Subtraction
schools in the Chicago metropolitan area	Homo sapiens	NCBITaxon	NCBITaxon:9607	brain	UBERON	UBERON:0000955	Participants	participant 76	1	Single-Digit Multiplication; Numerosity Judgement; Rhyming Judgement; Single-Digit Subtraction
schools in the Chicago metropolitan area	Homo sapiens	NCBITaxon	NCBITaxon:9607	brain	UBERON	UBERON:0000955	Participants	participant 77	2	Single-Digit Multiplication; Numerosity Judgement; Rhyming Judgement; Single-Digit Subtraction
schools in the Chicago metropolitan area	Homo sapiens	NCBITaxon	NCBITaxon:9607	brain	UBERON	UBERON:0000955	Participants	participant 78	2	Single-Digit Multiplication; Numerosity Judgement; Rhyming Judgement; Single-Digit Subtraction
schools in the Chicago metropolitan area	Homo sapiens	NCBITaxon	NCBITaxon:9607	brain	UBERON	UBERON:0000955	Participants	participant 79	1	Single-Digit Multiplication; Numerosity Judgement; Rhyming Judgement; Single-Digit Subtraction
schools in the Chicago metropolitan area	Homo sapiens	NCBITaxon	NCBITaxon:9607	brain	UBERON	UBERON:0000955	Participants	participant 80	2	Single-Digit Multiplication; Numerosity Judgement; Rhyming Judgement; Single-Digit Subtraction
schools in the Chicago metropolitan area	Homo sapiens	NCBITaxon	NCBITaxon:9607	brain	UBERON	UBERON:0000955	Participants	participant 81	1	Single-Digit Multiplication; Numerosity Judgement; Rhyming Judgement; Single-Digit Subtraction
schools in the Chicago metropolitan area	Homo sapiens	NCBITaxon	NCBITaxon:9607	brain	UBERON	UBERON:0000955	Participants	participant 82	1	Single-Digit Multiplication; Numerosity Judgement; Rhyming Judgement; Single-Digit Subtraction
schools in the Chicago metropolitan area	Homo sapiens	NCBITaxon	NCBITaxon:9607	brain	UBERON	UBERON:0000955	Participants	participant 83	2	Single-Digit Multiplication; Numerosity Judgement; Rhyming Judgement; Single-Digit Subtraction
schools in the Chicago metropolitan area	Homo sapiens	NCBITaxon	NCBITaxon:9607	brain	UBERON	UBERON:0000955	Participants	participant 84	2	Single-Digit Multiplication; Numerosity Judgement; Rhyming Judgement; Single-Digit Subtraction
schools in the Chicago metropolitan area	Homo sapiens	NCBITaxon	NCBITaxon:9607	brain	UBERON	UBERON:0000955	Participants	participant 85	2	Single-Digit Multiplication; Numerosity Judgement; Rhyming Judgement; Single-Digit Subtraction
schools in the Chicago metropolitan area	Homo sapiens	NCBITaxon	NCBITaxon:9607	brain	UBERON	UBERON:0000955	Participants	participant 86	1	Single-Digit Multiplication; Numerosity Judgement; Rhyming Judgement; Single-Digit Subtraction
schools in the Chicago metropolitan area	Homo sapiens	NCBITaxon	NCBITaxon:9607	brain	UBERON	UBERON:0000955	Participants	participant 87	1	Single-Digit Multiplication; Numerosity Judgement; Rhyming Judgement; Single-Digit Subtraction
schools in the Chicago metropolitan area	Homo sapiens	NCBITaxon	NCBITaxon:9607	brain	UBERON	UBERON:0000955	Participants	participant 88	2	Single-Digit Multiplication; Numerosity Judgement; Rhyming Judgement; Single-Digit Subtraction
schools in the Chicago metropolitan area	Homo sapiens	NCBITaxon	NCBITaxon:9607	brain	UBERON	UBERON:0000955	Participants	participant 89	2	Single-Digit Multiplication; Numerosity Judgement; Rhyming Judgement; Single-Digit Subtraction
schools in the Chicago metropolitan area	Homo sapiens	NCBITaxon	NCBITaxon:9607	brain	UBERON	UBERON:0000955	Participants	participant 90	1	Single-Digit Multiplication; Numerosity Judgement; Rhyming Judgement; Single-Digit Subtraction
schools in the Chicago metropolitan area	Homo sapiens	NCBITaxon	NCBITaxon:9607	brain	UBERON	UBERON:0000955	Participants	participant 91	2	Single-Digit Multiplication; Numerosity Judgement; Rhyming Judgement; Single-Digit Subtraction
schools in the Chicago metropolitan area	Homo sapiens	NCBITaxon	NCBITaxon:9607	brain	UBERON	UBERON:0000955	Participants	participant 92	1	Single-Digit Multiplication; Numerosity Judgement; Rhyming Judgement; Single-Digit Subtraction
schools in the Chicago metropolitan area	Homo sapiens	NCBITaxon	NCBITaxon:9607	brain	UBERON	UBERON:0000955	Participants	participant 93	1	Single-Digit Multiplication; Numerosity Judgement; Rhyming Judgement; Single-Digit Subtraction
schools in the Chicago metropolitan area	Homo sapiens	NCBITaxon	NCBITaxon:9607	brain	UBERON	UBERON:0000955	Participants	participant 94	1	Single-Digit Multiplication; Numerosity Judgement; Rhyming Judgement; Single-Digit Subtraction
schools in the Chicago metropolitan area	Homo sapiens	NCBITaxon	NCBITaxon:9607	brain	UBERON	UBERON:0000955	Participants	participant 95	1	Single-Digit Multiplication; Numerosity Judgement; Rhyming Judgement; Single-Digit Subtraction
schools in the Chicago metropolitan area	Homo sapiens	NCBITaxon	NCBITaxon:9607	brain	UBERON	UBERON:0000955	Participants	participant 96	2	Single-Digit Multiplication; Numerosity Judgement; Rhyming Judgement; Single-Digit Subtraction
schools in the Chicago metropolitan area	Homo sapiens	NCBITaxon	NCBITaxon:9607	brain	UBERON	UBERON:0000955	Participants	participant 97	1	Single-Digit Multiplication; Numerosity Judgement; Rhyming Judgement; Single-Digit Subtraction
schools in the Chicago metropolitan area	Homo sapiens	NCBITaxon	NCBITaxon:9607	brain	UBERON	UBERON:0000955	Participants	participant 98	2	Single-Digit Multiplication; Numerosity Judgement; Rhyming Judgement; Single-Digit Subtraction
schools in the Chicago metropolitan area	Homo sapiens	NCBITaxon	NCBITaxon:9607	brain	UBERON	UBERON:0000955	Participants	participant 99	2	Single-Digit Multiplication; Numerosity Judgement; Rhyming Judgement; Single-Digit Subtraction
schools in the Chicago metropolitan area	Homo sapiens	NCBITaxon	NCBITaxon:9607	brain	UBERON	UBERON:0000955	Participants	participant 100	2	Single-Digit Multiplication; Numerosity Judgement; Rhyming Judgement; Single-Digit Subtraction
schools in the Chicago metropolitan area	Homo sapiens	NCBITaxon	NCBITaxon:9607	brain	UBERON	UBERON:0000955	Participants	participant 101	2	Single-Digit Multiplication; Numerosity Judgement; Rhyming Judgement; Single-Digit Subtraction
schools in the Chicago metropolitan area	Homo sapiens	NCBITaxon	NCBITaxon:9607	brain	UBERON	UBERON:0000955	Participants	participant 102	2	Single-Digit Multiplication; Numerosity Judgement; Rhyming Judgement; Single-Digit Subtraction
schools in the Chicago metropolitan area	Homo sapiens	NCBITaxon	NCBITaxon:9607	brain	UBERON	UBERON:0000955	Participants	participant 103	2	Single-Digit Multiplication; Numerosity Judgement; Rhyming Judgement; Single-Digit Subtraction
schools in the Chicago metropolitan area	Homo sapiens	NCBITaxon	NCBITaxon:9607	brain	UBERON	UBERON:0000955	Participants	participant 104	2	Single-Digit Multiplication; Numerosity Judgement; Rhyming Judgement; Single-Digit Subtraction
schools in the Chicago metropolitan area	Homo sapiens	NCBITaxon	NCBITaxon:9607	brain	UBERON	UBERON:0000955	Participants	participant 105	2	Single-Digit Multiplication; Numerosity Judgement; Rhyming Judgement; Single-Digit Subtraction
schools in the Chicago metropolitan area	Homo sapiens	NCBITaxon	NCBITaxon:9607	brain	UBERON	UBERON:0000955	Participants	participant 106	1	Single-Digit Multiplication; Numerosity Judgement; Rhyming Judgement; Single-Digit Subtraction
schools in the Chicago metropolitan area	Homo sapiens	NCBITaxon	NCBITaxon:9607	brain	UBERON	UBERON:0000955	Participants	participant 107	1	Single-Digit Multiplication; Numerosity Judgement; Rhyming Judgement; Single-Digit Subtraction
schools in the Chicago metropolitan area	Homo sapiens	NCBITaxon	NCBITaxon:9607	brain	UBERON	UBERON:0000955	Participants	participant 108	1	Single-Digit Multiplication; Numerosity Judgement; Rhyming Judgement; Single-Digit Subtraction
schools in the Chicago metropolitan area	Homo sapiens	NCBITaxon	NCBITaxon:9607	brain	UBERON	UBERON:0000955	Participants	participant 109	1	Single-Digit Multiplication; Numerosity Judgement; Rhyming Judgement; Single-Digit Subtraction
schools in the Chicago metropolitan area	Homo sapiens	NCBITaxon	NCBITaxon:9607	brain	UBERON	UBERON:0000955	Participants	participant 110	1	Single-Digit Multiplication; Numerosity Judgement; Rhyming Judgement; Single-Digit Subtraction
schools in the Chicago metropolitan area	Homo sapiens	NCBITaxon	NCBITaxon:9607	brain	UBERON	UBERON:0000955	Participants	participant 111	1	Single-Digit Multiplication; Numerosity Judgement; Rhyming Judgement; Single-Digit Subtraction
schools in the Chicago metropolitan area	Homo sapiens	NCBITaxon	NCBITaxon:9607	brain	UBERON	UBERON:0000955	Participants	participant 112	1	Single-Digit Multiplication; Numerosity Judgement; Rhyming Judgement; Single-Digit Subtraction
schools in the Chicago metropolitan area	Homo sapiens	NCBITaxon	NCBITaxon:9607	brain	UBERON	UBERON:0000955	Participants	participant 113	1	Single-Digit Multiplication; Numerosity Judgement; Rhyming Judgement; Single-Digit Subtraction
schools in the Chicago metropolitan area	Homo sapiens	NCBITaxon	NCBITaxon:9607	brain	UBERON	UBERON:0000955	Participants	participant 114	1	Single-Digit Multiplication; Numerosity Judgement; Rhyming Judgement; Single-Digit Subtraction
schools in the Chicago metropolitan area	Homo sapiens	NCBITaxon	NCBITaxon:9607	brain	UBERON	UBERON:0000955	Participants	participant 115	1	Single-Digit Multiplication; Numerosity Judgement; Rhyming Judgement; Single-Digit Subtraction
schools in the Chicago metropolitan area	Homo sapiens	NCBITaxon	NCBITaxon:9607	brain	UBERON	UBERON:0000955	Participants	participant 116	2	Single-Digit Multiplication; Numerosity Judgement; Rhyming Judgement; Single-Digit Subtraction
schools in the Chicago metropolitan area	Homo sapiens	NCBITaxon	NCBITaxon:9607	brain	UBERON	UBERON:0000955	Participants	participant 117	2	Single-Digit Multiplication; Numerosity Judgement; Rhyming Judgement; Single-Digit Subtraction
schools in the Chicago metropolitan area	Homo sapiens	NCBITaxon	NCBITaxon:9607	brain	UBERON	UBERON:0000955	Participants	participant 118	1	Single-Digit Multiplication; Numerosity Judgement; Rhyming Judgement; Single-Digit Subtraction
schools in the Chicago metropolitan area	Homo sapiens	NCBITaxon	NCBITaxon:9607	brain	UBERON	UBERON:0000955	Participants	participant 119	1	Single-Digit Multiplication; Numerosity Judgement; Rhyming Judgement; Single-Digit Subtraction
schools in the Chicago metropolitan area	Homo sapiens	NCBITaxon	NCBITaxon:9607	brain	UBERON	UBERON:0000955	Participants	participant 120	2	Single-Digit Multiplication; Numerosity Judgement; Rhyming Judgement; Single-Digit Subtraction
schools in the Chicago metropolitan area	Homo sapiens	NCBITaxon	NCBITaxon:9607	brain	UBERON	UBERON:0000955	Participants	participant 121	1	Single-Digit Multiplication; Numerosity Judgement; Rhyming Judgement; Single-Digit Subtraction
schools in the Chicago metropolitan area	Homo sapiens	NCBITaxon	NCBITaxon:9607	brain	UBERON	UBERON:0000955	Participants	participant 122	2	Single-Digit Multiplication; Numerosity Judgement; Rhyming Judgement; Single-Digit Subtraction
schools in the Chicago metropolitan area	Homo sapiens	NCBITaxon	NCBITaxon:9607	brain	UBERON	UBERON:0000955	Participants	participant 123	1	Single-Digit Multiplication; Numerosity Judgement; Rhyming Judgement; Single-Digit Subtraction
schools in the Chicago metropolitan area	Homo sapiens	NCBITaxon	NCBITaxon:9607	brain	UBERON	UBERON:0000955	Participants	participant 124	2	Single-Digit Multiplication; Numerosity Judgement; Rhyming Judgement; Single-Digit Subtraction
schools in the Chicago metropolitan area	Homo sapiens	NCBITaxon	NCBITaxon:9607	brain	UBERON	UBERON:0000955	Participants	participant 125	2	Single-Digit Multiplication; Numerosity Judgement; Rhyming Judgement; Single-Digit Subtraction
schools in the Chicago metropolitan area	Homo sapiens	NCBITaxon	NCBITaxon:9607	brain	UBERON	UBERON:0000955	Participants	participant 126	1	Single-Digit Multiplication; Numerosity Judgement; Rhyming Judgement; Single-Digit Subtraction
schools in the Chicago metropolitan area	Homo sapiens	NCBITaxon	NCBITaxon:9607	brain	UBERON	UBERON:0000955	Participants	participant 127	2	Single-Digit Multiplication; Numerosity Judgement; Rhyming Judgement; Single-Digit Subtraction
schools in the Chicago metropolitan area	Homo sapiens	NCBITaxon	NCBITaxon:9607	brain	UBERON	UBERON:0000955	Participants	participant 128	1	Single-Digit Multiplication; Numerosity Judgement; Rhyming Judgement; Single-Digit Subtraction
schools in the Chicago metropolitan area	Homo sapiens	NCBITaxon	NCBITaxon:9607	brain	UBERON	UBERON:0000955	Participants	participant 129	1	Single-Digit Multiplication; Numerosity Judgement; Rhyming Judgement; Single-Digit Subtraction
schools in the Chicago metropolitan area	Homo sapiens	NCBITaxon	NCBITaxon:9607	brain	UBERON	UBERON:0000955	Participants	participant 130	2	Single-Digit Multiplication; Numerosity Judgement; Rhyming Judgement; Single-Digit Subtraction
schools in the Chicago metropolitan area	Homo sapiens	NCBITaxon	NCBITaxon:9607	brain	UBERON	UBERON:0000955	Participants	participant 131	2	Single-Digit Multiplication; Numerosity Judgement; Rhyming Judgement; Single-Digit Subtraction
schools in the Chicago metropolitan area	Homo sapiens	NCBITaxon	NCBITaxon:9607	brain	UBERON	UBERON:0000955	Participants	participant 132	2	Single-Digit Multiplication; Numerosity Judgement; Rhyming Judgement; Single-Digit Subtraction
