# Supplementary material for: A longitudinal neuroimaging dataset on arithmetic processing in school children
Source: Sci Data. 2019 Mar 5;6:190040. doi: 10.1038/sdata.2019.40 (PMC6400102; doi:10.1038/sdata.2019.40)
Supplement: Supplementary file 1 [file sdata201940-isa1.zip › a_SuarezP518A_mri_bold.txt]

Sample Name	Protocol REF	Parameter Value[instrument]	Parameter Value[manufacturer]	Assay Name	Raw Data File	Comment[Data Repository]	Comment[Data Record Accession]	Comment[Data Record URI]	Factor Value[task]
participant 1	Neuroimaging assessment	3T TIM Trio	Siemens	sub-001_ses-T1_task-Mult_run-01	sub-001/ses-T1/func/sub-001_ses-T1_task-Mult_run-01_bold.nii.gz	OpenNeuro	doi:10.18112/openneuro.ds001486.v1.1.0	https://doi.org/10.18112/openneuro.ds001486.v1.1.0	Single-Digit Multiplication
participant 1	Neuroimaging assessment	3T TIM Trio	Siemens	sub-001_ses-T1_task-Mult_run-02	sub-001/ses-T1/func/sub-001_ses-T1_task-Mult_run-02_bold.nii.gz	OpenNeuro	doi:10.18112/openneuro.ds001486.v1.1.0	https://doi.org/10.18112/openneuro.ds001486.v1.1.0	Single-Digit Multiplication
participant 1	Neuroimaging assessment	3T TIM Trio	Siemens	sub-001_ses-T1_task-Num_run-01	sub-001/ses-T1/func/sub-001_ses-T1_task-Num_run-01_bold.nii.gz	OpenNeuro	doi:10.18112/openneuro.ds001486.v1.1.0	https://doi.org/10.18112/openneuro.ds001486.v1.1.0	Numerosity Judgement
participant 1	Neuroimaging assessment	3T TIM Trio	Siemens	sub-001_ses-T1_task-Num_run-02	sub-001/ses-T1/func/sub-001_ses-T1_task-Num_run-02_bold.nii.gz	OpenNeuro	doi:10.18112/openneuro.ds001486.v1.1.0	https://doi.org/10.18112/openneuro.ds001486.v1.1.0	Numerosity Judgement
participant 1	Neuroimaging assessment	3T TIM Trio	Siemens	sub-001_ses-T1_task-Rhyming	sub-001/ses-T1/func/sub-001_ses-T1_task-Rhyming_bold.nii.gz	OpenNeuro	doi:10.18112/openneuro.ds001486.v1.1.0	https://doi.org/10.18112/openneuro.ds001486.v1.1.0	Rhyming Judgement
participant 1	Neuroimaging assessment	3T TIM Trio	Siemens	sub-001_ses-T1_task-Sub_run-01	sub-001/ses-T1/func/sub-001_ses-T1_task-Sub_run-01_bold.nii.gz	OpenNeuro	doi:10.18112/openneuro.ds001486.v1.1.0	https://doi.org/10.18112/openneuro.ds001486.v1.1.0	Single-Digit Subtraction
participant 1	Neuroimaging assessment	3T TIM Trio	Siemens	sub-001_ses-T1_task-Sub_run-02	sub-001/ses-T1/func/sub-001_ses-T1_task-Sub_run-02_bold.nii.gz	OpenNeuro	doi:10.18112/openneuro.ds001486.v1.1.0	https://doi.org/10.18112/openneuro.ds001486.v1.1.0	Single-Digit Subtraction
participant 1	Neuroimaging assessment	3T TIM Trio	Siemens	sub-001_ses-T2_task-Mult_run-01	sub-001/ses-T2/func/sub-001_ses-T2_task-Mult_run-01_bold.nii.gz	OpenNeuro	doi:10.18112/openneuro.ds001486.v1.1.0	https://doi.org/10.18112/openneuro.ds001486.v1.1.0	Single-Digit Multiplication
participant 1	Neuroimaging assessment	3T TIM Trio	Siemens	sub-001_ses-T2_task-Mult_run-02	sub-001/ses-T2/func/sub-001_ses-T2_task-Mult_run-02_bold.nii.gz	OpenNeuro	doi:10.18112/openneuro.ds001486.v1.1.0	https://doi.org/10.18112/openneuro.ds001486.v1.1.0	Single-Digit Multiplication
participant 1	Neuroimaging assessment	3T TIM Trio	Siemens	sub-001_ses-T2_task-Num_run-01	sub-001/ses-T2/func/sub-001_ses-T2_task-Num_run-01_bold.nii.gz	OpenNeuro	doi:10.18112/openneuro.ds001486.v1.1.0	https://doi.org/10.18112/openneuro.ds001486.v1.1.0	Numerosity Judgement
participant 1	Neuroimaging assessment	3T TIM Trio	Siemens	sub-001_ses-T2_task-Num_run-02	sub-001/ses-T2/func/sub-001_ses-T2_task-Num_run-02_bold.nii.gz	OpenNeuro	doi:10.18112/openneuro.ds001486.v1.1.0	https://doi.org/10.18112/openneuro.ds001486.v1.1.0	Numerosity Judgement
participant 1	Neuroimaging assessment	3T TIM Trio	Siemens	sub-001_ses-T2_task-Rhyming	sub-001/ses-T2/func/sub-001_ses-T2_task-Rhyming_bold.nii.gz	OpenNeuro	doi:10.18112/openneuro.ds001486.v1.1.0	https://doi.org/10.18112/openneuro.ds001486.v1.1.0	Rhyming Judgement
participant 1	Neuroimaging assessment	3T TIM Trio	Siemens	sub-001_ses-T2_task-Sub_run-01	sub-001/ses-T2/func/sub-001_ses-T2_task-Sub_run-01_bold.nii.gz	OpenNeuro	doi:10.18112/openneuro.ds001486.v1.1.0	https://doi.org/10.18112/openneuro.ds001486.v1.1.0	Single-Digit Subtraction
participant 1	Neuroimaging assessment	3T TIM Trio	Siemens	sub-001_ses-T2_task-Sub_run-02	sub-001/ses-T2/func/sub-001_ses-T2_task-Sub_run-02_bold.nii.gz	OpenNeuro	doi:10.18112/openneuro.ds001486.v1.1.0	https://doi.org/10.18112/openneuro.ds001486.v1.1.0	Single-Digit Subtraction
participant 2	Neuroimaging assessment	3T TIM Trio	Siemens	sub-002_ses-T1_task-Mult_run-01	sub-002/ses-T1/func/sub-002_ses-T1_task-Mult_run-01_bold.nii.gz	OpenNeuro	doi:10.18112/openneuro.ds001486.v1.1.0	https://doi.org/10.18112/openneuro.ds001486.v1.1.0	Single-Digit Multiplication
participant 2	Neuroimaging assessment	3T TIM Trio	Siemens	sub-002_ses-T1_task-Mult_run-02	sub-002/ses-T1/func/sub-002_ses-T1_task-Mult_run-02_bold.nii.gz	OpenNeuro	doi:10.18112/openneuro.ds001486.v1.1.0	https://doi.org/10.18112/openneuro.ds001486.v1.1.0	Single-Digit Multiplication
participant 2	Neuroimaging assessment	3T TIM Trio	Siemens	sub-002_ses-T1_task-Num_run-01	sub-002/ses-T1/func/sub-002_ses-T1_task-Num_run-01_bold.nii.gz	OpenNeuro	doi:10.18112/openneuro.ds001486.v1.1.0	https://doi.org/10.18112/openneuro.ds001486.v1.1.0	Numerosity Judgement
participant 2	Neuroimaging assessment	3T TIM Trio	Siemens	sub-002_ses-T1_task-Num_run-02	sub-002/ses-T1/func/sub-002_ses-T1_task-Num_run-02_bold.nii.gz	OpenNeuro	doi:10.18112/openneuro.ds001486.v1.1.0	https://doi.org/10.18112/openneuro.ds001486.v1.1.0	Numerosity Judgement
participant 2	Neuroimaging assessment	3T TIM Trio	Siemens	sub-002_ses-T1_task-Rhyming	sub-002/ses-T1/func/sub-002_ses-T1_task-Rhyming_bold.nii.gz	OpenNeuro	doi:10.18112/openneuro.ds001486.v1.1.0	https://doi.org/10.18112/openneuro.ds001486.v1.1.0	Rhyming Judgement
participant 2	Neuroimaging assessment	3T TIM Trio	Siemens	sub-002_ses-T1_task-Sub_run-01	sub-002/ses-T1/func/sub-002_ses-T1_task-Sub_run-01_bold.nii.gz	OpenNeuro	doi:10.18112/openneuro.ds001486.v1.1.0	https://doi.org/10.18112/openneuro.ds001486.v1.1.0	Single-Digit Subtraction
participant 2	Neuroimaging assessment	3T TIM Trio	Siemens	sub-002_ses-T1_task-Sub_run-02	sub-002/ses-T1/func/sub-002_ses-T1_task-Sub_run-02_bold.nii.gz	OpenNeuro	doi:10.18112/openneuro.ds001486.v1.1.0	https://doi.org/10.18112/openneuro.ds001486.v1.1.0	Single-Digit Subtraction
participant 2	Neuroimaging assessment	3T TIM Trio	Siemens	sub-002_ses-T2_task-Mult_run-01	sub-002/ses-T2/func/sub-002_ses-T2_task-Mult_run-01_bold.nii.gz	OpenNeuro	doi:10.18112/openneuro.ds001486.v1.1.0	https://doi.org/10.18112/openneuro.ds001486.v1.1.0	Single-Digit Multiplication
participant 2	Neuroimaging assessment	3T TIM Trio	Siemens	sub-002_ses-T2_task-Mult_run-02	sub-002/ses-T2/func/sub-002_ses-T2_task-Mult_run-02_bold.nii.gz	OpenNeuro	doi:10.18112/openneuro.ds001486.v1.1.0	https://doi.org/10.18112/openneuro.ds001486.v1.1.0	Single-Digit Multiplication
participant 2	Neuroimaging assessment	3T TIM Trio	Siemens	sub-002_ses-T2_task-Num_run-01	sub-002/ses-T2/func/sub-002_ses-T2_task-Num_run-01_bold.nii.gz	OpenNeuro	doi:10.18112/openneuro.ds001486.v1.1.0	https://doi.org/10.18112/openneuro.ds001486.v1.1.0	Numerosity Judgement
participant 2	Neuroimaging assessment	3T TIM Trio	Siemens	sub-002_ses-T2_task-Num_run-02	sub-002/ses-T2/func/sub-002_ses-T2_task-Num_run-02_bold.nii.gz	OpenNeuro	doi:10.18112/openneuro.ds001486.v1.1.0	https://doi.org/10.18112/openneuro.ds001486.v1.1.0	Numerosity Judgement
participant 2	Neuroimaging assessment	3T TIM Trio	Siemens	sub-002_ses-T2_task-Sub_run-01	sub-002/ses-T2/func/sub-002_ses-T2_task-Sub_run-01_bold.nii.gz	OpenNeuro	doi:10.18112/openneuro.ds001486.v1.1.0	https://doi.org/10.18112/openneuro.ds001486.v1.1.0	Single-Digit Subtraction
participant 2	Neuroimaging assessment	3T TIM Trio	Siemens	sub-002_ses-T2_task-Sub_run-02	sub-002/ses-T2/func/sub-002_ses-T2_task-Sub_run-02_bold.nii.gz	OpenNeuro	doi:10.18112/openneuro.ds001486.v1.1.0	https://doi.org/10.18112/openneuro.ds001486.v1.1.0	Single-Digit Subtraction
participant 3	Neuroimaging assessment	3T TIM Trio	Siemens	sub-003_ses-T1_task-Mult_run-01	sub-003/ses-T1/func/sub-003_ses-T1_task-Mult_run-01_bold.nii.gz	OpenNeuro	doi:10.18112/openneuro.ds001486.v1.1.0	https://doi.org/10.18112/openneuro.ds001486.v1.1.0	Single-Digit Multiplication
participant 3	Neuroimaging assessment	3T TIM Trio	Siemens	sub-003_ses-T1_task-Mult_run-02	sub-003/ses-T1/func/sub-003_ses-T1_task-Mult_run-02_bold.nii.gz	OpenNeuro	doi:10.18112/openneuro.ds001486.v1.1.0	https://doi.org/10.18112/openneuro.ds001486.v1.1.0	Single-Digit Multiplication
participant 3	Neuroimaging assessment	3T TIM Trio	Siemens	sub-003_ses-T1_task-Num_run-01	sub-003/ses-T1/func/sub-003_ses-T1_task-Num_run-01_bold.nii.gz	OpenNeuro	doi:10.18112/openneuro.ds001486.v1.1.0	https://doi.org/10.18112/openneuro.ds001486.v1.1.0	Numerosity Judgement
participant 3	Neuroimaging assessment	3T TIM Trio	Siemens	sub-003_ses-T1_task-Num_run-02	sub-003/ses-T1/func/sub-003_ses-T1_task-Num_run-02_bold.nii.gz	OpenNeuro	doi:10.18112/openneuro.ds001486.v1.1.0	https://doi.org/10.18112/openneuro.ds001486.v1.1.0	Numerosity Judgement
participant 3	Neuroimaging assessment	3T TIM Trio	Siemens	sub-003_ses-T1_task-Rhyming	sub-003/ses-T1/func/sub-003_ses-T1_task-Rhyming_bold.nii.gz	OpenNeuro	doi:10.18112/openneuro.ds001486.v1.1.0	https://doi.org/10.18112/openneuro.ds001486.v1.1.0	Rhyming Judgement
participant 3	Neuroimaging assessment	3T TIM Trio	Siemens	sub-003_ses-T1_task-Sub_run-01	sub-003/ses-T1/func/sub-003_ses-T1_task-Sub_run-01_bold.nii.gz	OpenNeuro	doi:10.18112/openneuro.ds001486.v1.1.0	https://doi.org/10.18112/openneuro.ds001486.v1.1.0	Single-Digit Subtraction
participant 3	Neuroimaging assessment	3T TIM Trio	Siemens	sub-003_ses-T1_task-Sub_run-02	sub-003/ses-T1/func/sub-003_ses-T1_task-Sub_run-02_bold.nii.gz	OpenNeuro	doi:10.18112/openneuro.ds001486.v1.1.0	https://doi.org/10.18112/openneuro.ds001486.v1.1.0	Single-Digit Subtraction
participant 4	Neuroimaging assessment	3T TIM Trio	Siemens	sub-004_ses-T1_task-Mult_run-01	sub-004/ses-T1/func/sub-004_ses-T1_task-Mult_run-01_bold.nii.gz	OpenNeuro	doi:10.18112/openneuro.ds001486.v1.1.0	https://doi.org/10.18112/openneuro.ds001486.v1.1.0	Single-Digit Multiplication
participant 4	Neuroimaging assessment	3T TIM Trio	Siemens	sub-004_ses-T1_task-Mult_run-02	sub-004/ses-T1/func/sub-004_ses-T1_task-Mult_run-02_bold.nii.gz	OpenNeuro	doi:10.18112/openneuro.ds001486.v1.1.0	https://doi.org/10.18112/openneuro.ds001486.v1.1.0	Single-Digit Multiplication
participant 4	Neuroimaging assessment	3T TIM Trio	Siemens	sub-004_ses-T1_task-Num_run-01	sub-004/ses-T1/func/sub-004_ses-T1_task-Num_run-01_bold.nii.gz	OpenNeuro	doi:10.18112/openneuro.ds001486.v1.1.0	https://doi.org/10.18112/openneuro.ds001486.v1.1.0	Numerosity Judgement
participant 4	Neuroimaging assessment	3T TIM Trio	Siemens	sub-004_ses-T1_task-Num_run-02	sub-004/ses-T1/func/sub-004_ses-T1_task-Num_run-02_bold.nii.gz	OpenNeuro	doi:10.18112/openneuro.ds001486.v1.1.0	https://doi.org/10.18112/openneuro.ds001486.v1.1.0	Numerosity Judgement
participant 4	Neuroimaging assessment	3T TIM Trio	Siemens	sub-004_ses-T1_task-Rhyming	sub-004/ses-T1/func/sub-004_ses-T1_task-Rhyming_bold.nii.gz	OpenNeuro	doi:10.18112/openneuro.ds001486.v1.1.0	https://doi.org/10.18112/openneuro.ds001486.v1.1.0	Rhyming Judgement
participant 4	Neuroimaging assessment	3T TIM Trio	Siemens	sub-004_ses-T1_task-Sub_run-01	sub-004/ses-T1/func/sub-004_ses-T1_task-Sub_run-01_bold.nii.gz	OpenNeuro	doi:10.18112/openneuro.ds001486.v1.1.0	https://doi.org/10.18112/openneuro.ds001486.v1.1.0	Single-Digit Subtraction
participant 4	Neuroimaging assessment	3T TIM Trio	Siemens	sub-004_ses-T1_task-Sub_run-02	sub-004/ses-T1/func/sub-004_ses-T1_task-Sub_run-02_bold.nii.gz	OpenNeuro	doi:10.18112/openneuro.ds001486.v1.1.0	https://doi.org/10.18112/openneuro.ds001486.v1.1.0	Single-Digit Subtraction
participant 5	Neuroimaging assessment	3T TIM Trio	Siemens	sub-005_ses-T1_task-Mult_run-01	sub-005/ses-T1/func/sub-005_ses-T1_task-Mult_run-01_bold.nii.gz	OpenNeuro	doi:10.18112/openneuro.ds001486.v1.1.0	https://doi.org/10.18112/openneuro.ds001486.v1.1.0	Single-Digit Multiplication
participant 5	Neuroimaging assessment	3T TIM Trio	Siemens	sub-005_ses-T1_task-Mult_run-02	sub-005/ses-T1/func/sub-005_ses-T1_task-Mult_run-02_bold.nii.gz	OpenNeuro	doi:10.18112/openneuro.ds001486.v1.1.0	https://doi.org/10.18112/openneuro.ds001486.v1.1.0	Single-Digit Multiplication
participant 5	Neuroimaging assessment	3T TIM Trio	Siemens	sub-005_ses-T1_task-Num_run-01	sub-005/ses-T1/func/sub-005_ses-T1_task-Num_run-01_bold.nii.gz	OpenNeuro	doi:10.18112/openneuro.ds001486.v1.1.0	https://doi.org/10.18112/openneuro.ds001486.v1.1.0	Numerosity Judgement
participant 5	Neuroimaging assessment	3T TIM Trio	Siemens	sub-005_ses-T1_task-Num_run-02	sub-005/ses-T1/func/sub-005_ses-T1_task-Num_run-02_bold.nii.gz	OpenNeuro	doi:10.18112/openneuro.ds001486.v1.1.0	https://doi.org/10.18112/openneuro.ds001486.v1.1.0	Numerosity Judgement
participant 5	Neuroimaging assessment	3T TIM Trio	Siemens	sub-005_ses-T1_task-Rhyming	sub-005/ses-T1/func/sub-005_ses-T1_task-Rhyming_bold.nii.gz	OpenNeuro	doi:10.18112/openneuro.ds001486.v1.1.0	https://doi.org/10.18112/openneuro.ds001486.v1.1.0	Rhyming Judgement
participant 5	Neuroimaging assessment	3T TIM Trio	Siemens	sub-005_ses-T1_task-Sub_run-01	sub-005/ses-T1/func/sub-005_ses-T1_task-Sub_run-01_bold.nii.gz	OpenNeuro	doi:10.18112/openneuro.ds001486.v1.1.0	https://doi.org/10.18112/openneuro.ds001486.v1.1.0	Single-Digit Subtraction
participant 5	Neuroimaging assessment	3T TIM Trio	Siemens	sub-005_ses-T1_task-Sub_run-02	sub-005/ses-T1/func/sub-005_ses-T1_task-Sub_run-02_bold.nii.gz	OpenNeuro	doi:10.18112/openneuro.ds001486.v1.1.0	https://doi.org/10.18112/openneuro.ds001486.v1.1.0	Single-Digit Subtraction
participant 5	Neuroimaging assessment	3T TIM Trio	Siemens	sub-005_ses-T2_task-Mult_run-01	sub-005/ses-T2/func/sub-005_ses-T2_task-Mult_run-01_bold.nii.gz	OpenNeuro	doi:10.18112/openneuro.ds001486.v1.1.0	https://doi.org/10.18112/openneuro.ds001486.v1.1.0	Single-Digit Multiplication
participant 5	Neuroimaging assessment	3T TIM Trio	Siemens	sub-005_ses-T2_task-Mult_run-02	sub-005/ses-T2/func/sub-005_ses-T2_task-Mult_run-02_bold.nii.gz	OpenNeuro	doi:10.18112/openneuro.ds001486.v1.1.0	https://doi.org/10.18112/openneuro.ds001486.v1.1.0	Single-Digit Multiplication
participant 5	Neuroimaging assessment	3T TIM Trio	Siemens	sub-005_ses-T2_task-Num_run-01	sub-005/ses-T2/func/sub-005_ses-T2_task-Num_run-01_bold.nii.gz	OpenNeuro	doi:10.18112/openneuro.ds001486.v1.1.0	https://doi.org/10.18112/openneuro.ds001486.v1.1.0	Numerosity Judgement
participant 5	Neuroimaging assessment	3T TIM Trio	Siemens	sub-005_ses-T2_task-Num_run-02	sub-005/ses-T2/func/sub-005_ses-T2_task-Num_run-02_bold.nii.gz	OpenNeuro	doi:10.18112/openneuro.ds001486.v1.1.0	https://doi.org/10.18112/openneuro.ds001486.v1.1.0	Numerosity Judgement
participant 5	Neuroimaging assessment	3T TIM Trio	Siemens	sub-005_ses-T2_task-Rhyming	sub-005/ses-T2/func/sub-005_ses-T2_task-Rhyming_bold.nii.gz	OpenNeuro	doi:10.18112/openneuro.ds001486.v1.1.0	https://doi.org/10.18112/openneuro.ds001486.v1.1.0	Rhyming Judgement
participant 5	Neuroimaging assessment	3T TIM Trio	Siemens	sub-005_ses-T2_task-Sub_run-01	sub-005/ses-T2/func/sub-005_ses-T2_task-Sub_run-01_bold.nii.gz	OpenNeuro	doi:10.18112/openneuro.ds001486.v1.1.0	https://doi.org/10.18112/openneuro.ds001486.v1.1.0	Single-Digit Subtraction
participant 5	Neuroimaging assessment	3T TIM Trio	Siemens	sub-005_ses-T2_task-Sub_run-02	sub-005/ses-T2/func/sub-005_ses-T2_task-Sub_run-02_bold.nii.gz	OpenNeuro	doi:10.18112/openneuro.ds001486.v1.1.0	https://doi.org/10.18112/openneuro.ds001486.v1.1.0	Single-Digit Subtraction
participant 6	Neuroimaging assessment	3T TIM Trio	Siemens	sub-006_ses-T1_task-Mult_run-01	sub-006/ses-T1/func/sub-006_ses-T1_task-Mult_run-01_bold.nii.gz	OpenNeuro	doi:10.18112/openneuro.ds001486.v1.1.0	https://doi.org/10.18112/openneuro.ds001486.v1.1.0	Single-Digit Multiplication
participant 6	Neuroimaging assessment	3T TIM Trio	Siemens	sub-006_ses-T1_task-Mult_run-02	sub-006/ses-T1/func/sub-006_ses-T1_task-Mult_run-02_bold.nii.gz	OpenNeuro	doi:10.18112/openneuro.ds001486.v1.1.0	https://doi.org/10.18112/openneuro.ds001486.v1.1.0	Single-Digit Multiplication
participant 6	Neuroimaging assessment	3T TIM Trio	Siemens	sub-006_ses-T1_task-Num_run-01	sub-006/ses-T1/func/sub-006_ses-T1_task-Num_run-01_bold.nii.gz	OpenNeuro	doi:10.18112/openneuro.ds001486.v1.1.0	https://doi.org/10.18112/openneuro.ds001486.v1.1.0	Numerosity Judgement
participant 6	Neuroimaging assessment	3T TIM Trio	Siemens	sub-006_ses-T1_task-Num_run-02	sub-006/ses-T1/func/sub-006_ses-T1_task-Num_run-02_bold.nii.gz	OpenNeuro	doi:10.18112/openneuro.ds001486.v1.1.0	https://doi.org/10.18112/openneuro.ds001486.v1.1.0	Numerosity Judgement
participant 6	Neuroimaging assessment	3T TIM Trio	Siemens	sub-006_ses-T1_task-Rhyming	sub-006/ses-T1/func/sub-006_ses-T1_task-Rhyming_bold.nii.gz	OpenNeuro	doi:10.18112/openneuro.ds001486.v1.1.0	https://doi.org/10.18112/openneuro.ds001486.v1.1.0	Rhyming Judgement
participant 6	Neuroimaging assessment	3T TIM Trio	Siemens	sub-006_ses-T1_task-Sub_run-01	sub-006/ses-T1/func/sub-006_ses-T1_task-Sub_run-01_bold.nii.gz	OpenNeuro	doi:10.18112/openneuro.ds001486.v1.1.0	https://doi.org/10.18112/openneuro.ds001486.v1.1.0	Single-Digit Subtraction
participant 6	Neuroimaging assessment	3T TIM Trio	Siemens	sub-006_ses-T1_task-Sub_run-02	sub-006/ses-T1/func/sub-006_ses-T1_task-Sub_run-02_bold.nii.gz	OpenNeuro	doi:10.18112/openneuro.ds001486.v1.1.0	https://doi.org/10.18112/openneuro.ds001486.v1.1.0	Single-Digit Subtraction
participant 6	Neuroimaging assessment	3T TIM Trio	Siemens	sub-006_ses-T2_task-Mult_run-01	sub-006/ses-T2/func/sub-006_ses-T2_task-Mult_run-01_bold.nii.gz	OpenNeuro	doi:10.18112/openneuro.ds001486.v1.1.0	https://doi.org/10.18112/openneuro.ds001486.v1.1.0	Single-Digit Multiplication
participant 6	Neuroimaging assessment	3T TIM Trio	Siemens	sub-006_ses-T2_task-Mult_run-02	sub-006/ses-T2/func/sub-006_ses-T2_task-Mult_run-02_bold.nii.gz	OpenNeuro	doi:10.18112/openneuro.ds001486.v1.1.0	https://doi.org/10.18112/openneuro.ds001486.v1.1.0	Single-Digit Multiplication
participant 6	Neuroimaging assessment	3T TIM Trio	Siemens	sub-006_ses-T2_task-Num_run-01	sub-006/ses-T2/func/sub-006_ses-T2_task-Num_run-01_bold.nii.gz	OpenNeuro	doi:10.18112/openneuro.ds001486.v1.1.0	https://doi.org/10.18112/openneuro.ds001486.v1.1.0	Numerosity Judgement
participant 6	Neuroimaging assessment	3T TIM Trio	Siemens	sub-006_ses-T2_task-Num_run-02	sub-006/ses-T2/func/sub-006_ses-T2_task-Num_run-02_bold.nii.gz	OpenNeuro	doi:10.18112/openneuro.ds001486.v1.1.0	https://doi.org/10.18112/openneuro.ds001486.v1.1.0	Numerosity Judgement
participant 6	Neuroimaging assessment	3T TIM Trio	Siemens	sub-006_ses-T2_task-Rhyming	sub-006/ses-T2/func/sub-006_ses-T2_task-Rhyming_bold.nii.gz	OpenNeuro	doi:10.18112/openneuro.ds001486.v1.1.0	https://doi.org/10.18112/openneuro.ds001486.v1.1.0	Rhyming Judgement
participant 6	Neuroimaging assessment	3T TIM Trio	Siemens	sub-006_ses-T2_task-Sub_run-01	sub-006/ses-T2/func/sub-006_ses-T2_task-Sub_run-01_bold.nii.gz	OpenNeuro	doi:10.18112/openneuro.ds001486.v1.1.0	https://doi.org/10.18112/openneuro.ds001486.v1.1.0	Single-Digit Subtraction
participant 6	Neuroimaging assessment	3T TIM Trio	Siemens	sub-006_ses-T2_task-Sub_run-02	sub-006/ses-T2/func/sub-006_ses-T2_task-Sub_run-02_bold.nii.gz	OpenNeuro	doi:10.18112/openneuro.ds001486.v1.1.0	https://doi.org/10.18112/openneuro.ds001486.v1.1.0	Single-Digit Subtraction
participant 7	Neuroimaging assessment	3T TIM Trio	Siemens	sub-007_ses-T1_task-Mult_run-01	sub-007/ses-T1/func/sub-007_ses-T1_task-Mult_run-01_bold.nii.gz	OpenNeuro	doi:10.18112/openneuro.ds001486.v1.1.0	https://doi.org/10.18112/openneuro.ds001486.v1.1.0	Single-Digit Multiplication
participant 7	Neuroimaging assessment	3T TIM Trio	Siemens	sub-007_ses-T1_task-Mult_run-02	sub-007/ses-T1/func/sub-007_ses-T1_task-Mult_run-02_bold.nii.gz	OpenNeuro	doi:10.18112/openneuro.ds001486.v1.1.0	https://doi.org/10.18112/openneuro.ds001486.v1.1.0	Single-Digit Multiplication
participant 7	Neuroimaging assessment	3T TIM Trio	Siemens	sub-007_ses-T1_task-Num_run-01	sub-007/ses-T1/func/sub-007_ses-T1_task-Num_run-01_bold.nii.gz	OpenNeuro	doi:10.18112/openneuro.ds001486.v1.1.0	https://doi.org/10.18112/openneuro.ds001486.v1.1.0	Numerosity Judgement
participant 7	Neuroimaging assessment	3T TIM Trio	Siemens	sub-007_ses-T1_task-Num_run-02	sub-007/ses-T1/func/sub-007_ses-T1_task-Num_run-02_bold.nii.gz	OpenNeuro	doi:10.18112/openneuro.ds001486.v1.1.0	https://doi.org/10.18112/openneuro.ds001486.v1.1.0	Numerosity Judgement
participant 7	Neuroimaging assessment	3T TIM Trio	Siemens	sub-007_ses-T1_task-Rhyming	sub-007/ses-T1/func/sub-007_ses-T1_task-Rhyming_bold.nii.gz	OpenNeuro	doi:10.18112/openneuro.ds001486.v1.1.0	https://doi.org/10.18112/openneuro.ds001486.v1.1.0	Rhyming Judgement
participant 7	Neuroimaging assessment	3T TIM Trio	Siemens	sub-007_ses-T1_task-Sub_run-01	sub-007/ses-T1/func/sub-007_ses-T1_task-Sub_run-01_bold.nii.gz	OpenNeuro	doi:10.18112/openneuro.ds001486.v1.1.0	https://doi.org/10.18112/openneuro.ds001486.v1.1.0	Single-Digit Subtraction
participant 7	Neuroimaging assessment	3T TIM Trio	Siemens	sub-007_ses-T1_task-Sub_run-02	sub-007/ses-T1/func/sub-007_ses-T1_task-Sub_run-02_bold.nii.gz	OpenNeuro	doi:10.18112/openneuro.ds001486.v1.1.0	https://doi.org/10.18112/openneuro.ds001486.v1.1.0	Single-Digit Subtraction
participant 7	Neuroimaging assessment	3T TIM Trio	Siemens	sub-007_ses-T2_task-Mult_run-01	sub-007/ses-T2/func/sub-007_ses-T2_task-Mult_run-01_bold.nii.gz	OpenNeuro	doi:10.18112/openneuro.ds001486.v1.1.0	https://doi.org/10.18112/openneuro.ds001486.v1.1.0	Single-Digit Multiplication
participant 7	Neuroimaging assessment	3T TIM Trio	Siemens	sub-007_ses-T2_task-Mult_run-02	sub-007/ses-T2/func/sub-007_ses-T2_task-Mult_run-02_bold.nii.gz	OpenNeuro	doi:10.18112/openneuro.ds001486.v1.1.0	https://doi.org/10.18112/openneuro.ds001486.v1.1.0	Single-Digit Multiplication
participant 7	Neuroimaging assessment	3T TIM Trio	Siemens	sub-007_ses-T2_task-Num_run-01	sub-007/ses-T2/func/sub-007_ses-T2_task-Num_run-01_bold.nii.gz	OpenNeuro	doi:10.18112/openneuro.ds001486.v1.1.0	https://doi.org/10.18112/openneuro.ds001486.v1.1.0	Numerosity Judgement
participant 7	Neuroimaging assessment	3T TIM Trio	Siemens	sub-007_ses-T2_task-Num_run-02	sub-007/ses-T2/func/sub-007_ses-T2_task-Num_run-02_bold.nii.gz	OpenNeuro	doi:10.18112/openneuro.ds001486.v1.1.0	https://doi.org/10.18112/openneuro.ds001486.v1.1.0	Numerosity Judgement
participant 7	Neuroimaging assessment	3T TIM Trio	Siemens	sub-007_ses-T2_task-Rhyming	sub-007/ses-T2/func/sub-007_ses-T2_task-Rhyming_bold.nii.gz	OpenNeuro	doi:10.18112/openneuro.ds001486.v1.1.0	https://doi.org/10.18112/openneuro.ds001486.v1.1.0	Rhyming Judgement
participant 7	Neuroimaging assessment	3T TIM Trio	Siemens	sub-007_ses-T2_task-Sub_run-01	sub-007/ses-T2/func/sub-007_ses-T2_task-Sub_run-01_bold.nii.gz	OpenNeuro	doi:10.18112/openneuro.ds001486.v1.1.0	https://doi.org/10.18112/openneuro.ds001486.v1.1.0	Single-Digit Subtraction
participant 7	Neuroimaging assessment	3T TIM Trio	Siemens	sub-007_ses-T2_task-Sub_run-02	sub-007/ses-T2/func/sub-007_ses-T2_task-Sub_run-02_bold.nii.gz	OpenNeuro	doi:10.18112/openneuro.ds001486.v1.1.0	https://doi.org/10.18112/openneuro.ds001486.v1.1.0	Single-Digit Subtraction
participant 8	Neuroimaging assessment	3T TIM Trio	Siemens	sub-008_ses-T1_task-Mult_run-01	sub-008/ses-T1/func/sub-008_ses-T1_task-Mult_run-01_bold.nii.gz	OpenNeuro	doi:10.18112/openneuro.ds001486.v1.1.0	https://doi.org/10.18112/openneuro.ds001486.v1.1.0	Single-Digit Multiplication
participant 8	Neuroimaging assessment	3T TIM Trio	Siemens	sub-008_ses-T1_task-Mult_run-02	sub-008/ses-T1/func/sub-008_ses-T1_task-Mult_run-02_bold.nii.gz	OpenNeuro	doi:10.18112/openneuro.ds001486.v1.1.0	https://doi.org/10.18112/openneuro.ds001486.v1.1.0	Single-Digit Multiplication
participant 8	Neuroimaging assessment	3T TIM Trio	Siemens	sub-008_ses-T1_task-Num_run-01	sub-008/ses-T1/func/sub-008_ses-T1_task-Num_run-01_bold.nii.gz	OpenNeuro	doi:10.18112/openneuro.ds001486.v1.1.0	https://doi.org/10.18112/openneuro.ds001486.v1.1.0	Numerosity Judgement
participant 8	Neuroimaging assessment	3T TIM Trio	Siemens	sub-008_ses-T1_task-Num_run-02	sub-008/ses-T1/func/sub-008_ses-T1_task-Num_run-02_bold.nii.gz	OpenNeuro	doi:10.18112/openneuro.ds001486.v1.1.0	https://doi.org/10.18112/openneuro.ds001486.v1.1.0	Numerosity Judgement
participant 8	Neuroimaging assessment	3T TIM Trio	Siemens	sub-008_ses-T1_task-Rhyming	sub-008/ses-T1/func/sub-008_ses-T1_task-Rhyming_bold.nii.gz	OpenNeuro	doi:10.18112/openneuro.ds001486.v1.1.0	https://doi.org/10.18112/openneuro.ds001486.v1.1.0	Rhyming Judgement
participant 8	Neuroimaging assessment	3T TIM Trio	Siemens	sub-008_ses-T1_task-Sub_run-01	sub-008/ses-T1/func/sub-008_ses-T1_task-Sub_run-01_bold.nii.gz	OpenNeuro	doi:10.18112/openneuro.ds001486.v1.1.0	https://doi.org/10.18112/openneuro.ds001486.v1.1.0	Single-Digit Subtraction
participant 8	Neuroimaging assessment	3T TIM Trio	Siemens	sub-008_ses-T1_task-Sub_run-02	sub-008/ses-T1/func/sub-008_ses-T1_task-Sub_run-02_bold.nii.gz	OpenNeuro	doi:10.18112/openneuro.ds001486.v1.1.0	https://doi.org/10.18112/openneuro.ds001486.v1.1.0	Single-Digit Subtraction
participant 8	Neuroimaging assessment	3T TIM Trio	Siemens	sub-008_ses-T2_task-Mult_run-01	sub-008/ses-T2/func/sub-008_ses-T2_task-Mult_run-01_bold.nii.gz	OpenNeuro	doi:10.18112/openneuro.ds001486.v1.1.0	https://doi.org/10.18112/openneuro.ds001486.v1.1.0	Single-Digit Multiplication
participant 8	Neuroimaging assessment	3T TIM Trio	Siemens	sub-008_ses-T2_task-Mult_run-02	sub-008/ses-T2/func/sub-008_ses-T2_task-Mult_run-02_bold.nii.gz	OpenNeuro	doi:10.18112/openneuro.ds001486.v1.1.0	https://doi.org/10.18112/openneuro.ds001486.v1.1.0	Single-Digit Multiplication
participant 8	Neuroimaging assessment	3T TIM Trio	Siemens	sub-008_ses-T2_task-Num_run-01	sub-008/ses-T2/func/sub-008_ses-T2_task-Num_run-01_bold.nii.gz	OpenNeuro	doi:10.18112/openneuro.ds001486.v1.1.0	https://doi.org/10.18112/openneuro.ds001486.v1.1.0	Numerosity Judgement
participant 8	Neuroimaging assessment	3T TIM Trio	Siemens	sub-008_ses-T2_task-Num_run-02	sub-008/ses-T2/func/sub-008_ses-T2_task-Num_run-02_bold.nii.gz	OpenNeuro	doi:10.18112/openneuro.ds001486.v1.1.0	https://doi.org/10.18112/openneuro.ds001486.v1.1.0	Numerosity Judgement
participant 8	Neuroimaging assessment	3T TIM Trio	Siemens	sub-008_ses-T2_task-Rhyming	sub-008/ses-T2/func/sub-008_ses-T2_task-Rhyming_bold.nii.gz	OpenNeuro	doi:10.18112/openneuro.ds001486.v1.1.0	https://doi.org/10.18112/openneuro.ds001486.v1.1.0	Rhyming Judgement
participant 8	Neuroimaging assessment	3T TIM Trio	Siemens	sub-008_ses-T2_task-Sub_run-01	sub-008/ses-T2/func/sub-008_ses-T2_task-Sub_run-01_bold.nii.gz	OpenNeuro	doi:10.18112/openneuro.ds001486.v1.1.0	https://doi.org/10.18112/openneuro.ds001486.v1.1.0	Single-Digit Subtraction
participant 8	Neuroimaging assessment	3T TIM Trio	Siemens	sub-008_ses-T2_task-Sub_run-02	sub-008/ses-T2/func/sub-008_ses-T2_task-Sub_run-02_bold.nii.gz	OpenNeuro	doi:10.18112/openneuro.ds001486.v1.1.0	https://doi.org/10.18112/openneuro.ds001486.v1.1.0	Single-Digit Subtraction
participant 9	Neuroimaging assessment	3T TIM Trio	Siemens	sub-009_ses-T1_task-Mult_run-01	sub-009/ses-T1/func/sub-009_ses-T1_task-Mult_run-01_bold.nii.gz	OpenNeuro	doi:10.18112/openneuro.ds001486.v1.1.0	https://doi.org/10.18112/openneuro.ds001486.v1.1.0	Single-Digit Multiplication
participant 9	Neuroimaging assessment	3T TIM Trio	Siemens	sub-009_ses-T1_task-Mult_run-02	sub-009/ses-T1/func/sub-009_ses-T1_task-Mult_run-02_bold.nii.gz	OpenNeuro	doi:10.18112/openneuro.ds001486.v1.1.0	https://doi.org/10.18112/openneuro.ds001486.v1.1.0	Single-Digit Multiplication
participant 9	Neuroimaging assessment	3T TIM Trio	Siemens	sub-009_ses-T1_task-Num_run-01	sub-009/ses-T1/func/sub-009_ses-T1_task-Num_run-01_bold.nii.gz	OpenNeuro	doi:10.18112/openneuro.ds001486.v1.1.0	https://doi.org/10.18112/openneuro.ds001486.v1.1.0	Numerosity Judgement
participant 9	Neuroimaging assessment	3T TIM Trio	Siemens	sub-009_ses-T1_task-Num_run-02	sub-009/ses-T1/func/sub-009_ses-T1_task-Num_run-02_bold.nii.gz	OpenNeuro	doi:10.18112/openneuro.ds001486.v1.1.0	https://doi.org/10.18112/openneuro.ds001486.v1.1.0	Numerosity Judgement
participant 9	Neuroimaging assessment	3T TIM Trio	Siemens	sub-009_ses-T1_task-Rhyming	sub-009/ses-T1/func/sub-009_ses-T1_task-Rhyming_bold.nii.gz	OpenNeuro	doi:10.18112/openneuro.ds001486.v1.1.0	https://doi.org/10.18112/openneuro.ds001486.v1.1.0	Rhyming Judgement
participant 9	Neuroimaging assessment	3T TIM Trio	Siemens	sub-009_ses-T1_task-Sub_run-01	sub-009/ses-T1/func/sub-009_ses-T1_task-Sub_run-01_bold.nii.gz	OpenNeuro	doi:10.18112/openneuro.ds001486.v1.1.0	https://doi.org/10.18112/openneuro.ds001486.v1.1.0	Single-Digit Subtraction
participant 9	Neuroimaging assessment	3T TIM Trio	Siemens	sub-009_ses-T1_task-Sub_run-02	sub-009/ses-T1/func/sub-009_ses-T1_task-Sub_run-02_bold.nii.gz	OpenNeuro	doi:10.18112/openneuro.ds001486.v1.1.0	https://doi.org/10.18112/openneuro.ds001486.v1.1.0	Single-Digit Subtraction
participant 9	Neuroimaging assessment	3T TIM Trio	Siemens	sub-009_ses-T2_task-Mult_run-01	sub-009/ses-T2/func/sub-009_ses-T2_task-Mult_run-01_bold.nii.gz	OpenNeuro	doi:10.18112/openneuro.ds001486.v1.1.0	https://doi.org/10.18112/openneuro.ds001486.v1.1.0	Single-Digit Multiplication
participant 9	Neuroimaging assessment	3T TIM Trio	Siemens	sub-009_ses-T2_task-Mult_run-02	sub-009/ses-T2/func/sub-009_ses-T2_task-Mult_run-02_bold.nii.gz	OpenNeuro	doi:10.18112/openneuro.ds001486.v1.1.0	https://doi.org/10.18112/openneuro.ds001486.v1.1.0	Single-Digit Multiplication
participant 9	Neuroimaging assessment	3T TIM Trio	Siemens	sub-009_ses-T2_task-Num_run-01	sub-009/ses-T2/func/sub-009_ses-T2_task-Num_run-01_bold.nii.gz	OpenNeuro	doi:10.18112/openneuro.ds001486.v1.1.0	https://doi.org/10.18112/openneuro.ds001486.v1.1.0	Numerosity Judgement
participant 9	Neuroimaging assessment	3T TIM Trio	Siemens	sub-009_ses-T2_task-Num_run-02	sub-009/ses-T2/func/sub-009_ses-T2_task-Num_run-02_bold.nii.gz	OpenNeuro	doi:10.18112/openneuro.ds001486.v1.1.0	https://doi.org/10.18112/openneuro.ds001486.v1.1.0	Numerosity Judgement
participant 9	Neuroimaging assessment	3T TIM Trio	Siemens	sub-009_ses-T2_task-Rhyming	sub-009/ses-T2/func/sub-009_ses-T2_task-Rhyming_bold.nii.gz	OpenNeuro	doi:10.18112/openneuro.ds001486.v1.1.0	https://doi.org/10.18112/openneuro.ds001486.v1.1.0	Rhyming Judgement
participant 9	Neuroimaging assessment	3T TIM Trio	Siemens	sub-009_ses-T2_task-Sub_run-01	sub-009/ses-T2/func/sub-009_ses-T2_task-Sub_run-01_bold.nii.gz	OpenNeuro	doi:10.18112/openneuro.ds001486.v1.1.0	https://doi.org/10.18112/openneuro.ds001486.v1.1.0	Single-Digit Subtraction
participant 9	Neuroimaging assessment	3T TIM Trio	Siemens	sub-009_ses-T2_task-Sub_run-02	sub-009/ses-T2/func/sub-009_ses-T2_task-Sub_run-02_bold.nii.gz	OpenNeuro	doi:10.18112/openneuro.ds001486.v1.1.0	https://doi.org/10.18112/openneuro.ds001486.v1.1.0	Single-Digit Subtraction
participant 10	Neuroimaging assessment	3T TIM Trio	Siemens	sub-010_ses-T1_task-Mult_run-01	sub-010/ses-T1/func/sub-010_ses-T1_task-Mult_run-01_bold.nii.gz	OpenNeuro	doi:10.18112/openneuro.ds001486.v1.1.0	https://doi.org/10.18112/openneuro.ds001486.v1.1.0	Single-Digit Multiplication
participant 10	Neuroimaging assessment	3T TIM Trio	Siemens	sub-010_ses-T1_task-Mult_run-02	sub-010/ses-T1/func/sub-010_ses-T1_task-Mult_run-02_bold.nii.gz	OpenNeuro	doi:10.18112/openneuro.ds001486.v1.1.0	https://doi.org/10.18112/openneuro.ds001486.v1.1.0	Single-Digit Multiplication
participant 10	Neuroimaging assessment	3T TIM Trio	Siemens	sub-010_ses-T1_task-Num_run-01	sub-010/ses-T1/func/sub-010_ses-T1_task-Num_run-01_bold.nii.gz	OpenNeuro	doi:10.18112/openneuro.ds001486.v1.1.0	https://doi.org/10.18112/openneuro.ds001486.v1.1.0	Numerosity Judgement
participant 10	Neuroimaging assessment	3T TIM Trio	Siemens	sub-010_ses-T1_task-Num_run-02	sub-010/ses-T1/func/sub-010_ses-T1_task-Num_run-02_bold.nii.gz	OpenNeuro	doi:10.18112/openneuro.ds001486.v1.1.0	https://doi.org/10.18112/openneuro.ds001486.v1.1.0	Numerosity Judgement
participant 10	Neuroimaging assessment	3T TIM Trio	Siemens	sub-010_ses-T1_task-Rhyming	sub-010/ses-T1/func/sub-010_ses-T1_task-Rhyming_bold.nii.gz	OpenNeuro	doi:10.18112/openneuro.ds001486.v1.1.0	https://doi.org/10.18112/openneuro.ds001486.v1.1.0	Rhyming Judgement
participant 10	Neuroimaging assessment	3T TIM Trio	Siemens	sub-010_ses-T1_task-Sub_run-01	sub-010/ses-T1/func/sub-010_ses-T1_task-Sub_run-01_bold.nii.gz	OpenNeuro	doi:10.18112/openneuro.ds001486.v1.1.0	https://doi.org/10.18112/openneuro.ds001486.v1.1.0	Single-Digit Subtraction
participant 10	Neuroimaging assessment	3T TIM Trio	Siemens	sub-010_ses-T1_task-Sub_run-02	sub-010/ses-T1/func/sub-010_ses-T1_task-Sub_run-02_bold.nii.gz	OpenNeuro	doi:10.18112/openneuro.ds001486.v1.1.0	https://doi.org/10.18112/openneuro.ds001486.v1.1.0	Single-Digit Subtraction
participant 10	Neuroimaging assessment	3T TIM Trio	Siemens	sub-010_ses-T2_task-Mult_run-01	sub-010/ses-T2/func/sub-010_ses-T2_task-Mult_run-01_bold.nii.gz	OpenNeuro	doi:10.18112/openneuro.ds001486.v1.1.0	https://doi.org/10.18112/openneuro.ds001486.v1.1.0	Single-Digit Multiplication
participant 10	Neuroimaging assessment	3T TIM Trio	Siemens	sub-010_ses-T2_task-Mult_run-02	sub-010/ses-T2/func/sub-010_ses-T2_task-Mult_run-02_bold.nii.gz	OpenNeuro	doi:10.18112/openneuro.ds001486.v1.1.0	https://doi.org/10.18112/openneuro.ds001486.v1.1.0	Single-Digit Multiplication
participant 10	Neuroimaging assessment	3T TIM Trio	Siemens	sub-010_ses-T2_task-Num_run-01	sub-010/ses-T2/func/sub-010_ses-T2_task-Num_run-01_bold.nii.gz	OpenNeuro	doi:10.18112/openneuro.ds001486.v1.1.0	https://doi.org/10.18112/openneuro.ds001486.v1.1.0	Numerosity Judgement
participant 10	Neuroimaging assessment	3T TIM Trio	Siemens	sub-010_ses-T2_task-Num_run-02	sub-010/ses-T2/func/sub-010_ses-T2_task-Num_run-02_bold.nii.gz	OpenNeuro	doi:10.18112/openneuro.ds001486.v1.1.0	https://doi.org/10.18112/openneuro.ds001486.v1.1.0	Numerosity Judgement
participant 10	Neuroimaging assessment	3T TIM Trio	Siemens	sub-010_ses-T2_task-Rhyming	sub-010/ses-T2/func/sub-010_ses-T2_task-Rhyming_bold.nii.gz	OpenNeuro	doi:10.18112/openneuro.ds001486.v1.1.0	https://doi.org/10.18112/openneuro.ds001486.v1.1.0	Rhyming Judgement
participant 10	Neuroimaging assessment	3T TIM Trio	Siemens	sub-010_ses-T2_task-Sub_run-01	sub-010/ses-T2/func/sub-010_ses-T2_task-Sub_run-01_bold.nii.gz	OpenNeuro	doi:10.18112/openneuro.ds001486.v1.1.0	https://doi.org/10.18112/openneuro.ds001486.v1.1.0	Single-Digit Subtraction
participant 10	Neuroimaging assessment	3T TIM Trio	Siemens	sub-010_ses-T2_task-Sub_run-02	sub-010/ses-T2/func/sub-010_ses-T2_task-Sub_run-02_bold.nii.gz	OpenNeuro	doi:10.18112/openneuro.ds001486.v1.1.0	https://doi.org/10.18112/openneuro.ds001486.v1.1.0	Single-Digit Subtraction
participant 11	Neuroimaging assessment	3T TIM Trio	Siemens	sub-011_ses-T1_task-Mult_run-01	sub-011/ses-T1/func/sub-011_ses-T1_task-Mult_run-01_bold.nii.gz	OpenNeuro	doi:10.18112/openneuro.ds001486.v1.1.0	https://doi.org/10.18112/openneuro.ds001486.v1.1.0	Single-Digit Multiplication
participant 11	Neuroimaging assessment	3T TIM Trio	Siemens	sub-011_ses-T1_task-Mult_run-02	sub-011/ses-T1/func/sub-011_ses-T1_task-Mult_run-02_bold.nii.gz	OpenNeuro	doi:10.18112/openneuro.ds001486.v1.1.0	https://doi.org/10.18112/openneuro.ds001486.v1.1.0	Single-Digit Multiplication
participant 11	Neuroimaging assessment	3T TIM Trio	Siemens	sub-011_ses-T1_task-Num_run-01	sub-011/ses-T1/func/sub-011_ses-T1_task-Num_run-01_bold.nii.gz	OpenNeuro	doi:10.18112/openneuro.ds001486.v1.1.0	https://doi.org/10.18112/openneuro.ds001486.v1.1.0	Numerosity Judgement
participant 11	Neuroimaging assessment	3T TIM Trio	Siemens	sub-011_ses-T1_task-Num_run-02	sub-011/ses-T1/func/sub-011_ses-T1_task-Num_run-02_bold.nii.gz	OpenNeuro	doi:10.18112/openneuro.ds001486.v1.1.0	https://doi.org/10.18112/openneuro.ds001486.v1.1.0	Numerosity Judgement
participant 11	Neuroimaging assessment	3T TIM Trio	Siemens	sub-011_ses-T1_task-Rhyming	sub-011/ses-T1/func/sub-011_ses-T1_task-Rhyming_bold.nii.gz	OpenNeuro	doi:10.18112/openneuro.ds001486.v1.1.0	https://doi.org/10.18112/openneuro.ds001486.v1.1.0	Rhyming Judgement
participant 11	Neuroimaging assessment	3T TIM Trio	Siemens	sub-011_ses-T1_task-Sub_run-01	sub-011/ses-T1/func/sub-011_ses-T1_task-Sub_run-01_bold.nii.gz	OpenNeuro	doi:10.18112/openneuro.ds001486.v1.1.0	https://doi.org/10.18112/openneuro.ds001486.v1.1.0	Single-Digit Subtraction
participant 11	Neuroimaging assessment	3T TIM Trio	Siemens	sub-011_ses-T1_task-Sub_run-02	sub-011/ses-T1/func/sub-011_ses-T1_task-Sub_run-02_bold.nii.gz	OpenNeuro	doi:10.18112/openneuro.ds001486.v1.1.0	https://doi.org/10.18112/openneuro.ds001486.v1.1.0	Single-Digit Subtraction
participant 11	Neuroimaging assessment	3T TIM Trio	Siemens	sub-011_ses-T2_task-Mult_run-01	sub-011/ses-T2/func/sub-011_ses-T2_task-Mult_run-01_bold.nii.gz	OpenNeuro	doi:10.18112/openneuro.ds001486.v1.1.0	https://doi.org/10.18112/openneuro.ds001486.v1.1.0	Single-Digit Multiplication
participant 11	Neuroimaging assessment	3T TIM Trio	Siemens	sub-011_ses-T2_task-Mult_run-02	sub-011/ses-T2/func/sub-011_ses-T2_task-Mult_run-02_bold.nii.gz	OpenNeuro	doi:10.18112/openneuro.ds001486.v1.1.0	https://doi.org/10.18112/openneuro.ds001486.v1.1.0	Single-Digit Multiplication
participant 11	Neuroimaging assessment	3T TIM Trio	Siemens	sub-011_ses-T2_task-Num_run-01	sub-011/ses-T2/func/sub-011_ses-T2_task-Num_run-01_bold.nii.gz	OpenNeuro	doi:10.18112/openneuro.ds001486.v1.1.0	https://doi.org/10.18112/openneuro.ds001486.v1.1.0	Numerosity Judgement
participant 11	Neuroimaging assessment	3T TIM Trio	Siemens	sub-011_ses-T2_task-Num_run-02	sub-011/ses-T2/func/sub-011_ses-T2_task-Num_run-02_bold.nii.gz	OpenNeuro	doi:10.18112/openneuro.ds001486.v1.1.0	https://doi.org/10.18112/openneuro.ds001486.v1.1.0	Numerosity Judgement
participant 11	Neuroimaging assessment	3T TIM Trio	Siemens	sub-011_ses-T2_task-Rhyming	sub-011/ses-T2/func/sub-011_ses-T2_task-Rhyming_bold.nii.gz	OpenNeuro	doi:10.18112/openneuro.ds001486.v1.1.0	https://doi.org/10.18112/openneuro.ds001486.v1.1.0	Rhyming Judgement
participant 11	Neuroimaging assessment	3T TIM Trio	Siemens	sub-011_ses-T2_task-Sub_run-01	sub-011/ses-T2/func/sub-011_ses-T2_task-Sub_run-01_bold.nii.gz	OpenNeuro	doi:10.18112/openneuro.ds001486.v1.1.0	https://doi.org/10.18112/openneuro.ds001486.v1.1.0	Single-Digit Subtraction
participant 11	Neuroimaging assessment	3T TIM Trio	Siemens	sub-011_ses-T2_task-Sub_run-02	sub-011/ses-T2/func/sub-011_ses-T2_task-Sub_run-02_bold.nii.gz	OpenNeuro	doi:10.18112/openneuro.ds001486.v1.1.0	https://doi.org/10.18112/openneuro.ds001486.v1.1.0	Single-Digit Subtraction
participant 12	Neuroimaging assessment	3T TIM Trio	Siemens	sub-012_ses-T1_task-Mult_run-01	sub-012/ses-T1/func/sub-012_ses-T1_task-Mult_run-01_bold.nii.gz	OpenNeuro	doi:10.18112/openneuro.ds001486.v1.1.0	https://doi.org/10.18112/openneuro.ds001486.v1.1.0	Single-Digit Multiplication
participant 12	Neuroimaging assessment	3T TIM Trio	Siemens	sub-012_ses-T1_task-Mult_run-02	sub-012/ses-T1/func/sub-012_ses-T1_task-Mult_run-02_bold.nii.gz	OpenNeuro	doi:10.18112/openneuro.ds001486.v1.1.0	https://doi.org/10.18112/openneuro.ds001486.v1.1.0	Single-Digit Multiplication
participant 12	Neuroimaging assessment	3T TIM Trio	Siemens	sub-012_ses-T1_task-Num_run-01	sub-012/ses-T1/func/sub-012_ses-T1_task-Num_run-01_bold.nii.gz	OpenNeuro	doi:10.18112/openneuro.ds001486.v1.1.0	https://doi.org/10.18112/openneuro.ds001486.v1.1.0	Numerosity Judgement
participant 12	Neuroimaging assessment	3T TIM Trio	Siemens	sub-012_ses-T1_task-Num_run-02	sub-012/ses-T1/func/sub-012_ses-T1_task-Num_run-02_bold.nii.gz	OpenNeuro	doi:10.18112/openneuro.ds001486.v1.1.0	https://doi.org/10.18112/openneuro.ds001486.v1.1.0	Numerosity Judgement
participant 12	Neuroimaging assessment	3T TIM Trio	Siemens	sub-012_ses-T1_task-Rhyming	sub-012/ses-T1/func/sub-012_ses-T1_task-Rhyming_bold.nii.gz	OpenNeuro	doi:10.18112/openneuro.ds001486.v1.1.0	https://doi.org/10.18112/openneuro.ds001486.v1.1.0	Rhyming Judgement
participant 12	Neuroimaging assessment	3T TIM Trio	Siemens	sub-012_ses-T1_task-Sub_run-01	sub-012/ses-T1/func/sub-012_ses-T1_task-Sub_run-01_bold.nii.gz	OpenNeuro	doi:10.18112/openneuro.ds001486.v1.1.0	https://doi.org/10.18112/openneuro.ds001486.v1.1.0	Single-Digit Subtraction
participant 12	Neuroimaging assessment	3T TIM Trio	Siemens	sub-012_ses-T1_task-Sub_run-02	sub-012/ses-T1/func/sub-012_ses-T1_task-Sub_run-02_bold.nii.gz	OpenNeuro	doi:10.18112/openneuro.ds001486.v1.1.0	https://doi.org/10.18112/openneuro.ds001486.v1.1.0	Single-Digit Subtraction
participant 12	Neuroimaging assessment	3T TIM Trio	Siemens	sub-012_ses-T2_task-Mult_run-01	sub-012/ses-T2/func/sub-012_ses-T2_task-Mult_run-01_bold.nii.gz	OpenNeuro	doi:10.18112/openneuro.ds001486.v1.1.0	https://doi.org/10.18112/openneuro.ds001486.v1.1.0	Single-Digit Multiplication
participant 12	Neuroimaging assessment	3T TIM Trio	Siemens	sub-012_ses-T2_task-Mult_run-02	sub-012/ses-T2/func/sub-012_ses-T2_task-Mult_run-02_bold.nii.gz	OpenNeuro	doi:10.18112/openneuro.ds001486.v1.1.0	https://doi.org/10.18112/openneuro.ds001486.v1.1.0	Single-Digit Multiplication
participant 12	Neuroimaging assessment	3T TIM Trio	Siemens	sub-012_ses-T2_task-Num_run-01	sub-012/ses-T2/func/sub-012_ses-T2_task-Num_run-01_bold.nii.gz	OpenNeuro	doi:10.18112/openneuro.ds001486.v1.1.0	https://doi.org/10.18112/openneuro.ds001486.v1.1.0	Numerosity Judgement
participant 12	Neuroimaging assessment	3T TIM Trio	Siemens	sub-012_ses-T2_task-Num_run-02	sub-012/ses-T2/func/sub-012_ses-T2_task-Num_run-02_bold.nii.gz	OpenNeuro	doi:10.18112/openneuro.ds001486.v1.1.0	https://doi.org/10.18112/openneuro.ds001486.v1.1.0	Numerosity Judgement
participant 12	Neuroimaging assessment	3T TIM Trio	Siemens	sub-012_ses-T2_task-Rhyming	sub-012/ses-T2/func/sub-012_ses-T2_task-Rhyming_bold.nii.gz	OpenNeuro	doi:10.18112/openneuro.ds001486.v1.1.0	https://doi.org/10.18112/openneuro.ds001486.v1.1.0	Rhyming Judgement
participant 12	Neuroimaging assessment	3T TIM Trio	Siemens	sub-012_ses-T2_task-Sub_run-01	sub-012/ses-T2/func/sub-012_ses-T2_task-Sub_run-01_bold.nii.gz	OpenNeuro	doi:10.18112/openneuro.ds001486.v1.1.0	https://doi.org/10.18112/openneuro.ds001486.v1.1.0	Single-Digit Subtraction
participant 12	Neuroimaging assessment	3T TIM Trio	Siemens	sub-012_ses-T2_task-Sub_run-02	sub-012/ses-T2/func/sub-012_ses-T2_task-Sub_run-02_bold.nii.gz	OpenNeuro	doi:10.18112/openneuro.ds001486.v1.1.0	https://doi.org/10.18112/openneuro.ds001486.v1.1.0	Single-Digit Subtraction
participant 13	Neuroimaging assessment	3T TIM Trio	Siemens	sub-013_ses-T1_task-Mult_run-01	sub-013/ses-T1/func/sub-013_ses-T1_task-Mult_run-01_bold.nii.gz	OpenNeuro	doi:10.18112/openneuro.ds001486.v1.1.0	https://doi.org/10.18112/openneuro.ds001486.v1.1.0	Single-Digit Multiplication
participant 13	Neuroimaging assessment	3T TIM Trio	Siemens	sub-013_ses-T1_task-Mult_run-02	sub-013/ses-T1/func/sub-013_ses-T1_task-Mult_run-02_bold.nii.gz	OpenNeuro	doi:10.18112/openneuro.ds001486.v1.1.0	https://doi.org/10.18112/openneuro.ds001486.v1.1.0	Single-Digit Multiplication
participant 13	Neuroimaging assessment	3T TIM Trio	Siemens	sub-013_ses-T1_task-Num_run-01	sub-013/ses-T1/func/sub-013_ses-T1_task-Num_run-01_bold.nii.gz	OpenNeuro	doi:10.18112/openneuro.ds001486.v1.1.0	https://doi.org/10.18112/openneuro.ds001486.v1.1.0	Numerosity Judgement
participant 13	Neuroimaging assessment	3T TIM Trio	Siemens	sub-013_ses-T1_task-Num_run-02	sub-013/ses-T1/func/sub-013_ses-T1_task-Num_run-02_bold.nii.gz	OpenNeuro	doi:10.18112/openneuro.ds001486.v1.1.0	https://doi.org/10.18112/openneuro.ds001486.v1.1.0	Numerosity Judgement
participant 13	Neuroimaging assessment	3T TIM Trio	Siemens	sub-013_ses-T1_task-Rhyming	sub-013/ses-T1/func/sub-013_ses-T1_task-Rhyming_bold.nii.gz	OpenNeuro	doi:10.18112/openneuro.ds001486.v1.1.0	https://doi.org/10.18112/openneuro.ds001486.v1.1.0	Rhyming Judgement
participant 13	Neuroimaging assessment	3T TIM Trio	Siemens	sub-013_ses-T1_task-Sub_run-01	sub-013/ses-T1/func/sub-013_ses-T1_task-Sub_run-01_bold.nii.gz	OpenNeuro	doi:10.18112/openneuro.ds001486.v1.1.0	https://doi.org/10.18112/openneuro.ds001486.v1.1.0	Single-Digit Subtraction
participant 13	Neuroimaging assessment	3T TIM Trio	Siemens	sub-013_ses-T1_task-Sub_run-02	sub-013/ses-T1/func/sub-013_ses-T1_task-Sub_run-02_bold.nii.gz	OpenNeuro	doi:10.18112/openneuro.ds001486.v1.1.0	https://doi.org/10.18112/openneuro.ds001486.v1.1.0	Single-Digit Subtraction
participant 13	Neuroimaging assessment	3T TIM Trio	Siemens	sub-013_ses-T2_task-Mult_run-01	sub-013/ses-T2/func/sub-013_ses-T2_task-Mult_run-01_bold.nii.gz	OpenNeuro	doi:10.18112/openneuro.ds001486.v1.1.0	https://doi.org/10.18112/openneuro.ds001486.v1.1.0	Single-Digit Multiplication
participant 13	Neuroimaging assessment	3T TIM Trio	Siemens	sub-013_ses-T2_task-Mult_run-02	sub-013/ses-T2/func/sub-013_ses-T2_task-Mult_run-02_bold.nii.gz	OpenNeuro	doi:10.18112/openneuro.ds001486.v1.1.0	https://doi.org/10.18112/openneuro.ds001486.v1.1.0	Single-Digit Multiplication
participant 13	Neuroimaging assessment	3T TIM Trio	Siemens	sub-013_ses-T2_task-Num_run-01	sub-013/ses-T2/func/sub-013_ses-T2_task-Num_run-01_bold.nii.gz	OpenNeuro	doi:10.18112/openneuro.ds001486.v1.1.0	https://doi.org/10.18112/openneuro.ds001486.v1.1.0	Numerosity Judgement
participant 13	Neuroimaging assessment	3T TIM Trio	Siemens	sub-013_ses-T2_task-Num_run-02	sub-013/ses-T2/func/sub-013_ses-T2_task-Num_run-02_bold.nii.gz	OpenNeuro	doi:10.18112/openneuro.ds001486.v1.1.0	https://doi.org/10.18112/openneuro.ds001486.v1.1.0	Numerosity Judgement
participant 13	Neuroimaging assessment	3T TIM Trio	Siemens	sub-013_ses-T2_task-Rhyming	sub-013/ses-T2/func/sub-013_ses-T2_task-Rhyming_bold.nii.gz	OpenNeuro	doi:10.18112/openneuro.ds001486.v1.1.0	https://doi.org/10.18112/openneuro.ds001486.v1.1.0	Rhyming Judgement
participant 13	Neuroimaging assessment	3T TIM Trio	Siemens	sub-013_ses-T2_task-Sub_run-01	sub-013/ses-T2/func/sub-013_ses-T2_task-Sub_run-01_bold.nii.gz	OpenNeuro	doi:10.18112/openneuro.ds001486.v1.1.0	https://doi.org/10.18112/openneuro.ds001486.v1.1.0	Single-Digit Subtraction
participant 13	Neuroimaging assessment	3T TIM Trio	Siemens	sub-013_ses-T2_task-Sub_run-02	sub-013/ses-T2/func/sub-013_ses-T2_task-Sub_run-02_bold.nii.gz	OpenNeuro	doi:10.18112/openneuro.ds001486.v1.1.0	https://doi.org/10.18112/openneuro.ds001486.v1.1.0	Single-Digit Subtraction
participant 14	Neuroimaging assessment	3T TIM Trio	Siemens	sub-014_ses-T1_task-Mult_run-01	sub-014/ses-T1/func/sub-014_ses-T1_task-Mult_run-01_bold.nii.gz	OpenNeuro	doi:10.18112/openneuro.ds001486.v1.1.0	https://doi.org/10.18112/openneuro.ds001486.v1.1.0	Single-Digit Multiplication
participant 14	Neuroimaging assessment	3T TIM Trio	Siemens	sub-014_ses-T1_task-Mult_run-02	sub-014/ses-T1/func/sub-014_ses-T1_task-Mult_run-02_bold.nii.gz	OpenNeuro	doi:10.18112/openneuro.ds001486.v1.1.0	https://doi.org/10.18112/openneuro.ds001486.v1.1.0	Single-Digit Multiplication
participant 14	Neuroimaging assessment	3T TIM Trio	Siemens	sub-014_ses-T1_task-Num_run-01	sub-014/ses-T1/func/sub-014_ses-T1_task-Num_run-01_bold.nii.gz	OpenNeuro	doi:10.18112/openneuro.ds001486.v1.1.0	https://doi.org/10.18112/openneuro.ds001486.v1.1.0	Numerosity Judgement
participant 14	Neuroimaging assessment	3T TIM Trio	Siemens	sub-014_ses-T1_task-Num_run-02	sub-014/ses-T1/func/sub-014_ses-T1_task-Num_run-02_bold.nii.gz	OpenNeuro	doi:10.18112/openneuro.ds001486.v1.1.0	https://doi.org/10.18112/openneuro.ds001486.v1.1.0	Numerosity Judgement
participant 14	Neuroimaging assessment	3T TIM Trio	Siemens	sub-014_ses-T1_task-Rhyming	sub-014/ses-T1/func/sub-014_ses-T1_task-Rhyming_bold.nii.gz	OpenNeuro	doi:10.18112/openneuro.ds001486.v1.1.0	https://doi.org/10.18112/openneuro.ds001486.v1.1.0	Rhyming Judgement
participant 14	Neuroimaging assessment	3T TIM Trio	Siemens	sub-014_ses-T1_task-Sub_run-01	sub-014/ses-T1/func/sub-014_ses-T1_task-Sub_run-01_bold.nii.gz	OpenNeuro	doi:10.18112/openneuro.ds001486.v1.1.0	https://doi.org/10.18112/openneuro.ds001486.v1.1.0	Single-Digit Subtraction
participant 14	Neuroimaging assessment	3T TIM Trio	Siemens	sub-014_ses-T1_task-Sub_run-02	sub-014/ses-T1/func/sub-014_ses-T1_task-Sub_run-02_bold.nii.gz	OpenNeuro	doi:10.18112/openneuro.ds001486.v1.1.0	https://doi.org/10.18112/openneuro.ds001486.v1.1.0	Single-Digit Subtraction
participant 14	Neuroimaging assessment	3T TIM Trio	Siemens	sub-014_ses-T2_task-Mult_run-01	sub-014/ses-T2/func/sub-014_ses-T2_task-Mult_run-01_bold.nii.gz	OpenNeuro	doi:10.18112/openneuro.ds001486.v1.1.0	https://doi.org/10.18112/openneuro.ds001486.v1.1.0	Single-Digit Multiplication
participant 14	Neuroimaging assessment	3T TIM Trio	Siemens	sub-014_ses-T2_task-Mult_run-02	sub-014/ses-T2/func/sub-014_ses-T2_task-Mult_run-02_bold.nii.gz	OpenNeuro	doi:10.18112/openneuro.ds001486.v1.1.0	https://doi.org/10.18112/openneuro.ds001486.v1.1.0	Single-Digit Multiplication
participant 14	Neuroimaging assessment	3T TIM Trio	Siemens	sub-014_ses-T2_task-Num_run-01	sub-014/ses-T2/func/sub-014_ses-T2_task-Num_run-01_bold.nii.gz	OpenNeuro	doi:10.18112/openneuro.ds001486.v1.1.0	https://doi.org/10.18112/openneuro.ds001486.v1.1.0	Numerosity Judgement
participant 14	Neuroimaging assessment	3T TIM Trio	Siemens	sub-014_ses-T2_task-Num_run-02	sub-014/ses-T2/func/sub-014_ses-T2_task-Num_run-02_bold.nii.gz	OpenNeuro	doi:10.18112/openneuro.ds001486.v1.1.0	https://doi.org/10.18112/openneuro.ds001486.v1.1.0	Numerosity Judgement
participant 14	Neuroimaging assessment	3T TIM Trio	Siemens	sub-014_ses-T2_task-Rhyming	sub-014/ses-T2/func/sub-014_ses-T2_task-Rhyming_bold.nii.gz	OpenNeuro	doi:10.18112/openneuro.ds001486.v1.1.0	https://doi.org/10.18112/openneuro.ds001486.v1.1.0	Rhyming Judgement
participant 14	Neuroimaging assessment	3T TIM Trio	Siemens	sub-014_ses-T2_task-Sub_run-01	sub-014/ses-T2/func/sub-014_ses-T2_task-Sub_run-01_bold.nii.gz	OpenNeuro	doi:10.18112/openneuro.ds001486.v1.1.0	https://doi.org/10.18112/openneuro.ds001486.v1.1.0	Single-Digit Subtraction
participant 14	Neuroimaging assessment	3T TIM Trio	Siemens	sub-014_ses-T2_task-Sub_run-02	sub-014/ses-T2/func/sub-014_ses-T2_task-Sub_run-02_bold.nii.gz	OpenNeuro	doi:10.18112/openneuro.ds001486.v1.1.0	https://doi.org/10.18112/openneuro.ds001486.v1.1.0	Single-Digit Subtraction
participant 15	Neuroimaging assessment	3T TIM Trio	Siemens	sub-015_ses-T1_task-Mult_run-01	sub-015/ses-T1/func/sub-015_ses-T1_task-Mult_run-01_bold.nii.gz	OpenNeuro	doi:10.18112/openneuro.ds001486.v1.1.0	https://doi.org/10.18112/openneuro.ds001486.v1.1.0	Single-Digit Multiplication
participant 15	Neuroimaging assessment	3T TIM Trio	Siemens	sub-015_ses-T1_task-Mult_run-02	sub-015/ses-T1/func/sub-015_ses-T1_task-Mult_run-02_bold.nii.gz	OpenNeuro	doi:10.18112/openneuro.ds001486.v1.1.0	https://doi.org/10.18112/openneuro.ds001486.v1.1.0	Single-Digit Multiplication
participant 15	Neuroimaging assessment	3T TIM Trio	Siemens	sub-015_ses-T1_task-Num_run-01	sub-015/ses-T1/func/sub-015_ses-T1_task-Num_run-01_bold.nii.gz	OpenNeuro	doi:10.18112/openneuro.ds001486.v1.1.0	https://doi.org/10.18112/openneuro.ds001486.v1.1.0	Numerosity Judgement
participant 15	Neuroimaging assessment	3T TIM Trio	Siemens	sub-015_ses-T1_task-Num_run-02	sub-015/ses-T1/func/sub-015_ses-T1_task-Num_run-02_bold.nii.gz	OpenNeuro	doi:10.18112/openneuro.ds001486.v1.1.0	https://doi.org/10.18112/openneuro.ds001486.v1.1.0	Numerosity Judgement
participant 15	Neuroimaging assessment	3T TIM Trio	Siemens	sub-015_ses-T1_task-Rhyming	sub-015/ses-T1/func/sub-015_ses-T1_task-Rhyming_bold.nii.gz	OpenNeuro	doi:10.18112/openneuro.ds001486.v1.1.0	https://doi.org/10.18112/openneuro.ds001486.v1.1.0	Rhyming Judgement
participant 15	Neuroimaging assessment	3T TIM Trio	Siemens	sub-015_ses-T1_task-Sub_run-01	sub-015/ses-T1/func/sub-015_ses-T1_task-Sub_run-01_bold.nii.gz	OpenNeuro	doi:10.18112/openneuro.ds001486.v1.1.0	https://doi.org/10.18112/openneuro.ds001486.v1.1.0	Single-Digit Subtraction
participant 15	Neuroimaging assessment	3T TIM Trio	Siemens	sub-015_ses-T1_task-Sub_run-02	sub-015/ses-T1/func/sub-015_ses-T1_task-Sub_run-02_bold.nii.gz	OpenNeuro	doi:10.18112/openneuro.ds001486.v1.1.0	https://doi.org/10.18112/openneuro.ds001486.v1.1.0	Single-Digit Subtraction
participant 16	Neuroimaging assessment	3T TIM Trio	Siemens	sub-016_ses-T1_task-Mult_run-01	sub-016/ses-T1/func/sub-016_ses-T1_task-Mult_run-01_bold.nii.gz	OpenNeuro	doi:10.18112/openneuro.ds001486.v1.1.0	https://doi.org/10.18112/openneuro.ds001486.v1.1.0	Single-Digit Multiplication
participant 16	Neuroimaging assessment	3T TIM Trio	Siemens	sub-016_ses-T1_task-Mult_run-02	sub-016/ses-T1/func/sub-016_ses-T1_task-Mult_run-02_bold.nii.gz	OpenNeuro	doi:10.18112/openneuro.ds001486.v1.1.0	https://doi.org/10.18112/openneuro.ds001486.v1.1.0	Single-Digit Multiplication
participant 16	Neuroimaging assessment	3T TIM Trio	Siemens	sub-016_ses-T1_task-Num_run-01	sub-016/ses-T1/func/sub-016_ses-T1_task-Num_run-01_bold.nii.gz	OpenNeuro	doi:10.18112/openneuro.ds001486.v1.1.0	https://doi.org/10.18112/openneuro.ds001486.v1.1.0	Numerosity Judgement
participant 16	Neuroimaging assessment	3T TIM Trio	Siemens	sub-016_ses-T1_task-Num_run-02	sub-016/ses-T1/func/sub-016_ses-T1_task-Num_run-02_bold.nii.gz	OpenNeuro	doi:10.18112/openneuro.ds001486.v1.1.0	https://doi.org/10.18112/openneuro.ds001486.v1.1.0	Numerosity Judgement
participant 16	Neuroimaging assessment	3T TIM Trio	Siemens	sub-016_ses-T1_task-Rhyming	sub-016/ses-T1/func/sub-016_ses-T1_task-Rhyming_bold.nii.gz	OpenNeuro	doi:10.18112/openneuro.ds001486.v1.1.0	https://doi.org/10.18112/openneuro.ds001486.v1.1.0	Rhyming Judgement
participant 16	Neuroimaging assessment	3T TIM Trio	Siemens	sub-016_ses-T1_task-Sub_run-01	sub-016/ses-T1/func/sub-016_ses-T1_task-Sub_run-01_bold.nii.gz	OpenNeuro	doi:10.18112/openneuro.ds001486.v1.1.0	https://doi.org/10.18112/openneuro.ds001486.v1.1.0	Single-Digit Subtraction
participant 16	Neuroimaging assessment	3T TIM Trio	Siemens	sub-016_ses-T1_task-Sub_run-02	sub-016/ses-T1/func/sub-016_ses-T1_task-Sub_run-02_bold.nii.gz	OpenNeuro	doi:10.18112/openneuro.ds001486.v1.1.0	https://doi.org/10.18112/openneuro.ds001486.v1.1.0	Single-Digit Subtraction
participant 16	Neuroimaging assessment	3T TIM Trio	Siemens	sub-016_ses-T2_task-Mult_run-01	sub-016/ses-T2/func/sub-016_ses-T2_task-Mult_run-01_bold.nii.gz	OpenNeuro	doi:10.18112/openneuro.ds001486.v1.1.0	https://doi.org/10.18112/openneuro.ds001486.v1.1.0	Single-Digit Multiplication
participant 16	Neuroimaging assessment	3T TIM Trio	Siemens	sub-016_ses-T2_task-Mult_run-02	sub-016/ses-T2/func/sub-016_ses-T2_task-Mult_run-02_bold.nii.gz	OpenNeuro	doi:10.18112/openneuro.ds001486.v1.1.0	https://doi.org/10.18112/openneuro.ds001486.v1.1.0	Single-Digit Multiplication
participant 16	Neuroimaging assessment	3T TIM Trio	Siemens	sub-016_ses-T2_task-Num_run-01	sub-016/ses-T2/func/sub-016_ses-T2_task-Num_run-01_bold.nii.gz	OpenNeuro	doi:10.18112/openneuro.ds001486.v1.1.0	https://doi.org/10.18112/openneuro.ds001486.v1.1.0	Numerosity Judgement
participant 16	Neuroimaging assessment	3T TIM Trio	Siemens	sub-016_ses-T2_task-Num_run-02	sub-016/ses-T2/func/sub-016_ses-T2_task-Num_run-02_bold.nii.gz	OpenNeuro	doi:10.18112/openneuro.ds001486.v1.1.0	https://doi.org/10.18112/openneuro.ds001486.v1.1.0	Numerosity Judgement
participant 16	Neuroimaging assessment	3T TIM Trio	Siemens	sub-016_ses-T2_task-Rhyming	sub-016/ses-T2/func/sub-016_ses-T2_task-Rhyming_bold.nii.gz	OpenNeuro	doi:10.18112/openneuro.ds001486.v1.1.0	https://doi.org/10.18112/openneuro.ds001486.v1.1.0	Rhyming Judgement
participant 16	Neuroimaging assessment	3T TIM Trio	Siemens	sub-016_ses-T2_task-Sub_run-01	sub-016/ses-T2/func/sub-016_ses-T2_task-Sub_run-01_bold.nii.gz	OpenNeuro	doi:10.18112/openneuro.ds001486.v1.1.0	https://doi.org/10.18112/openneuro.ds001486.v1.1.0	Single-Digit Subtraction
participant 16	Neuroimaging assessment	3T TIM Trio	Siemens	sub-016_ses-T2_task-Sub_run-02	sub-016/ses-T2/func/sub-016_ses-T2_task-Sub_run-02_bold.nii.gz	OpenNeuro	doi:10.18112/openneuro.ds001486.v1.1.0	https://doi.org/10.18112/openneuro.ds001486.v1.1.0	Single-Digit Subtraction
participant 17	Neuroimaging assessment	3T TIM Trio	Siemens	sub-017_ses-T1_task-Mult_run-01	sub-017/ses-T1/func/sub-017_ses-T1_task-Mult_run-01_bold.nii.gz	OpenNeuro	doi:10.18112/openneuro.ds001486.v1.1.0	https://doi.org/10.18112/openneuro.ds001486.v1.1.0	Single-Digit Multiplication
participant 17	Neuroimaging assessment	3T TIM Trio	Siemens	sub-017_ses-T1_task-Mult_run-02	sub-017/ses-T1/func/sub-017_ses-T1_task-Mult_run-02_bold.nii.gz	OpenNeuro	doi:10.18112/openneuro.ds001486.v1.1.0	https://doi.org/10.18112/openneuro.ds001486.v1.1.0	Single-Digit Multiplication
participant 17	Neuroimaging assessment	3T TIM Trio	Siemens	sub-017_ses-T1_task-Num_run-01	sub-017/ses-T1/func/sub-017_ses-T1_task-Num_run-01_bold.nii.gz	OpenNeuro	doi:10.18112/openneuro.ds001486.v1.1.0	https://doi.org/10.18112/openneuro.ds001486.v1.1.0	Numerosity Judgement
participant 17	Neuroimaging assessment	3T TIM Trio	Siemens	sub-017_ses-T1_task-Num_run-02	sub-017/ses-T1/func/sub-017_ses-T1_task-Num_run-02_bold.nii.gz	OpenNeuro	doi:10.18112/openneuro.ds001486.v1.1.0	https://doi.org/10.18112/openneuro.ds001486.v1.1.0	Numerosity Judgement
participant 17	Neuroimaging assessment	3T TIM Trio	Siemens	sub-017_ses-T1_task-Rhyming	sub-017/ses-T1/func/sub-017_ses-T1_task-Rhyming_bold.nii.gz	OpenNeuro	doi:10.18112/openneuro.ds001486.v1.1.0	https://doi.org/10.18112/openneuro.ds001486.v1.1.0	Rhyming Judgement
participant 17	Neuroimaging assessment	3T TIM Trio	Siemens	sub-017_ses-T1_task-Sub_run-01	sub-017/ses-T1/func/sub-017_ses-T1_task-Sub_run-01_bold.nii.gz	OpenNeuro	doi:10.18112/openneuro.ds001486.v1.1.0	https://doi.org/10.18112/openneuro.ds001486.v1.1.0	Single-Digit Subtraction
participant 17	Neuroimaging assessment	3T TIM Trio	Siemens	sub-017_ses-T1_task-Sub_run-02	sub-017/ses-T1/func/sub-017_ses-T1_task-Sub_run-02_bold.nii.gz	OpenNeuro	doi:10.18112/openneuro.ds001486.v1.1.0	https://doi.org/10.18112/openneuro.ds001486.v1.1.0	Single-Digit Subtraction
participant 18	Neuroimaging assessment	3T TIM Trio	Siemens	sub-018_ses-T1_task-Mult_run-01	sub-018/ses-T1/func/sub-018_ses-T1_task-Mult_run-01_bold.nii.gz	OpenNeuro	doi:10.18112/openneuro.ds001486.v1.1.0	https://doi.org/10.18112/openneuro.ds001486.v1.1.0	Single-Digit Multiplication
participant 18	Neuroimaging assessment	3T TIM Trio	Siemens	sub-018_ses-T1_task-Mult_run-02	sub-018/ses-T1/func/sub-018_ses-T1_task-Mult_run-02_bold.nii.gz	OpenNeuro	doi:10.18112/openneuro.ds001486.v1.1.0	https://doi.org/10.18112/openneuro.ds001486.v1.1.0	Single-Digit Multiplication
participant 18	Neuroimaging assessment	3T TIM Trio	Siemens	sub-018_ses-T1_task-Num_run-01	sub-018/ses-T1/func/sub-018_ses-T1_task-Num_run-01_bold.nii.gz	OpenNeuro	doi:10.18112/openneuro.ds001486.v1.1.0	https://doi.org/10.18112/openneuro.ds001486.v1.1.0	Numerosity Judgement
participant 18	Neuroimaging assessment	3T TIM Trio	Siemens	sub-018_ses-T1_task-Num_run-02	sub-018/ses-T1/func/sub-018_ses-T1_task-Num_run-02_bold.nii.gz	OpenNeuro	doi:10.18112/openneuro.ds001486.v1.1.0	https://doi.org/10.18112/openneuro.ds001486.v1.1.0	Numerosity Judgement
participant 18	Neuroimaging assessment	3T TIM Trio	Siemens	sub-018_ses-T1_task-Rhyming	sub-018/ses-T1/func/sub-018_ses-T1_task-Rhyming_bold.nii.gz	OpenNeuro	doi:10.18112/openneuro.ds001486.v1.1.0	https://doi.org/10.18112/openneuro.ds001486.v1.1.0	Rhyming Judgement
participant 18	Neuroimaging assessment	3T TIM Trio	Siemens	sub-018_ses-T1_task-Sub_run-01	sub-018/ses-T1/func/sub-018_ses-T1_task-Sub_run-01_bold.nii.gz	OpenNeuro	doi:10.18112/openneuro.ds001486.v1.1.0	https://doi.org/10.18112/openneuro.ds001486.v1.1.0	Single-Digit Subtraction
participant 18	Neuroimaging assessment	3T TIM Trio	Siemens	sub-018_ses-T1_task-Sub_run-02	sub-018/ses-T1/func/sub-018_ses-T1_task-Sub_run-02_bold.nii.gz	OpenNeuro	doi:10.18112/openneuro.ds001486.v1.1.0	https://doi.org/10.18112/openneuro.ds001486.v1.1.0	Single-Digit Subtraction
participant 18	Neuroimaging assessment	3T TIM Trio	Siemens	sub-018_ses-T2_task-Mult_run-01	sub-018/ses-T2/func/sub-018_ses-T2_task-Mult_run-01_bold.nii.gz	OpenNeuro	doi:10.18112/openneuro.ds001486.v1.1.0	https://doi.org/10.18112/openneuro.ds001486.v1.1.0	Single-Digit Multiplication
participant 18	Neuroimaging assessment	3T TIM Trio	Siemens	sub-018_ses-T2_task-Mult_run-02	sub-018/ses-T2/func/sub-018_ses-T2_task-Mult_run-02_bold.nii.gz	OpenNeuro	doi:10.18112/openneuro.ds001486.v1.1.0	https://doi.org/10.18112/openneuro.ds001486.v1.1.0	Single-Digit Multiplication
participant 18	Neuroimaging assessment	3T TIM Trio	Siemens	sub-018_ses-T2_task-Num_run-01	sub-018/ses-T2/func/sub-018_ses-T2_task-Num_run-01_bold.nii.gz	OpenNeuro	doi:10.18112/openneuro.ds001486.v1.1.0	https://doi.org/10.18112/openneuro.ds001486.v1.1.0	Numerosity Judgement
participant 18	Neuroimaging assessment	3T TIM Trio	Siemens	sub-018_ses-T2_task-Num_run-02	sub-018/ses-T2/func/sub-018_ses-T2_task-Num_run-02_bold.nii.gz	OpenNeuro	doi:10.18112/openneuro.ds001486.v1.1.0	https://doi.org/10.18112/openneuro.ds001486.v1.1.0	Numerosity Judgement
participant 18	Neuroimaging assessment	3T TIM Trio	Siemens	sub-018_ses-T2_task-Rhyming	sub-018/ses-T2/func/sub-018_ses-T2_task-Rhyming_bold.nii.gz	OpenNeuro	doi:10.18112/openneuro.ds001486.v1.1.0	https://doi.org/10.18112/openneuro.ds001486.v1.1.0	Rhyming Judgement
participant 18	Neuroimaging assessment	3T TIM Trio	Siemens	sub-018_ses-T2_task-Sub_run-01	sub-018/ses-T2/func/sub-018_ses-T2_task-Sub_run-01_bold.nii.gz	OpenNeuro	doi:10.18112/openneuro.ds001486.v1.1.0	https://doi.org/10.18112/openneuro.ds001486.v1.1.0	Single-Digit Subtraction
participant 18	Neuroimaging assessment	3T TIM Trio	Siemens	sub-018_ses-T2_task-Sub_run-02	sub-018/ses-T2/func/sub-018_ses-T2_task-Sub_run-02_bold.nii.gz	OpenNeuro	doi:10.18112/openneuro.ds001486.v1.1.0	https://doi.org/10.18112/openneuro.ds001486.v1.1.0	Single-Digit Subtraction
participant 19	Neuroimaging assessment	3T TIM Trio	Siemens	sub-019_ses-T1_task-Mult_run-01	sub-019/ses-T1/func/sub-019_ses-T1_task-Mult_run-01_bold.nii.gz	OpenNeuro	doi:10.18112/openneuro.ds001486.v1.1.0	https://doi.org/10.18112/openneuro.ds001486.v1.1.0	Single-Digit Multiplication
participant 19	Neuroimaging assessment	3T TIM Trio	Siemens	sub-019_ses-T1_task-Mult_run-02	sub-019/ses-T1/func/sub-019_ses-T1_task-Mult_run-02_bold.nii.gz	OpenNeuro	doi:10.18112/openneuro.ds001486.v1.1.0	https://doi.org/10.18112/openneuro.ds001486.v1.1.0	Single-Digit Multiplication
participant 19	Neuroimaging assessment	3T TIM Trio	Siemens	sub-019_ses-T1_task-Num_run-01	sub-019/ses-T1/func/sub-019_ses-T1_task-Num_run-01_bold.nii.gz	OpenNeuro	doi:10.18112/openneuro.ds001486.v1.1.0	https://doi.org/10.18112/openneuro.ds001486.v1.1.0	Numerosity Judgement
participant 19	Neuroimaging assessment	3T TIM Trio	Siemens	sub-019_ses-T1_task-Num_run-02	sub-019/ses-T1/func/sub-019_ses-T1_task-Num_run-02_bold.nii.gz	OpenNeuro	doi:10.18112/openneuro.ds001486.v1.1.0	https://doi.org/10.18112/openneuro.ds001486.v1.1.0	Numerosity Judgement
participant 19	Neuroimaging assessment	3T TIM Trio	Siemens	sub-019_ses-T1_task-Rhyming	sub-019/ses-T1/func/sub-019_ses-T1_task-Rhyming_bold.nii.gz	OpenNeuro	doi:10.18112/openneuro.ds001486.v1.1.0	https://doi.org/10.18112/openneuro.ds001486.v1.1.0	Rhyming Judgement
participant 19	Neuroimaging assessment	3T TIM Trio	Siemens	sub-019_ses-T1_task-Sub_run-01	sub-019/ses-T1/func/sub-019_ses-T1_task-Sub_run-01_bold.nii.gz	OpenNeuro	doi:10.18112/openneuro.ds001486.v1.1.0	https://doi.org/10.18112/openneuro.ds001486.v1.1.0	Single-Digit Subtraction
participant 19	Neuroimaging assessment	3T TIM Trio	Siemens	sub-019_ses-T1_task-Sub_run-02	sub-019/ses-T1/func/sub-019_ses-T1_task-Sub_run-02_bold.nii.gz	OpenNeuro	doi:10.18112/openneuro.ds001486.v1.1.0	https://doi.org/10.18112/openneuro.ds001486.v1.1.0	Single-Digit Subtraction
participant 20	Neuroimaging assessment	3T TIM Trio	Siemens	sub-020_ses-T1_task-Mult_run-01	sub-020/ses-T1/func/sub-020_ses-T1_task-Mult_run-01_bold.nii.gz	OpenNeuro	doi:10.18112/openneuro.ds001486.v1.1.0	https://doi.org/10.18112/openneuro.ds001486.v1.1.0	Single-Digit Multiplication
participant 20	Neuroimaging assessment	3T TIM Trio	Siemens	sub-020_ses-T1_task-Mult_run-02	sub-020/ses-T1/func/sub-020_ses-T1_task-Mult_run-02_bold.nii.gz	OpenNeuro	doi:10.18112/openneuro.ds001486.v1.1.0	https://doi.org/10.18112/openneuro.ds001486.v1.1.0	Single-Digit Multiplication
participant 20	Neuroimaging assessment	3T TIM Trio	Siemens	sub-020_ses-T1_task-Num_run-01	sub-020/ses-T1/func/sub-020_ses-T1_task-Num_run-01_bold.nii.gz	OpenNeuro	doi:10.18112/openneuro.ds001486.v1.1.0	https://doi.org/10.18112/openneuro.ds001486.v1.1.0	Numerosity Judgement
participant 20	Neuroimaging assessment	3T TIM Trio	Siemens	sub-020_ses-T1_task-Num_run-02	sub-020/ses-T1/func/sub-020_ses-T1_task-Num_run-02_bold.nii.gz	OpenNeuro	doi:10.18112/openneuro.ds001486.v1.1.0	https://doi.org/10.18112/openneuro.ds001486.v1.1.0	Numerosity Judgement
participant 20	Neuroimaging assessment	3T TIM Trio	Siemens	sub-020_ses-T1_task-Rhyming	sub-020/ses-T1/func/sub-020_ses-T1_task-Rhyming_bold.nii.gz	OpenNeuro	doi:10.18112/openneuro.ds001486.v1.1.0	https://doi.org/10.18112/openneuro.ds001486.v1.1.0	Rhyming Judgement
participant 20	Neuroimaging assessment	3T TIM Trio	Siemens	sub-020_ses-T1_task-Sub_run-01	sub-020/ses-T1/func/sub-020_ses-T1_task-Sub_run-01_bold.nii.gz	OpenNeuro	doi:10.18112/openneuro.ds001486.v1.1.0	https://doi.org/10.18112/openneuro.ds001486.v1.1.0	Single-Digit Subtraction
participant 20	Neuroimaging assessment	3T TIM Trio	Siemens	sub-020_ses-T1_task-Sub_run-02	sub-020/ses-T1/func/sub-020_ses-T1_task-Sub_run-02_bold.nii.gz	OpenNeuro	doi:10.18112/openneuro.ds001486.v1.1.0	https://doi.org/10.18112/openneuro.ds001486.v1.1.0	Single-Digit Subtraction
participant 20	Neuroimaging assessment	3T TIM Trio	Siemens	sub-020_ses-T2_task-Mult_run-01	sub-020/ses-T2/func/sub-020_ses-T2_task-Mult_run-01_bold.nii.gz	OpenNeuro	doi:10.18112/openneuro.ds001486.v1.1.0	https://doi.org/10.18112/openneuro.ds001486.v1.1.0	Single-Digit Multiplication
participant 20	Neuroimaging assessment	3T TIM Trio	Siemens	sub-020_ses-T2_task-Mult_run-02	sub-020/ses-T2/func/sub-020_ses-T2_task-Mult_run-02_bold.nii.gz	OpenNeuro	doi:10.18112/openneuro.ds001486.v1.1.0	https://doi.org/10.18112/openneuro.ds001486.v1.1.0	Single-Digit Multiplication
participant 20	Neuroimaging assessment	3T TIM Trio	Siemens	sub-020_ses-T2_task-Num_run-01	sub-020/ses-T2/func/sub-020_ses-T2_task-Num_run-01_bold.nii.gz	OpenNeuro	doi:10.18112/openneuro.ds001486.v1.1.0	https://doi.org/10.18112/openneuro.ds001486.v1.1.0	Numerosity Judgement
participant 20	Neuroimaging assessment	3T TIM Trio	Siemens	sub-020_ses-T2_task-Num_run-02	sub-020/ses-T2/func/sub-020_ses-T2_task-Num_run-02_bold.nii.gz	OpenNeuro	doi:10.18112/openneuro.ds001486.v1.1.0	https://doi.org/10.18112/openneuro.ds001486.v1.1.0	Numerosity Judgement
participant 20	Neuroimaging assessment	3T TIM Trio	Siemens	sub-020_ses-T2_task-Rhyming	sub-020/ses-T2/func/sub-020_ses-T2_task-Rhyming_bold.nii.gz	OpenNeuro	doi:10.18112/openneuro.ds001486.v1.1.0	https://doi.org/10.18112/openneuro.ds001486.v1.1.0	Rhyming Judgement
participant 20	Neuroimaging assessment	3T TIM Trio	Siemens	sub-020_ses-T2_task-Sub_run-01	sub-020/ses-T2/func/sub-020_ses-T2_task-Sub_run-01_bold.nii.gz	OpenNeuro	doi:10.18112/openneuro.ds001486.v1.1.0	https://doi.org/10.18112/openneuro.ds001486.v1.1.0	Single-Digit Subtraction
participant 20	Neuroimaging assessment	3T TIM Trio	Siemens	sub-020_ses-T2_task-Sub_run-02	sub-020/ses-T2/func/sub-020_ses-T2_task-Sub_run-02_bold.nii.gz	OpenNeuro	doi:10.18112/openneuro.ds001486.v1.1.0	https://doi.org/10.18112/openneuro.ds001486.v1.1.0	Single-Digit Subtraction
participant 21	Neuroimaging assessment	3T TIM Trio	Siemens	sub-021_ses-T1_task-Mult_run-01	sub-021/ses-T1/func/sub-021_ses-T1_task-Mult_run-01_bold.nii.gz	OpenNeuro	doi:10.18112/openneuro.ds001486.v1.1.0	https://doi.org/10.18112/openneuro.ds001486.v1.1.0	Single-Digit Multiplication
participant 21	Neuroimaging assessment	3T TIM Trio	Siemens	sub-021_ses-T1_task-Mult_run-02	sub-021/ses-T1/func/sub-021_ses-T1_task-Mult_run-02_bold.nii.gz	OpenNeuro	doi:10.18112/openneuro.ds001486.v1.1.0	https://doi.org/10.18112/openneuro.ds001486.v1.1.0	Single-Digit Multiplication
participant 21	Neuroimaging assessment	3T TIM Trio	Siemens	sub-021_ses-T1_task-Num_run-01	sub-021/ses-T1/func/sub-021_ses-T1_task-Num_run-01_bold.nii.gz	OpenNeuro	doi:10.18112/openneuro.ds001486.v1.1.0	https://doi.org/10.18112/openneuro.ds001486.v1.1.0	Numerosity Judgement
participant 21	Neuroimaging assessment	3T TIM Trio	Siemens	sub-021_ses-T1_task-Num_run-02	sub-021/ses-T1/func/sub-021_ses-T1_task-Num_run-02_bold.nii.gz	OpenNeuro	doi:10.18112/openneuro.ds001486.v1.1.0	https://doi.org/10.18112/openneuro.ds001486.v1.1.0	Numerosity Judgement
participant 21	Neuroimaging assessment	3T TIM Trio	Siemens	sub-021_ses-T1_task-Rhyming	sub-021/ses-T1/func/sub-021_ses-T1_task-Rhyming_bold.nii.gz	OpenNeuro	doi:10.18112/openneuro.ds001486.v1.1.0	https://doi.org/10.18112/openneuro.ds001486.v1.1.0	Rhyming Judgement
participant 21	Neuroimaging assessment	3T TIM Trio	Siemens	sub-021_ses-T1_task-Sub_run-01	sub-021/ses-T1/func/sub-021_ses-T1_task-Sub_run-01_bold.nii.gz	OpenNeuro	doi:10.18112/openneuro.ds001486.v1.1.0	https://doi.org/10.18112/openneuro.ds001486.v1.1.0	Single-Digit Subtraction
participant 21	Neuroimaging assessment	3T TIM Trio	Siemens	sub-021_ses-T1_task-Sub_run-02	sub-021/ses-T1/func/sub-021_ses-T1_task-Sub_run-02_bold.nii.gz	OpenNeuro	doi:10.18112/openneuro.ds001486.v1.1.0	https://doi.org/10.18112/openneuro.ds001486.v1.1.0	Single-Digit Subtraction
participant 22	Neuroimaging assessment	3T TIM Trio	Siemens	sub-022_ses-T1_task-Mult_run-01	sub-022/ses-T1/func/sub-022_ses-T1_task-Mult_run-01_bold.nii.gz	OpenNeuro	doi:10.18112/openneuro.ds001486.v1.1.0	https://doi.org/10.18112/openneuro.ds001486.v1.1.0	Single-Digit Multiplication
participant 22	Neuroimaging assessment	3T TIM Trio	Siemens	sub-022_ses-T1_task-Mult_run-02	sub-022/ses-T1/func/sub-022_ses-T1_task-Mult_run-02_bold.nii.gz	OpenNeuro	doi:10.18112/openneuro.ds001486.v1.1.0	https://doi.org/10.18112/openneuro.ds001486.v1.1.0	Single-Digit Multiplication
participant 22	Neuroimaging assessment	3T TIM Trio	Siemens	sub-022_ses-T1_task-Num_run-01	sub-022/ses-T1/func/sub-022_ses-T1_task-Num_run-01_bold.nii.gz	OpenNeuro	doi:10.18112/openneuro.ds001486.v1.1.0	https://doi.org/10.18112/openneuro.ds001486.v1.1.0	Numerosity Judgement
participant 22	Neuroimaging assessment	3T TIM Trio	Siemens	sub-022_ses-T1_task-Num_run-02	sub-022/ses-T1/func/sub-022_ses-T1_task-Num_run-02_bold.nii.gz	OpenNeuro	doi:10.18112/openneuro.ds001486.v1.1.0	https://doi.org/10.18112/openneuro.ds001486.v1.1.0	Numerosity Judgement
participant 22	Neuroimaging assessment	3T TIM Trio	Siemens	sub-022_ses-T1_task-Rhyming	sub-022/ses-T1/func/sub-022_ses-T1_task-Rhyming_bold.nii.gz	OpenNeuro	doi:10.18112/openneuro.ds001486.v1.1.0	https://doi.org/10.18112/openneuro.ds001486.v1.1.0	Rhyming Judgement
participant 22	Neuroimaging assessment	3T TIM Trio	Siemens	sub-022_ses-T1_task-Sub_run-01	sub-022/ses-T1/func/sub-022_ses-T1_task-Sub_run-01_bold.nii.gz	OpenNeuro	doi:10.18112/openneuro.ds001486.v1.1.0	https://doi.org/10.18112/openneuro.ds001486.v1.1.0	Single-Digit Subtraction
participant 22	Neuroimaging assessment	3T TIM Trio	Siemens	sub-022_ses-T1_task-Sub_run-02	sub-022/ses-T1/func/sub-022_ses-T1_task-Sub_run-02_bold.nii.gz	OpenNeuro	doi:10.18112/openneuro.ds001486.v1.1.0	https://doi.org/10.18112/openneuro.ds001486.v1.1.0	Single-Digit Subtraction
participant 22	Neuroimaging assessment	3T TIM Trio	Siemens	sub-022_ses-T2_task-Mult_run-01	sub-022/ses-T2/func/sub-022_ses-T2_task-Mult_run-01_bold.nii.gz	OpenNeuro	doi:10.18112/openneuro.ds001486.v1.1.0	https://doi.org/10.18112/openneuro.ds001486.v1.1.0	Single-Digit Multiplication
participant 22	Neuroimaging assessment	3T TIM Trio	Siemens	sub-022_ses-T2_task-Mult_run-02	sub-022/ses-T2/func/sub-022_ses-T2_task-Mult_run-02_bold.nii.gz	OpenNeuro	doi:10.18112/openneuro.ds001486.v1.1.0	https://doi.org/10.18112/openneuro.ds001486.v1.1.0	Single-Digit Multiplication
participant 22	Neuroimaging assessment	3T TIM Trio	Siemens	sub-022_ses-T2_task-Num_run-01	sub-022/ses-T2/func/sub-022_ses-T2_task-Num_run-01_bold.nii.gz	OpenNeuro	doi:10.18112/openneuro.ds001486.v1.1.0	https://doi.org/10.18112/openneuro.ds001486.v1.1.0	Numerosity Judgement
participant 22	Neuroimaging assessment	3T TIM Trio	Siemens	sub-022_ses-T2_task-Num_run-02	sub-022/ses-T2/func/sub-022_ses-T2_task-Num_run-02_bold.nii.gz	OpenNeuro	doi:10.18112/openneuro.ds001486.v1.1.0	https://doi.org/10.18112/openneuro.ds001486.v1.1.0	Numerosity Judgement
participant 22	Neuroimaging assessment	3T TIM Trio	Siemens	sub-022_ses-T2_task-Rhyming	sub-022/ses-T2/func/sub-022_ses-T2_task-Rhyming_bold.nii.gz	OpenNeuro	doi:10.18112/openneuro.ds001486.v1.1.0	https://doi.org/10.18112/openneuro.ds001486.v1.1.0	Rhyming Judgement
participant 22	Neuroimaging assessment	3T TIM Trio	Siemens	sub-022_ses-T2_task-Sub_run-01	sub-022/ses-T2/func/sub-022_ses-T2_task-Sub_run-01_bold.nii.gz	OpenNeuro	doi:10.18112/openneuro.ds001486.v1.1.0	https://doi.org/10.18112/openneuro.ds001486.v1.1.0	Single-Digit Subtraction
participant 22	Neuroimaging assessment	3T TIM Trio	Siemens	sub-022_ses-T2_task-Sub_run-02	sub-022/ses-T2/func/sub-022_ses-T2_task-Sub_run-02_bold.nii.gz	OpenNeuro	doi:10.18112/openneuro.ds001486.v1.1.0	https://doi.org/10.18112/openneuro.ds001486.v1.1.0	Single-Digit Subtraction
participant 23	Neuroimaging assessment	3T TIM Trio	Siemens	sub-023_ses-T1_task-Mult_run-01	sub-023/ses-T1/func/sub-023_ses-T1_task-Mult_run-01_bold.nii.gz	OpenNeuro	doi:10.18112/openneuro.ds001486.v1.1.0	https://doi.org/10.18112/openneuro.ds001486.v1.1.0	Single-Digit Multiplication
participant 23	Neuroimaging assessment	3T TIM Trio	Siemens	sub-023_ses-T1_task-Mult_run-02	sub-023/ses-T1/func/sub-023_ses-T1_task-Mult_run-02_bold.nii.gz	OpenNeuro	doi:10.18112/openneuro.ds001486.v1.1.0	https://doi.org/10.18112/openneuro.ds001486.v1.1.0	Single-Digit Multiplication
participant 23	Neuroimaging assessment	3T TIM Trio	Siemens	sub-023_ses-T1_task-Num_run-01	sub-023/ses-T1/func/sub-023_ses-T1_task-Num_run-01_bold.nii.gz	OpenNeuro	doi:10.18112/openneuro.ds001486.v1.1.0	https://doi.org/10.18112/openneuro.ds001486.v1.1.0	Numerosity Judgement
participant 23	Neuroimaging assessment	3T TIM Trio	Siemens	sub-023_ses-T1_task-Num_run-02	sub-023/ses-T1/func/sub-023_ses-T1_task-Num_run-02_bold.nii.gz	OpenNeuro	doi:10.18112/openneuro.ds001486.v1.1.0	https://doi.org/10.18112/openneuro.ds001486.v1.1.0	Numerosity Judgement
participant 23	Neuroimaging assessment	3T TIM Trio	Siemens	sub-023_ses-T1_task-Rhyming	sub-023/ses-T1/func/sub-023_ses-T1_task-Rhyming_bold.nii.gz	OpenNeuro	doi:10.18112/openneuro.ds001486.v1.1.0	https://doi.org/10.18112/openneuro.ds001486.v1.1.0	Rhyming Judgement
participant 23	Neuroimaging assessment	3T TIM Trio	Siemens	sub-023_ses-T1_task-Sub_run-01	sub-023/ses-T1/func/sub-023_ses-T1_task-Sub_run-01_bold.nii.gz	OpenNeuro	doi:10.18112/openneuro.ds001486.v1.1.0	https://doi.org/10.18112/openneuro.ds001486.v1.1.0	Single-Digit Subtraction
participant 23	Neuroimaging assessment	3T TIM Trio	Siemens	sub-023_ses-T1_task-Sub_run-02	sub-023/ses-T1/func/sub-023_ses-T1_task-Sub_run-02_bold.nii.gz	OpenNeuro	doi:10.18112/openneuro.ds001486.v1.1.0	https://doi.org/10.18112/openneuro.ds001486.v1.1.0	Single-Digit Subtraction
participant 23	Neuroimaging assessment	3T TIM Trio	Siemens	sub-023_ses-T2_task-Mult_run-01	sub-023/ses-T2/func/sub-023_ses-T2_task-Mult_run-01_bold.nii.gz	OpenNeuro	doi:10.18112/openneuro.ds001486.v1.1.0	https://doi.org/10.18112/openneuro.ds001486.v1.1.0	Single-Digit Multiplication
participant 23	Neuroimaging assessment	3T TIM Trio	Siemens	sub-023_ses-T2_task-Mult_run-02	sub-023/ses-T2/func/sub-023_ses-T2_task-Mult_run-02_bold.nii.gz	OpenNeuro	doi:10.18112/openneuro.ds001486.v1.1.0	https://doi.org/10.18112/openneuro.ds001486.v1.1.0	Single-Digit Multiplication
participant 23	Neuroimaging assessment	3T TIM Trio	Siemens	sub-023_ses-T2_task-Num_run-01	sub-023/ses-T2/func/sub-023_ses-T2_task-Num_run-01_bold.nii.gz	OpenNeuro	doi:10.18112/openneuro.ds001486.v1.1.0	https://doi.org/10.18112/openneuro.ds001486.v1.1.0	Numerosity Judgement
participant 23	Neuroimaging assessment	3T TIM Trio	Siemens	sub-023_ses-T2_task-Num_run-02	sub-023/ses-T2/func/sub-023_ses-T2_task-Num_run-02_bold.nii.gz	OpenNeuro	doi:10.18112/openneuro.ds001486.v1.1.0	https://doi.org/10.18112/openneuro.ds001486.v1.1.0	Numerosity Judgement
participant 23	Neuroimaging assessment	3T TIM Trio	Siemens	sub-023_ses-T2_task-Rhyming	sub-023/ses-T2/func/sub-023_ses-T2_task-Rhyming_bold.nii.gz	OpenNeuro	doi:10.18112/openneuro.ds001486.v1.1.0	https://doi.org/10.18112/openneuro.ds001486.v1.1.0	Rhyming Judgement
participant 23	Neuroimaging assessment	3T TIM Trio	Siemens	sub-023_ses-T2_task-Sub_run-01	sub-023/ses-T2/func/sub-023_ses-T2_task-Sub_run-01_bold.nii.gz	OpenNeuro	doi:10.18112/openneuro.ds001486.v1.1.0	https://doi.org/10.18112/openneuro.ds001486.v1.1.0	Single-Digit Subtraction
participant 23	Neuroimaging assessment	3T TIM Trio	Siemens	sub-023_ses-T2_task-Sub_run-02	sub-023/ses-T2/func/sub-023_ses-T2_task-Sub_run-02_bold.nii.gz	OpenNeuro	doi:10.18112/openneuro.ds001486.v1.1.0	https://doi.org/10.18112/openneuro.ds001486.v1.1.0	Single-Digit Subtraction
participant 24	Neuroimaging assessment	3T TIM Trio	Siemens	sub-024_ses-T1_task-Mult_run-01	sub-024/ses-T1/func/sub-024_ses-T1_task-Mult_run-01_bold.nii.gz	OpenNeuro	doi:10.18112/openneuro.ds001486.v1.1.0	https://doi.org/10.18112/openneuro.ds001486.v1.1.0	Single-Digit Multiplication
participant 24	Neuroimaging assessment	3T TIM Trio	Siemens	sub-024_ses-T1_task-Mult_run-02	sub-024/ses-T1/func/sub-024_ses-T1_task-Mult_run-02_bold.nii.gz	OpenNeuro	doi:10.18112/openneuro.ds001486.v1.1.0	https://doi.org/10.18112/openneuro.ds001486.v1.1.0	Single-Digit Multiplication
participant 24	Neuroimaging assessment	3T TIM Trio	Siemens	sub-024_ses-T1_task-Num_run-01	sub-024/ses-T1/func/sub-024_ses-T1_task-Num_run-01_bold.nii.gz	OpenNeuro	doi:10.18112/openneuro.ds001486.v1.1.0	https://doi.org/10.18112/openneuro.ds001486.v1.1.0	Numerosity Judgement
participant 24	Neuroimaging assessment	3T TIM Trio	Siemens	sub-024_ses-T1_task-Num_run-02	sub-024/ses-T1/func/sub-024_ses-T1_task-Num_run-02_bold.nii.gz	OpenNeuro	doi:10.18112/openneuro.ds001486.v1.1.0	https://doi.org/10.18112/openneuro.ds001486.v1.1.0	Numerosity Judgement
participant 24	Neuroimaging assessment	3T TIM Trio	Siemens	sub-024_ses-T1_task-Rhyming	sub-024/ses-T1/func/sub-024_ses-T1_task-Rhyming_bold.nii.gz	OpenNeuro	doi:10.18112/openneuro.ds001486.v1.1.0	https://doi.org/10.18112/openneuro.ds001486.v1.1.0	Rhyming Judgement
participant 24	Neuroimaging assessment	3T TIM Trio	Siemens	sub-024_ses-T1_task-Sub_run-01	sub-024/ses-T1/func/sub-024_ses-T1_task-Sub_run-01_bold.nii.gz	OpenNeuro	doi:10.18112/openneuro.ds001486.v1.1.0	https://doi.org/10.18112/openneuro.ds001486.v1.1.0	Single-Digit Subtraction
participant 24	Neuroimaging assessment	3T TIM Trio	Siemens	sub-024_ses-T1_task-Sub_run-02	sub-024/ses-T1/func/sub-024_ses-T1_task-Sub_run-02_bold.nii.gz	OpenNeuro	doi:10.18112/openneuro.ds001486.v1.1.0	https://doi.org/10.18112/openneuro.ds001486.v1.1.0	Single-Digit Subtraction
participant 24	Neuroimaging assessment	3T TIM Trio	Siemens	sub-024_ses-T2_task-Mult_run-01	sub-024/ses-T2/func/sub-024_ses-T2_task-Mult_run-01_bold.nii.gz	OpenNeuro	doi:10.18112/openneuro.ds001486.v1.1.0	https://doi.org/10.18112/openneuro.ds001486.v1.1.0	Single-Digit Multiplication
participant 24	Neuroimaging assessment	3T TIM Trio	Siemens	sub-024_ses-T2_task-Mult_run-02	sub-024/ses-T2/func/sub-024_ses-T2_task-Mult_run-02_bold.nii.gz	OpenNeuro	doi:10.18112/openneuro.ds001486.v1.1.0	https://doi.org/10.18112/openneuro.ds001486.v1.1.0	Single-Digit Multiplication
participant 24	Neuroimaging assessment	3T TIM Trio	Siemens	sub-024_ses-T2_task-Num_run-01	sub-024/ses-T2/func/sub-024_ses-T2_task-Num_run-01_bold.nii.gz	OpenNeuro	doi:10.18112/openneuro.ds001486.v1.1.0	https://doi.org/10.18112/openneuro.ds001486.v1.1.0	Numerosity Judgement
participant 24	Neuroimaging assessment	3T TIM Trio	Siemens	sub-024_ses-T2_task-Num_run-02	sub-024/ses-T2/func/sub-024_ses-T2_task-Num_run-02_bold.nii.gz	OpenNeuro	doi:10.18112/openneuro.ds001486.v1.1.0	https://doi.org/10.18112/openneuro.ds001486.v1.1.0	Numerosity Judgement
participant 24	Neuroimaging assessment	3T TIM Trio	Siemens	sub-024_ses-T2_task-Rhyming	sub-024/ses-T2/func/sub-024_ses-T2_task-Rhyming_bold.nii.gz	OpenNeuro	doi:10.18112/openneuro.ds001486.v1.1.0	https://doi.org/10.18112/openneuro.ds001486.v1.1.0	Rhyming Judgement
participant 24	Neuroimaging assessment	3T TIM Trio	Siemens	sub-024_ses-T2_task-Sub_run-01	sub-024/ses-T2/func/sub-024_ses-T2_task-Sub_run-01_bold.nii.gz	OpenNeuro	doi:10.18112/openneuro.ds001486.v1.1.0	https://doi.org/10.18112/openneuro.ds001486.v1.1.0	Single-Digit Subtraction
participant 24	Neuroimaging assessment	3T TIM Trio	Siemens	sub-024_ses-T2_task-Sub_run-02	sub-024/ses-T2/func/sub-024_ses-T2_task-Sub_run-02_bold.nii.gz	OpenNeuro	doi:10.18112/openneuro.ds001486.v1.1.0	https://doi.org/10.18112/openneuro.ds001486.v1.1.0	Single-Digit Subtraction
participant 25	Neuroimaging assessment	3T TIM Trio	Siemens	sub-025_ses-T1_task-Mult_run-01	sub-025/ses-T1/func/sub-025_ses-T1_task-Mult_run-01_bold.nii.gz	OpenNeuro	doi:10.18112/openneuro.ds001486.v1.1.0	https://doi.org/10.18112/openneuro.ds001486.v1.1.0	Single-Digit Multiplication
participant 25	Neuroimaging assessment	3T TIM Trio	Siemens	sub-025_ses-T1_task-Mult_run-02	sub-025/ses-T1/func/sub-025_ses-T1_task-Mult_run-02_bold.nii.gz	OpenNeuro	doi:10.18112/openneuro.ds001486.v1.1.0	https://doi.org/10.18112/openneuro.ds001486.v1.1.0	Single-Digit Multiplication
participant 25	Neuroimaging assessment	3T TIM Trio	Siemens	sub-025_ses-T1_task-Num_run-01	sub-025/ses-T1/func/sub-025_ses-T1_task-Num_run-01_bold.nii.gz	OpenNeuro	doi:10.18112/openneuro.ds001486.v1.1.0	https://doi.org/10.18112/openneuro.ds001486.v1.1.0	Numerosity Judgement
participant 25	Neuroimaging assessment	3T TIM Trio	Siemens	sub-025_ses-T1_task-Num_run-02	sub-025/ses-T1/func/sub-025_ses-T1_task-Num_run-02_bold.nii.gz	OpenNeuro	doi:10.18112/openneuro.ds001486.v1.1.0	https://doi.org/10.18112/openneuro.ds001486.v1.1.0	Numerosity Judgement
participant 25	Neuroimaging assessment	3T TIM Trio	Siemens	sub-025_ses-T1_task-Rhyming	sub-025/ses-T1/func/sub-025_ses-T1_task-Rhyming_bold.nii.gz	OpenNeuro	doi:10.18112/openneuro.ds001486.v1.1.0	https://doi.org/10.18112/openneuro.ds001486.v1.1.0	Rhyming Judgement
participant 25	Neuroimaging assessment	3T TIM Trio	Siemens	sub-025_ses-T1_task-Sub_run-01	sub-025/ses-T1/func/sub-025_ses-T1_task-Sub_run-01_bold.nii.gz	OpenNeuro	doi:10.18112/openneuro.ds001486.v1.1.0	https://doi.org/10.18112/openneuro.ds001486.v1.1.0	Single-Digit Subtraction
participant 25	Neuroimaging assessment	3T TIM Trio	Siemens	sub-025_ses-T1_task-Sub_run-02	sub-025/ses-T1/func/sub-025_ses-T1_task-Sub_run-02_bold.nii.gz	OpenNeuro	doi:10.18112/openneuro.ds001486.v1.1.0	https://doi.org/10.18112/openneuro.ds001486.v1.1.0	Single-Digit Subtraction
participant 26	Neuroimaging assessment	3T TIM Trio	Siemens	sub-026_ses-T1_task-Mult_run-01	sub-026/ses-T1/func/sub-026_ses-T1_task-Mult_run-01_bold.nii.gz	OpenNeuro	doi:10.18112/openneuro.ds001486.v1.1.0	https://doi.org/10.18112/openneuro.ds001486.v1.1.0	Single-Digit Multiplication
participant 26	Neuroimaging assessment	3T TIM Trio	Siemens	sub-026_ses-T1_task-Mult_run-02	sub-026/ses-T1/func/sub-026_ses-T1_task-Mult_run-02_bold.nii.gz	OpenNeuro	doi:10.18112/openneuro.ds001486.v1.1.0	https://doi.org/10.18112/openneuro.ds001486.v1.1.0	Single-Digit Multiplication
participant 26	Neuroimaging assessment	3T TIM Trio	Siemens	sub-026_ses-T1_task-Num_run-01	sub-026/ses-T1/func/sub-026_ses-T1_task-Num_run-01_bold.nii.gz	OpenNeuro	doi:10.18112/openneuro.ds001486.v1.1.0	https://doi.org/10.18112/openneuro.ds001486.v1.1.0	Numerosity Judgement
participant 26	Neuroimaging assessment	3T TIM Trio	Siemens	sub-026_ses-T1_task-Num_run-02	sub-026/ses-T1/func/sub-026_ses-T1_task-Num_run-02_bold.nii.gz	OpenNeuro	doi:10.18112/openneuro.ds001486.v1.1.0	https://doi.org/10.18112/openneuro.ds001486.v1.1.0	Numerosity Judgement
participant 26	Neuroimaging assessment	3T TIM Trio	Siemens	sub-026_ses-T1_task-Rhyming	sub-026/ses-T1/func/sub-026_ses-T1_task-Rhyming_bold.nii.gz	OpenNeuro	doi:10.18112/openneuro.ds001486.v1.1.0	https://doi.org/10.18112/openneuro.ds001486.v1.1.0	Rhyming Judgement
participant 26	Neuroimaging assessment	3T TIM Trio	Siemens	sub-026_ses-T1_task-Sub_run-01	sub-026/ses-T1/func/sub-026_ses-T1_task-Sub_run-01_bold.nii.gz	OpenNeuro	doi:10.18112/openneuro.ds001486.v1.1.0	https://doi.org/10.18112/openneuro.ds001486.v1.1.0	Single-Digit Subtraction
participant 26	Neuroimaging assessment	3T TIM Trio	Siemens	sub-026_ses-T1_task-Sub_run-02	sub-026/ses-T1/func/sub-026_ses-T1_task-Sub_run-02_bold.nii.gz	OpenNeuro	doi:10.18112/openneuro.ds001486.v1.1.0	https://doi.org/10.18112/openneuro.ds001486.v1.1.0	Single-Digit Subtraction
participant 27	Neuroimaging assessment	3T TIM Trio	Siemens	sub-027_ses-T1_task-Mult_run-01	sub-027/ses-T1/func/sub-027_ses-T1_task-Mult_run-01_bold.nii.gz	OpenNeuro	doi:10.18112/openneuro.ds001486.v1.1.0	https://doi.org/10.18112/openneuro.ds001486.v1.1.0	Single-Digit Multiplication
participant 27	Neuroimaging assessment	3T TIM Trio	Siemens	sub-027_ses-T1_task-Mult_run-02	sub-027/ses-T1/func/sub-027_ses-T1_task-Mult_run-02_bold.nii.gz	OpenNeuro	doi:10.18112/openneuro.ds001486.v1.1.0	https://doi.org/10.18112/openneuro.ds001486.v1.1.0	Single-Digit Multiplication
participant 27	Neuroimaging assessment	3T TIM Trio	Siemens	sub-027_ses-T1_task-Num_run-01	sub-027/ses-T1/func/sub-027_ses-T1_task-Num_run-01_bold.nii.gz	OpenNeuro	doi:10.18112/openneuro.ds001486.v1.1.0	https://doi.org/10.18112/openneuro.ds001486.v1.1.0	Numerosity Judgement
participant 27	Neuroimaging assessment	3T TIM Trio	Siemens	sub-027_ses-T1_task-Num_run-02	sub-027/ses-T1/func/sub-027_ses-T1_task-Num_run-02_bold.nii.gz	OpenNeuro	doi:10.18112/openneuro.ds001486.v1.1.0	https://doi.org/10.18112/openneuro.ds001486.v1.1.0	Numerosity Judgement
participant 27	Neuroimaging assessment	3T TIM Trio	Siemens	sub-027_ses-T1_task-Rhyming	sub-027/ses-T1/func/sub-027_ses-T1_task-Rhyming_bold.nii.gz	OpenNeuro	doi:10.18112/openneuro.ds001486.v1.1.0	https://doi.org/10.18112/openneuro.ds001486.v1.1.0	Rhyming Judgement
participant 27	Neuroimaging assessment	3T TIM Trio	Siemens	sub-027_ses-T1_task-Sub_run-01	sub-027/ses-T1/func/sub-027_ses-T1_task-Sub_run-01_bold.nii.gz	OpenNeuro	doi:10.18112/openneuro.ds001486.v1.1.0	https://doi.org/10.18112/openneuro.ds001486.v1.1.0	Single-Digit Subtraction
participant 27	Neuroimaging assessment	3T TIM Trio	Siemens	sub-027_ses-T1_task-Sub_run-02	sub-027/ses-T1/func/sub-027_ses-T1_task-Sub_run-02_bold.nii.gz	OpenNeuro	doi:10.18112/openneuro.ds001486.v1.1.0	https://doi.org/10.18112/openneuro.ds001486.v1.1.0	Single-Digit Subtraction
participant 27	Neuroimaging assessment	3T TIM Trio	Siemens	sub-027_ses-T2_task-Mult_run-01	sub-027/ses-T2/func/sub-027_ses-T2_task-Mult_run-01_bold.nii.gz	OpenNeuro	doi:10.18112/openneuro.ds001486.v1.1.0	https://doi.org/10.18112/openneuro.ds001486.v1.1.0	Single-Digit Multiplication
participant 27	Neuroimaging assessment	3T TIM Trio	Siemens	sub-027_ses-T2_task-Mult_run-02	sub-027/ses-T2/func/sub-027_ses-T2_task-Mult_run-02_bold.nii.gz	OpenNeuro	doi:10.18112/openneuro.ds001486.v1.1.0	https://doi.org/10.18112/openneuro.ds001486.v1.1.0	Single-Digit Multiplication
participant 27	Neuroimaging assessment	3T TIM Trio	Siemens	sub-027_ses-T2_task-Num_run-01	sub-027/ses-T2/func/sub-027_ses-T2_task-Num_run-01_bold.nii.gz	OpenNeuro	doi:10.18112/openneuro.ds001486.v1.1.0	https://doi.org/10.18112/openneuro.ds001486.v1.1.0	Numerosity Judgement
participant 27	Neuroimaging assessment	3T TIM Trio	Siemens	sub-027_ses-T2_task-Num_run-02	sub-027/ses-T2/func/sub-027_ses-T2_task-Num_run-02_bold.nii.gz	OpenNeuro	doi:10.18112/openneuro.ds001486.v1.1.0	https://doi.org/10.18112/openneuro.ds001486.v1.1.0	Numerosity Judgement
participant 27	Neuroimaging assessment	3T TIM Trio	Siemens	sub-027_ses-T2_task-Rhyming	sub-027/ses-T2/func/sub-027_ses-T2_task-Rhyming_bold.nii.gz	OpenNeuro	doi:10.18112/openneuro.ds001486.v1.1.0	https://doi.org/10.18112/openneuro.ds001486.v1.1.0	Rhyming Judgement
participant 27	Neuroimaging assessment	3T TIM Trio	Siemens	sub-027_ses-T2_task-Sub_run-01	sub-027/ses-T2/func/sub-027_ses-T2_task-Sub_run-01_bold.nii.gz	OpenNeuro	doi:10.18112/openneuro.ds001486.v1.1.0	https://doi.org/10.18112/openneuro.ds001486.v1.1.0	Single-Digit Subtraction
participant 27	Neuroimaging assessment	3T TIM Trio	Siemens	sub-027_ses-T2_task-Sub_run-02	sub-027/ses-T2/func/sub-027_ses-T2_task-Sub_run-02_bold.nii.gz	OpenNeuro	doi:10.18112/openneuro.ds001486.v1.1.0	https://doi.org/10.18112/openneuro.ds001486.v1.1.0	Single-Digit Subtraction
participant 28	Neuroimaging assessment	3T TIM Trio	Siemens	sub-028_ses-T1_task-Mult_run-01	sub-028/ses-T1/func/sub-028_ses-T1_task-Mult_run-01_bold.nii.gz	OpenNeuro	doi:10.18112/openneuro.ds001486.v1.1.0	https://doi.org/10.18112/openneuro.ds001486.v1.1.0	Single-Digit Multiplication
participant 28	Neuroimaging assessment	3T TIM Trio	Siemens	sub-028_ses-T1_task-Mult_run-02	sub-028/ses-T1/func/sub-028_ses-T1_task-Mult_run-02_bold.nii.gz	OpenNeuro	doi:10.18112/openneuro.ds001486.v1.1.0	https://doi.org/10.18112/openneuro.ds001486.v1.1.0	Single-Digit Multiplication
participant 28	Neuroimaging assessment	3T TIM Trio	Siemens	sub-028_ses-T1_task-Num_run-01	sub-028/ses-T1/func/sub-028_ses-T1_task-Num_run-01_bold.nii.gz	OpenNeuro	doi:10.18112/openneuro.ds001486.v1.1.0	https://doi.org/10.18112/openneuro.ds001486.v1.1.0	Numerosity Judgement
participant 28	Neuroimaging assessment	3T TIM Trio	Siemens	sub-028_ses-T1_task-Num_run-02	sub-028/ses-T1/func/sub-028_ses-T1_task-Num_run-02_bold.nii.gz	OpenNeuro	doi:10.18112/openneuro.ds001486.v1.1.0	https://doi.org/10.18112/openneuro.ds001486.v1.1.0	Numerosity Judgement
participant 28	Neuroimaging assessment	3T TIM Trio	Siemens	sub-028_ses-T1_task-Rhyming	sub-028/ses-T1/func/sub-028_ses-T1_task-Rhyming_bold.nii.gz	OpenNeuro	doi:10.18112/openneuro.ds001486.v1.1.0	https://doi.org/10.18112/openneuro.ds001486.v1.1.0	Rhyming Judgement
participant 28	Neuroimaging assessment	3T TIM Trio	Siemens	sub-028_ses-T1_task-Sub_run-01	sub-028/ses-T1/func/sub-028_ses-T1_task-Sub_run-01_bold.nii.gz	OpenNeuro	doi:10.18112/openneuro.ds001486.v1.1.0	https://doi.org/10.18112/openneuro.ds001486.v1.1.0	Single-Digit Subtraction
participant 28	Neuroimaging assessment	3T TIM Trio	Siemens	sub-028_ses-T1_task-Sub_run-02	sub-028/ses-T1/func/sub-028_ses-T1_task-Sub_run-02_bold.nii.gz	OpenNeuro	doi:10.18112/openneuro.ds001486.v1.1.0	https://doi.org/10.18112/openneuro.ds001486.v1.1.0	Single-Digit Subtraction
participant 29	Neuroimaging assessment	3T TIM Trio	Siemens	sub-029_ses-T1_task-Mult_run-01	sub-029/ses-T1/func/sub-029_ses-T1_task-Mult_run-01_bold.nii.gz	OpenNeuro	doi:10.18112/openneuro.ds001486.v1.1.0	https://doi.org/10.18112/openneuro.ds001486.v1.1.0	Single-Digit Multiplication
participant 29	Neuroimaging assessment	3T TIM Trio	Siemens	sub-029_ses-T1_task-Mult_run-02	sub-029/ses-T1/func/sub-029_ses-T1_task-Mult_run-02_bold.nii.gz	OpenNeuro	doi:10.18112/openneuro.ds001486.v1.1.0	https://doi.org/10.18112/openneuro.ds001486.v1.1.0	Single-Digit Multiplication
participant 29	Neuroimaging assessment	3T TIM Trio	Siemens	sub-029_ses-T1_task-Num_run-01	sub-029/ses-T1/func/sub-029_ses-T1_task-Num_run-01_bold.nii.gz	OpenNeuro	doi:10.18112/openneuro.ds001486.v1.1.0	https://doi.org/10.18112/openneuro.ds001486.v1.1.0	Numerosity Judgement
participant 29	Neuroimaging assessment	3T TIM Trio	Siemens	sub-029_ses-T1_task-Num_run-02	sub-029/ses-T1/func/sub-029_ses-T1_task-Num_run-02_bold.nii.gz	OpenNeuro	doi:10.18112/openneuro.ds001486.v1.1.0	https://doi.org/10.18112/openneuro.ds001486.v1.1.0	Numerosity Judgement
participant 29	Neuroimaging assessment	3T TIM Trio	Siemens	sub-029_ses-T1_task-Rhyming	sub-029/ses-T1/func/sub-029_ses-T1_task-Rhyming_bold.nii.gz	OpenNeuro	doi:10.18112/openneuro.ds001486.v1.1.0	https://doi.org/10.18112/openneuro.ds001486.v1.1.0	Rhyming Judgement
participant 29	Neuroimaging assessment	3T TIM Trio	Siemens	sub-029_ses-T1_task-Sub_run-01	sub-029/ses-T1/func/sub-029_ses-T1_task-Sub_run-01_bold.nii.gz	OpenNeuro	doi:10.18112/openneuro.ds001486.v1.1.0	https://doi.org/10.18112/openneuro.ds001486.v1.1.0	Single-Digit Subtraction
participant 29	Neuroimaging assessment	3T TIM Trio	Siemens	sub-029_ses-T1_task-Sub_run-02	sub-029/ses-T1/func/sub-029_ses-T1_task-Sub_run-02_bold.nii.gz	OpenNeuro	doi:10.18112/openneuro.ds001486.v1.1.0	https://doi.org/10.18112/openneuro.ds001486.v1.1.0	Single-Digit Subtraction
participant 29	Neuroimaging assessment	3T TIM Trio	Siemens	sub-029_ses-T2_task-Mult_run-01	sub-029/ses-T2/func/sub-029_ses-T2_task-Mult_run-01_bold.nii.gz	OpenNeuro	doi:10.18112/openneuro.ds001486.v1.1.0	https://doi.org/10.18112/openneuro.ds001486.v1.1.0	Single-Digit Multiplication
participant 29	Neuroimaging assessment	3T TIM Trio	Siemens	sub-029_ses-T2_task-Mult_run-02	sub-029/ses-T2/func/sub-029_ses-T2_task-Mult_run-02_bold.nii.gz	OpenNeuro	doi:10.18112/openneuro.ds001486.v1.1.0	https://doi.org/10.18112/openneuro.ds001486.v1.1.0	Single-Digit Multiplication
participant 29	Neuroimaging assessment	3T TIM Trio	Siemens	sub-029_ses-T2_task-Num_run-01	sub-029/ses-T2/func/sub-029_ses-T2_task-Num_run-01_bold.nii.gz	OpenNeuro	doi:10.18112/openneuro.ds001486.v1.1.0	https://doi.org/10.18112/openneuro.ds001486.v1.1.0	Numerosity Judgement
participant 29	Neuroimaging assessment	3T TIM Trio	Siemens	sub-029_ses-T2_task-Num_run-02	sub-029/ses-T2/func/sub-029_ses-T2_task-Num_run-02_bold.nii.gz	OpenNeuro	doi:10.18112/openneuro.ds001486.v1.1.0	https://doi.org/10.18112/openneuro.ds001486.v1.1.0	Numerosity Judgement
participant 29	Neuroimaging assessment	3T TIM Trio	Siemens	sub-029_ses-T2_task-Rhyming	sub-029/ses-T2/func/sub-029_ses-T2_task-Rhyming_bold.nii.gz	OpenNeuro	doi:10.18112/openneuro.ds001486.v1.1.0	https://doi.org/10.18112/openneuro.ds001486.v1.1.0	Rhyming Judgement
participant 29	Neuroimaging assessment	3T TIM Trio	Siemens	sub-029_ses-T2_task-Sub_run-01	sub-029/ses-T2/func/sub-029_ses-T2_task-Sub_run-01_bold.nii.gz	OpenNeuro	doi:10.18112/openneuro.ds001486.v1.1.0	https://doi.org/10.18112/openneuro.ds001486.v1.1.0	Single-Digit Subtraction
participant 29	Neuroimaging assessment	3T TIM Trio	Siemens	sub-029_ses-T2_task-Sub_run-02	sub-029/ses-T2/func/sub-029_ses-T2_task-Sub_run-02_bold.nii.gz	OpenNeuro	doi:10.18112/openneuro.ds001486.v1.1.0	https://doi.org/10.18112/openneuro.ds001486.v1.1.0	Single-Digit Subtraction
participant 30	Neuroimaging assessment	3T TIM Trio	Siemens	sub-030_ses-T1_task-Mult_run-01	sub-030/ses-T1/func/sub-030_ses-T1_task-Mult_run-01_bold.nii.gz	OpenNeuro	doi:10.18112/openneuro.ds001486.v1.1.0	https://doi.org/10.18112/openneuro.ds001486.v1.1.0	Single-Digit Multiplication
participant 30	Neuroimaging assessment	3T TIM Trio	Siemens	sub-030_ses-T1_task-Mult_run-02	sub-030/ses-T1/func/sub-030_ses-T1_task-Mult_run-02_bold.nii.gz	OpenNeuro	doi:10.18112/openneuro.ds001486.v1.1.0	https://doi.org/10.18112/openneuro.ds001486.v1.1.0	Single-Digit Multiplication
participant 30	Neuroimaging assessment	3T TIM Trio	Siemens	sub-030_ses-T1_task-Num_run-01	sub-030/ses-T1/func/sub-030_ses-T1_task-Num_run-01_bold.nii.gz	OpenNeuro	doi:10.18112/openneuro.ds001486.v1.1.0	https://doi.org/10.18112/openneuro.ds001486.v1.1.0	Numerosity Judgement
participant 30	Neuroimaging assessment	3T TIM Trio	Siemens	sub-030_ses-T1_task-Num_run-02	sub-030/ses-T1/func/sub-030_ses-T1_task-Num_run-02_bold.nii.gz	OpenNeuro	doi:10.18112/openneuro.ds001486.v1.1.0	https://doi.org/10.18112/openneuro.ds001486.v1.1.0	Numerosity Judgement
participant 30	Neuroimaging assessment	3T TIM Trio	Siemens	sub-030_ses-T1_task-Rhyming	sub-030/ses-T1/func/sub-030_ses-T1_task-Rhyming_bold.nii.gz	OpenNeuro	doi:10.18112/openneuro.ds001486.v1.1.0	https://doi.org/10.18112/openneuro.ds001486.v1.1.0	Rhyming Judgement
participant 30	Neuroimaging assessment	3T TIM Trio	Siemens	sub-030_ses-T1_task-Sub_run-01	sub-030/ses-T1/func/sub-030_ses-T1_task-Sub_run-01_bold.nii.gz	OpenNeuro	doi:10.18112/openneuro.ds001486.v1.1.0	https://doi.org/10.18112/openneuro.ds001486.v1.1.0	Single-Digit Subtraction
participant 30	Neuroimaging assessment	3T TIM Trio	Siemens	sub-030_ses-T1_task-Sub_run-02	sub-030/ses-T1/func/sub-030_ses-T1_task-Sub_run-02_bold.nii.gz	OpenNeuro	doi:10.18112/openneuro.ds001486.v1.1.0	https://doi.org/10.18112/openneuro.ds001486.v1.1.0	Single-Digit Subtraction
participant 31	Neuroimaging assessment	3T TIM Trio	Siemens	sub-031_ses-T1_task-Mult_run-01	sub-031/ses-T1/func/sub-031_ses-T1_task-Mult_run-01_bold.nii.gz	OpenNeuro	doi:10.18112/openneuro.ds001486.v1.1.0	https://doi.org/10.18112/openneuro.ds001486.v1.1.0	Single-Digit Multiplication
participant 31	Neuroimaging assessment	3T TIM Trio	Siemens	sub-031_ses-T1_task-Mult_run-02	sub-031/ses-T1/func/sub-031_ses-T1_task-Mult_run-02_bold.nii.gz	OpenNeuro	doi:10.18112/openneuro.ds001486.v1.1.0	https://doi.org/10.18112/openneuro.ds001486.v1.1.0	Single-Digit Multiplication
participant 31	Neuroimaging assessment	3T TIM Trio	Siemens	sub-031_ses-T1_task-Num_run-01	sub-031/ses-T1/func/sub-031_ses-T1_task-Num_run-01_bold.nii.gz	OpenNeuro	doi:10.18112/openneuro.ds001486.v1.1.0	https://doi.org/10.18112/openneuro.ds001486.v1.1.0	Numerosity Judgement
participant 31	Neuroimaging assessment	3T TIM Trio	Siemens	sub-031_ses-T1_task-Num_run-02	sub-031/ses-T1/func/sub-031_ses-T1_task-Num_run-02_bold.nii.gz	OpenNeuro	doi:10.18112/openneuro.ds001486.v1.1.0	https://doi.org/10.18112/openneuro.ds001486.v1.1.0	Numerosity Judgement
participant 31	Neuroimaging assessment	3T TIM Trio	Siemens	sub-031_ses-T1_task-Rhyming	sub-031/ses-T1/func/sub-031_ses-T1_task-Rhyming_bold.nii.gz	OpenNeuro	doi:10.18112/openneuro.ds001486.v1.1.0	https://doi.org/10.18112/openneuro.ds001486.v1.1.0	Rhyming Judgement
participant 31	Neuroimaging assessment	3T TIM Trio	Siemens	sub-031_ses-T1_task-Sub_run-01	sub-031/ses-T1/func/sub-031_ses-T1_task-Sub_run-01_bold.nii.gz	OpenNeuro	doi:10.18112/openneuro.ds001486.v1.1.0	https://doi.org/10.18112/openneuro.ds001486.v1.1.0	Single-Digit Subtraction
participant 31	Neuroimaging assessment	3T TIM Trio	Siemens	sub-031_ses-T1_task-Sub_run-02	sub-031/ses-T1/func/sub-031_ses-T1_task-Sub_run-02_bold.nii.gz	OpenNeuro	doi:10.18112/openneuro.ds001486.v1.1.0	https://doi.org/10.18112/openneuro.ds001486.v1.1.0	Single-Digit Subtraction
participant 32	Neuroimaging assessment	3T TIM Trio	Siemens	sub-032_ses-T1_task-Mult_run-01	sub-032/ses-T1/func/sub-032_ses-T1_task-Mult_run-01_bold.nii.gz	OpenNeuro	doi:10.18112/openneuro.ds001486.v1.1.0	https://doi.org/10.18112/openneuro.ds001486.v1.1.0	Single-Digit Multiplication
participant 32	Neuroimaging assessment	3T TIM Trio	Siemens	sub-032_ses-T1_task-Mult_run-02	sub-032/ses-T1/func/sub-032_ses-T1_task-Mult_run-02_bold.nii.gz	OpenNeuro	doi:10.18112/openneuro.ds001486.v1.1.0	https://doi.org/10.18112/openneuro.ds001486.v1.1.0	Single-Digit Multiplication
participant 32	Neuroimaging assessment	3T TIM Trio	Siemens	sub-032_ses-T1_task-Num_run-01	sub-032/ses-T1/func/sub-032_ses-T1_task-Num_run-01_bold.nii.gz	OpenNeuro	doi:10.18112/openneuro.ds001486.v1.1.0	https://doi.org/10.18112/openneuro.ds001486.v1.1.0	Numerosity Judgement
participant 32	Neuroimaging assessment	3T TIM Trio	Siemens	sub-032_ses-T1_task-Num_run-02	sub-032/ses-T1/func/sub-032_ses-T1_task-Num_run-02_bold.nii.gz	OpenNeuro	doi:10.18112/openneuro.ds001486.v1.1.0	https://doi.org/10.18112/openneuro.ds001486.v1.1.0	Numerosity Judgement
participant 32	Neuroimaging assessment	3T TIM Trio	Siemens	sub-032_ses-T1_task-Rhyming	sub-032/ses-T1/func/sub-032_ses-T1_task-Rhyming_bold.nii.gz	OpenNeuro	doi:10.18112/openneuro.ds001486.v1.1.0	https://doi.org/10.18112/openneuro.ds001486.v1.1.0	Rhyming Judgement
participant 32	Neuroimaging assessment	3T TIM Trio	Siemens	sub-032_ses-T1_task-Sub_run-01	sub-032/ses-T1/func/sub-032_ses-T1_task-Sub_run-01_bold.nii.gz	OpenNeuro	doi:10.18112/openneuro.ds001486.v1.1.0	https://doi.org/10.18112/openneuro.ds001486.v1.1.0	Single-Digit Subtraction
participant 32	Neuroimaging assessment	3T TIM Trio	Siemens	sub-032_ses-T1_task-Sub_run-02	sub-032/ses-T1/func/sub-032_ses-T1_task-Sub_run-02_bold.nii.gz	OpenNeuro	doi:10.18112/openneuro.ds001486.v1.1.0	https://doi.org/10.18112/openneuro.ds001486.v1.1.0	Single-Digit Subtraction
participant 33	Neuroimaging assessment	3T TIM Trio	Siemens	sub-033_ses-T1_task-Mult_run-01	sub-033/ses-T1/func/sub-033_ses-T1_task-Mult_run-01_bold.nii.gz	OpenNeuro	doi:10.18112/openneuro.ds001486.v1.1.0	https://doi.org/10.18112/openneuro.ds001486.v1.1.0	Single-Digit Multiplication
participant 33	Neuroimaging assessment	3T TIM Trio	Siemens	sub-033_ses-T1_task-Mult_run-02	sub-033/ses-T1/func/sub-033_ses-T1_task-Mult_run-02_bold.nii.gz	OpenNeuro	doi:10.18112/openneuro.ds001486.v1.1.0	https://doi.org/10.18112/openneuro.ds001486.v1.1.0	Single-Digit Multiplication
participant 33	Neuroimaging assessment	3T TIM Trio	Siemens	sub-033_ses-T1_task-Num_run-01	sub-033/ses-T1/func/sub-033_ses-T1_task-Num_run-01_bold.nii.gz	OpenNeuro	doi:10.18112/openneuro.ds001486.v1.1.0	https://doi.org/10.18112/openneuro.ds001486.v1.1.0	Numerosity Judgement
participant 33	Neuroimaging assessment	3T TIM Trio	Siemens	sub-033_ses-T1_task-Num_run-02	sub-033/ses-T1/func/sub-033_ses-T1_task-Num_run-02_bold.nii.gz	OpenNeuro	doi:10.18112/openneuro.ds001486.v1.1.0	https://doi.org/10.18112/openneuro.ds001486.v1.1.0	Numerosity Judgement
participant 33	Neuroimaging assessment	3T TIM Trio	Siemens	sub-033_ses-T1_task-Rhyming	sub-033/ses-T1/func/sub-033_ses-T1_task-Rhyming_bold.nii.gz	OpenNeuro	doi:10.18112/openneuro.ds001486.v1.1.0	https://doi.org/10.18112/openneuro.ds001486.v1.1.0	Rhyming Judgement
participant 33	Neuroimaging assessment	3T TIM Trio	Siemens	sub-033_ses-T1_task-Sub_run-01	sub-033/ses-T1/func/sub-033_ses-T1_task-Sub_run-01_bold.nii.gz	OpenNeuro	doi:10.18112/openneuro.ds001486.v1.1.0	https://doi.org/10.18112/openneuro.ds001486.v1.1.0	Single-Digit Subtraction
participant 33	Neuroimaging assessment	3T TIM Trio	Siemens	sub-033_ses-T1_task-Sub_run-02	sub-033/ses-T1/func/sub-033_ses-T1_task-Sub_run-02_bold.nii.gz	OpenNeuro	doi:10.18112/openneuro.ds001486.v1.1.0	https://doi.org/10.18112/openneuro.ds001486.v1.1.0	Single-Digit Subtraction
participant 34	Neuroimaging assessment	3T TIM Trio	Siemens	sub-034_ses-T1_task-Mult_run-01	sub-034/ses-T1/func/sub-034_ses-T1_task-Mult_run-01_bold.nii.gz	OpenNeuro	doi:10.18112/openneuro.ds001486.v1.1.0	https://doi.org/10.18112/openneuro.ds001486.v1.1.0	Single-Digit Multiplication
participant 34	Neuroimaging assessment	3T TIM Trio	Siemens	sub-034_ses-T1_task-Mult_run-02	sub-034/ses-T1/func/sub-034_ses-T1_task-Mult_run-02_bold.nii.gz	OpenNeuro	doi:10.18112/openneuro.ds001486.v1.1.0	https://doi.org/10.18112/openneuro.ds001486.v1.1.0	Single-Digit Multiplication
participant 34	Neuroimaging assessment	3T TIM Trio	Siemens	sub-034_ses-T1_task-Num_run-01	sub-034/ses-T1/func/sub-034_ses-T1_task-Num_run-01_bold.nii.gz	OpenNeuro	doi:10.18112/openneuro.ds001486.v1.1.0	https://doi.org/10.18112/openneuro.ds001486.v1.1.0	Numerosity Judgement
participant 34	Neuroimaging assessment	3T TIM Trio	Siemens	sub-034_ses-T1_task-Num_run-02	sub-034/ses-T1/func/sub-034_ses-T1_task-Num_run-02_bold.nii.gz	OpenNeuro	doi:10.18112/openneuro.ds001486.v1.1.0	https://doi.org/10.18112/openneuro.ds001486.v1.1.0	Numerosity Judgement
participant 34	Neuroimaging assessment	3T TIM Trio	Siemens	sub-034_ses-T1_task-Rhyming	sub-034/ses-T1/func/sub-034_ses-T1_task-Rhyming_bold.nii.gz	OpenNeuro	doi:10.18112/openneuro.ds001486.v1.1.0	https://doi.org/10.18112/openneuro.ds001486.v1.1.0	Rhyming Judgement
participant 34	Neuroimaging assessment	3T TIM Trio	Siemens	sub-034_ses-T1_task-Sub_run-01	sub-034/ses-T1/func/sub-034_ses-T1_task-Sub_run-01_bold.nii.gz	OpenNeuro	doi:10.18112/openneuro.ds001486.v1.1.0	https://doi.org/10.18112/openneuro.ds001486.v1.1.0	Single-Digit Subtraction
participant 34	Neuroimaging assessment	3T TIM Trio	Siemens	sub-034_ses-T1_task-Sub_run-02	sub-034/ses-T1/func/sub-034_ses-T1_task-Sub_run-02_bold.nii.gz	OpenNeuro	doi:10.18112/openneuro.ds001486.v1.1.0	https://doi.org/10.18112/openneuro.ds001486.v1.1.0	Single-Digit Subtraction
participant 34	Neuroimaging assessment	3T TIM Trio	Siemens	sub-034_ses-T2_task-Mult_run-01	sub-034/ses-T2/func/sub-034_ses-T2_task-Mult_run-01_bold.nii.gz	OpenNeuro	doi:10.18112/openneuro.ds001486.v1.1.0	https://doi.org/10.18112/openneuro.ds001486.v1.1.0	Single-Digit Multiplication
participant 34	Neuroimaging assessment	3T TIM Trio	Siemens	sub-034_ses-T2_task-Mult_run-02	sub-034/ses-T2/func/sub-034_ses-T2_task-Mult_run-02_bold.nii.gz	OpenNeuro	doi:10.18112/openneuro.ds001486.v1.1.0	https://doi.org/10.18112/openneuro.ds001486.v1.1.0	Single-Digit Multiplication
participant 34	Neuroimaging assessment	3T TIM Trio	Siemens	sub-034_ses-T2_task-Num_run-01	sub-034/ses-T2/func/sub-034_ses-T2_task-Num_run-01_bold.nii.gz	OpenNeuro	doi:10.18112/openneuro.ds001486.v1.1.0	https://doi.org/10.18112/openneuro.ds001486.v1.1.0	Numerosity Judgement
participant 34	Neuroimaging assessment	3T TIM Trio	Siemens	sub-034_ses-T2_task-Num_run-02	sub-034/ses-T2/func/sub-034_ses-T2_task-Num_run-02_bold.nii.gz	OpenNeuro	doi:10.18112/openneuro.ds001486.v1.1.0	https://doi.org/10.18112/openneuro.ds001486.v1.1.0	Numerosity Judgement
participant 34	Neuroimaging assessment	3T TIM Trio	Siemens	sub-034_ses-T2_task-Rhyming	sub-034/ses-T2/func/sub-034_ses-T2_task-Rhyming_bold.nii.gz	OpenNeuro	doi:10.18112/openneuro.ds001486.v1.1.0	https://doi.org/10.18112/openneuro.ds001486.v1.1.0	Rhyming Judgement
participant 34	Neuroimaging assessment	3T TIM Trio	Siemens	sub-034_ses-T2_task-Sub_run-01	sub-034/ses-T2/func/sub-034_ses-T2_task-Sub_run-01_bold.nii.gz	OpenNeuro	doi:10.18112/openneuro.ds001486.v1.1.0	https://doi.org/10.18112/openneuro.ds001486.v1.1.0	Single-Digit Subtraction
participant 34	Neuroimaging assessment	3T TIM Trio	Siemens	sub-034_ses-T2_task-Sub_run-02	sub-034/ses-T2/func/sub-034_ses-T2_task-Sub_run-02_bold.nii.gz	OpenNeuro	doi:10.18112/openneuro.ds001486.v1.1.0	https://doi.org/10.18112/openneuro.ds001486.v1.1.0	Single-Digit Subtraction
participant 35	Neuroimaging assessment	3T TIM Trio	Siemens	sub-035_ses-T1_task-Mult_run-01	sub-035/ses-T1/func/sub-035_ses-T1_task-Mult_run-01_bold.nii.gz	OpenNeuro	doi:10.18112/openneuro.ds001486.v1.1.0	https://doi.org/10.18112/openneuro.ds001486.v1.1.0	Single-Digit Multiplication
participant 35	Neuroimaging assessment	3T TIM Trio	Siemens	sub-035_ses-T1_task-Mult_run-02	sub-035/ses-T1/func/sub-035_ses-T1_task-Mult_run-02_bold.nii.gz	OpenNeuro	doi:10.18112/openneuro.ds001486.v1.1.0	https://doi.org/10.18112/openneuro.ds001486.v1.1.0	Single-Digit Multiplication
participant 35	Neuroimaging assessment	3T TIM Trio	Siemens	sub-035_ses-T1_task-Num_run-01	sub-035/ses-T1/func/sub-035_ses-T1_task-Num_run-01_bold.nii.gz	OpenNeuro	doi:10.18112/openneuro.ds001486.v1.1.0	https://doi.org/10.18112/openneuro.ds001486.v1.1.0	Numerosity Judgement
participant 35	Neuroimaging assessment	3T TIM Trio	Siemens	sub-035_ses-T1_task-Num_run-02	sub-035/ses-T1/func/sub-035_ses-T1_task-Num_run-02_bold.nii.gz	OpenNeuro	doi:10.18112/openneuro.ds001486.v1.1.0	https://doi.org/10.18112/openneuro.ds001486.v1.1.0	Numerosity Judgement
participant 35	Neuroimaging assessment	3T TIM Trio	Siemens	sub-035_ses-T1_task-Rhyming	sub-035/ses-T1/func/sub-035_ses-T1_task-Rhyming_bold.nii.gz	OpenNeuro	doi:10.18112/openneuro.ds001486.v1.1.0	https://doi.org/10.18112/openneuro.ds001486.v1.1.0	Rhyming Judgement
participant 35	Neuroimaging assessment	3T TIM Trio	Siemens	sub-035_ses-T1_task-Sub_run-01	sub-035/ses-T1/func/sub-035_ses-T1_task-Sub_run-01_bold.nii.gz	OpenNeuro	doi:10.18112/openneuro.ds001486.v1.1.0	https://doi.org/10.18112/openneuro.ds001486.v1.1.0	Single-Digit Subtraction
participant 35	Neuroimaging assessment	3T TIM Trio	Siemens	sub-035_ses-T1_task-Sub_run-02	sub-035/ses-T1/func/sub-035_ses-T1_task-Sub_run-02_bold.nii.gz	OpenNeuro	doi:10.18112/openneuro.ds001486.v1.1.0	https://doi.org/10.18112/openneuro.ds001486.v1.1.0	Single-Digit Subtraction
participant 35	Neuroimaging assessment	3T TIM Trio	Siemens	sub-035_ses-T2_task-Mult_run-01	sub-035/ses-T2/func/sub-035_ses-T2_task-Mult_run-01_bold.nii.gz	OpenNeuro	doi:10.18112/openneuro.ds001486.v1.1.0	https://doi.org/10.18112/openneuro.ds001486.v1.1.0	Single-Digit Multiplication
participant 35	Neuroimaging assessment	3T TIM Trio	Siemens	sub-035_ses-T2_task-Mult_run-02	sub-035/ses-T2/func/sub-035_ses-T2_task-Mult_run-02_bold.nii.gz	OpenNeuro	doi:10.18112/openneuro.ds001486.v1.1.0	https://doi.org/10.18112/openneuro.ds001486.v1.1.0	Single-Digit Multiplication
participant 35	Neuroimaging assessment	3T TIM Trio	Siemens	sub-035_ses-T2_task-Num_run-01	sub-035/ses-T2/func/sub-035_ses-T2_task-Num_run-01_bold.nii.gz	OpenNeuro	doi:10.18112/openneuro.ds001486.v1.1.0	https://doi.org/10.18112/openneuro.ds001486.v1.1.0	Numerosity Judgement
participant 35	Neuroimaging assessment	3T TIM Trio	Siemens	sub-035_ses-T2_task-Num_run-02	sub-035/ses-T2/func/sub-035_ses-T2_task-Num_run-02_bold.nii.gz	OpenNeuro	doi:10.18112/openneuro.ds001486.v1.1.0	https://doi.org/10.18112/openneuro.ds001486.v1.1.0	Numerosity Judgement
participant 35	Neuroimaging assessment	3T TIM Trio	Siemens	sub-035_ses-T2_task-Rhyming	sub-035/ses-T2/func/sub-035_ses-T2_task-Rhyming_bold.nii.gz	OpenNeuro	doi:10.18112/openneuro.ds001486.v1.1.0	https://doi.org/10.18112/openneuro.ds001486.v1.1.0	Rhyming Judgement
participant 35	Neuroimaging assessment	3T TIM Trio	Siemens	sub-035_ses-T2_task-Sub_run-01	sub-035/ses-T2/func/sub-035_ses-T2_task-Sub_run-01_bold.nii.gz	OpenNeuro	doi:10.18112/openneuro.ds001486.v1.1.0	https://doi.org/10.18112/openneuro.ds001486.v1.1.0	Single-Digit Subtraction
participant 35	Neuroimaging assessment	3T TIM Trio	Siemens	sub-035_ses-T2_task-Sub_run-02	sub-035/ses-T2/func/sub-035_ses-T2_task-Sub_run-02_bold.nii.gz	OpenNeuro	doi:10.18112/openneuro.ds001486.v1.1.0	https://doi.org/10.18112/openneuro.ds001486.v1.1.0	Single-Digit Subtraction
participant 36	Neuroimaging assessment	3T TIM Trio	Siemens	sub-036_ses-T1_task-Mult_run-01	sub-036/ses-T1/func/sub-036_ses-T1_task-Mult_run-01_bold.nii.gz	OpenNeuro	doi:10.18112/openneuro.ds001486.v1.1.0	https://doi.org/10.18112/openneuro.ds001486.v1.1.0	Single-Digit Multiplication
participant 36	Neuroimaging assessment	3T TIM Trio	Siemens	sub-036_ses-T1_task-Mult_run-02	sub-036/ses-T1/func/sub-036_ses-T1_task-Mult_run-02_bold.nii.gz	OpenNeuro	doi:10.18112/openneuro.ds001486.v1.1.0	https://doi.org/10.18112/openneuro.ds001486.v1.1.0	Single-Digit Multiplication
participant 36	Neuroimaging assessment	3T TIM Trio	Siemens	sub-036_ses-T1_task-Num_run-01	sub-036/ses-T1/func/sub-036_ses-T1_task-Num_run-01_bold.nii.gz	OpenNeuro	doi:10.18112/openneuro.ds001486.v1.1.0	https://doi.org/10.18112/openneuro.ds001486.v1.1.0	Numerosity Judgement
participant 36	Neuroimaging assessment	3T TIM Trio	Siemens	sub-036_ses-T1_task-Num_run-02	sub-036/ses-T1/func/sub-036_ses-T1_task-Num_run-02_bold.nii.gz	OpenNeuro	doi:10.18112/openneuro.ds001486.v1.1.0	https://doi.org/10.18112/openneuro.ds001486.v1.1.0	Numerosity Judgement
participant 36	Neuroimaging assessment	3T TIM Trio	Siemens	sub-036_ses-T1_task-Rhyming	sub-036/ses-T1/func/sub-036_ses-T1_task-Rhyming_bold.nii.gz	OpenNeuro	doi:10.18112/openneuro.ds001486.v1.1.0	https://doi.org/10.18112/openneuro.ds001486.v1.1.0	Rhyming Judgement
participant 36	Neuroimaging assessment	3T TIM Trio	Siemens	sub-036_ses-T1_task-Sub_run-01	sub-036/ses-T1/func/sub-036_ses-T1_task-Sub_run-01_bold.nii.gz	OpenNeuro	doi:10.18112/openneuro.ds001486.v1.1.0	https://doi.org/10.18112/openneuro.ds001486.v1.1.0	Single-Digit Subtraction
participant 36	Neuroimaging assessment	3T TIM Trio	Siemens	sub-036_ses-T1_task-Sub_run-02	sub-036/ses-T1/func/sub-036_ses-T1_task-Sub_run-02_bold.nii.gz	OpenNeuro	doi:10.18112/openneuro.ds001486.v1.1.0	https://doi.org/10.18112/openneuro.ds001486.v1.1.0	Single-Digit Subtraction
participant 36	Neuroimaging assessment	3T TIM Trio	Siemens	sub-036_ses-T2_task-Mult_run-01	sub-036/ses-T2/func/sub-036_ses-T2_task-Mult_run-01_bold.nii.gz	OpenNeuro	doi:10.18112/openneuro.ds001486.v1.1.0	https://doi.org/10.18112/openneuro.ds001486.v1.1.0	Single-Digit Multiplication
participant 36	Neuroimaging assessment	3T TIM Trio	Siemens	sub-036_ses-T2_task-Mult_run-02	sub-036/ses-T2/func/sub-036_ses-T2_task-Mult_run-02_bold.nii.gz	OpenNeuro	doi:10.18112/openneuro.ds001486.v1.1.0	https://doi.org/10.18112/openneuro.ds001486.v1.1.0	Single-Digit Multiplication
participant 36	Neuroimaging assessment	3T TIM Trio	Siemens	sub-036_ses-T2_task-Num_run-01	sub-036/ses-T2/func/sub-036_ses-T2_task-Num_run-01_bold.nii.gz	OpenNeuro	doi:10.18112/openneuro.ds001486.v1.1.0	https://doi.org/10.18112/openneuro.ds001486.v1.1.0	Numerosity Judgement
participant 36	Neuroimaging assessment	3T TIM Trio	Siemens	sub-036_ses-T2_task-Num_run-02	sub-036/ses-T2/func/sub-036_ses-T2_task-Num_run-02_bold.nii.gz	OpenNeuro	doi:10.18112/openneuro.ds001486.v1.1.0	https://doi.org/10.18112/openneuro.ds001486.v1.1.0	Numerosity Judgement
participant 36	Neuroimaging assessment	3T TIM Trio	Siemens	sub-036_ses-T2_task-Rhyming	sub-036/ses-T2/func/sub-036_ses-T2_task-Rhyming_bold.nii.gz	OpenNeuro	doi:10.18112/openneuro.ds001486.v1.1.0	https://doi.org/10.18112/openneuro.ds001486.v1.1.0	Rhyming Judgement
participant 36	Neuroimaging assessment	3T TIM Trio	Siemens	sub-036_ses-T2_task-Sub_run-01	sub-036/ses-T2/func/sub-036_ses-T2_task-Sub_run-01_bold.nii.gz	OpenNeuro	doi:10.18112/openneuro.ds001486.v1.1.0	https://doi.org/10.18112/openneuro.ds001486.v1.1.0	Single-Digit Subtraction
participant 36	Neuroimaging assessment	3T TIM Trio	Siemens	sub-036_ses-T2_task-Sub_run-02	sub-036/ses-T2/func/sub-036_ses-T2_task-Sub_run-02_bold.nii.gz	OpenNeuro	doi:10.18112/openneuro.ds001486.v1.1.0	https://doi.org/10.18112/openneuro.ds001486.v1.1.0	Single-Digit Subtraction
participant 37	Neuroimaging assessment	3T TIM Trio	Siemens	sub-037_ses-T1_task-Mult_run-01	sub-037/ses-T1/func/sub-037_ses-T1_task-Mult_run-01_bold.nii.gz	OpenNeuro	doi:10.18112/openneuro.ds001486.v1.1.0	https://doi.org/10.18112/openneuro.ds001486.v1.1.0	Single-Digit Multiplication
participant 37	Neuroimaging assessment	3T TIM Trio	Siemens	sub-037_ses-T1_task-Mult_run-02	sub-037/ses-T1/func/sub-037_ses-T1_task-Mult_run-02_bold.nii.gz	OpenNeuro	doi:10.18112/openneuro.ds001486.v1.1.0	https://doi.org/10.18112/openneuro.ds001486.v1.1.0	Single-Digit Multiplication
participant 37	Neuroimaging assessment	3T TIM Trio	Siemens	sub-037_ses-T1_task-Num_run-01	sub-037/ses-T1/func/sub-037_ses-T1_task-Num_run-01_bold.nii.gz	OpenNeuro	doi:10.18112/openneuro.ds001486.v1.1.0	https://doi.org/10.18112/openneuro.ds001486.v1.1.0	Numerosity Judgement
participant 37	Neuroimaging assessment	3T TIM Trio	Siemens	sub-037_ses-T1_task-Num_run-02	sub-037/ses-T1/func/sub-037_ses-T1_task-Num_run-02_bold.nii.gz	OpenNeuro	doi:10.18112/openneuro.ds001486.v1.1.0	https://doi.org/10.18112/openneuro.ds001486.v1.1.0	Numerosity Judgement
participant 37	Neuroimaging assessment	3T TIM Trio	Siemens	sub-037_ses-T1_task-Rhyming	sub-037/ses-T1/func/sub-037_ses-T1_task-Rhyming_bold.nii.gz	OpenNeuro	doi:10.18112/openneuro.ds001486.v1.1.0	https://doi.org/10.18112/openneuro.ds001486.v1.1.0	Rhyming Judgement
participant 37	Neuroimaging assessment	3T TIM Trio	Siemens	sub-037_ses-T1_task-Sub_run-01	sub-037/ses-T1/func/sub-037_ses-T1_task-Sub_run-01_bold.nii.gz	OpenNeuro	doi:10.18112/openneuro.ds001486.v1.1.0	https://doi.org/10.18112/openneuro.ds001486.v1.1.0	Single-Digit Subtraction
participant 37	Neuroimaging assessment	3T TIM Trio	Siemens	sub-037_ses-T1_task-Sub_run-02	sub-037/ses-T1/func/sub-037_ses-T1_task-Sub_run-02_bold.nii.gz	OpenNeuro	doi:10.18112/openneuro.ds001486.v1.1.0	https://doi.org/10.18112/openneuro.ds001486.v1.1.0	Single-Digit Subtraction
participant 38	Neuroimaging assessment	3T TIM Trio	Siemens	sub-038_ses-T1_task-Mult_run-01	sub-038/ses-T1/func/sub-038_ses-T1_task-Mult_run-01_bold.nii.gz	OpenNeuro	doi:10.18112/openneuro.ds001486.v1.1.0	https://doi.org/10.18112/openneuro.ds001486.v1.1.0	Single-Digit Multiplication
participant 38	Neuroimaging assessment	3T TIM Trio	Siemens	sub-038_ses-T1_task-Mult_run-02	sub-038/ses-T1/func/sub-038_ses-T1_task-Mult_run-02_bold.nii.gz	OpenNeuro	doi:10.18112/openneuro.ds001486.v1.1.0	https://doi.org/10.18112/openneuro.ds001486.v1.1.0	Single-Digit Multiplication
participant 38	Neuroimaging assessment	3T TIM Trio	Siemens	sub-038_ses-T1_task-Num_run-01	sub-038/ses-T1/func/sub-038_ses-T1_task-Num_run-01_bold.nii.gz	OpenNeuro	doi:10.18112/openneuro.ds001486.v1.1.0	https://doi.org/10.18112/openneuro.ds001486.v1.1.0	Numerosity Judgement
participant 38	Neuroimaging assessment	3T TIM Trio	Siemens	sub-038_ses-T1_task-Num_run-02	sub-038/ses-T1/func/sub-038_ses-T1_task-Num_run-02_bold.nii.gz	OpenNeuro	doi:10.18112/openneuro.ds001486.v1.1.0	https://doi.org/10.18112/openneuro.ds001486.v1.1.0	Numerosity Judgement
participant 38	Neuroimaging assessment	3T TIM Trio	Siemens	sub-038_ses-T1_task-Rhyming	sub-038/ses-T1/func/sub-038_ses-T1_task-Rhyming_bold.nii.gz	OpenNeuro	doi:10.18112/openneuro.ds001486.v1.1.0	https://doi.org/10.18112/openneuro.ds001486.v1.1.0	Rhyming Judgement
participant 38	Neuroimaging assessment	3T TIM Trio	Siemens	sub-038_ses-T1_task-Sub_run-01	sub-038/ses-T1/func/sub-038_ses-T1_task-Sub_run-01_bold.nii.gz	OpenNeuro	doi:10.18112/openneuro.ds001486.v1.1.0	https://doi.org/10.18112/openneuro.ds001486.v1.1.0	Single-Digit Subtraction
participant 38	Neuroimaging assessment	3T TIM Trio	Siemens	sub-038_ses-T1_task-Sub_run-02	sub-038/ses-T1/func/sub-038_ses-T1_task-Sub_run-02_bold.nii.gz	OpenNeuro	doi:10.18112/openneuro.ds001486.v1.1.0	https://doi.org/10.18112/openneuro.ds001486.v1.1.0	Single-Digit Subtraction
participant 39	Neuroimaging assessment	3T TIM Trio	Siemens	sub-039_ses-T1_task-Mult_run-01	sub-039/ses-T1/func/sub-039_ses-T1_task-Mult_run-01_bold.nii.gz	OpenNeuro	doi:10.18112/openneuro.ds001486.v1.1.0	https://doi.org/10.18112/openneuro.ds001486.v1.1.0	Single-Digit Multiplication
participant 39	Neuroimaging assessment	3T TIM Trio	Siemens	sub-039_ses-T1_task-Mult_run-02	sub-039/ses-T1/func/sub-039_ses-T1_task-Mult_run-02_bold.nii.gz	OpenNeuro	doi:10.18112/openneuro.ds001486.v1.1.0	https://doi.org/10.18112/openneuro.ds001486.v1.1.0	Single-Digit Multiplication
participant 39	Neuroimaging assessment	3T TIM Trio	Siemens	sub-039_ses-T1_task-Num_run-01	sub-039/ses-T1/func/sub-039_ses-T1_task-Num_run-01_bold.nii.gz	OpenNeuro	doi:10.18112/openneuro.ds001486.v1.1.0	https://doi.org/10.18112/openneuro.ds001486.v1.1.0	Numerosity Judgement
participant 39	Neuroimaging assessment	3T TIM Trio	Siemens	sub-039_ses-T1_task-Num_run-02	sub-039/ses-T1/func/sub-039_ses-T1_task-Num_run-02_bold.nii.gz	OpenNeuro	doi:10.18112/openneuro.ds001486.v1.1.0	https://doi.org/10.18112/openneuro.ds001486.v1.1.0	Numerosity Judgement
participant 39	Neuroimaging assessment	3T TIM Trio	Siemens	sub-039_ses-T1_task-Rhyming	sub-039/ses-T1/func/sub-039_ses-T1_task-Rhyming_bold.nii.gz	OpenNeuro	doi:10.18112/openneuro.ds001486.v1.1.0	https://doi.org/10.18112/openneuro.ds001486.v1.1.0	Rhyming Judgement
participant 39	Neuroimaging assessment	3T TIM Trio	Siemens	sub-039_ses-T1_task-Sub_run-01	sub-039/ses-T1/func/sub-039_ses-T1_task-Sub_run-01_bold.nii.gz	OpenNeuro	doi:10.18112/openneuro.ds001486.v1.1.0	https://doi.org/10.18112/openneuro.ds001486.v1.1.0	Single-Digit Subtraction
participant 39	Neuroimaging assessment	3T TIM Trio	Siemens	sub-039_ses-T1_task-Sub_run-02	sub-039/ses-T1/func/sub-039_ses-T1_task-Sub_run-02_bold.nii.gz	OpenNeuro	doi:10.18112/openneuro.ds001486.v1.1.0	https://doi.org/10.18112/openneuro.ds001486.v1.1.0	Single-Digit Subtraction
participant 40	Neuroimaging assessment	3T TIM Trio	Siemens	sub-040_ses-T1_task-Mult_run-01	sub-040/ses-T1/func/sub-040_ses-T1_task-Mult_run-01_bold.nii.gz	OpenNeuro	doi:10.18112/openneuro.ds001486.v1.1.0	https://doi.org/10.18112/openneuro.ds001486.v1.1.0	Single-Digit Multiplication
participant 40	Neuroimaging assessment	3T TIM Trio	Siemens	sub-040_ses-T1_task-Mult_run-02	sub-040/ses-T1/func/sub-040_ses-T1_task-Mult_run-02_bold.nii.gz	OpenNeuro	doi:10.18112/openneuro.ds001486.v1.1.0	https://doi.org/10.18112/openneuro.ds001486.v1.1.0	Single-Digit Multiplication
participant 40	Neuroimaging assessment	3T TIM Trio	Siemens	sub-040_ses-T1_task-Num_run-01	sub-040/ses-T1/func/sub-040_ses-T1_task-Num_run-01_bold.nii.gz	OpenNeuro	doi:10.18112/openneuro.ds001486.v1.1.0	https://doi.org/10.18112/openneuro.ds001486.v1.1.0	Numerosity Judgement
participant 40	Neuroimaging assessment	3T TIM Trio	Siemens	sub-040_ses-T1_task-Num_run-02	sub-040/ses-T1/func/sub-040_ses-T1_task-Num_run-02_bold.nii.gz	OpenNeuro	doi:10.18112/openneuro.ds001486.v1.1.0	https://doi.org/10.18112/openneuro.ds001486.v1.1.0	Numerosity Judgement
participant 40	Neuroimaging assessment	3T TIM Trio	Siemens	sub-040_ses-T1_task-Rhyming	sub-040/ses-T1/func/sub-040_ses-T1_task-Rhyming_bold.nii.gz	OpenNeuro	doi:10.18112/openneuro.ds001486.v1.1.0	https://doi.org/10.18112/openneuro.ds001486.v1.1.0	Rhyming Judgement
participant 40	Neuroimaging assessment	3T TIM Trio	Siemens	sub-040_ses-T1_task-Sub_run-01	sub-040/ses-T1/func/sub-040_ses-T1_task-Sub_run-01_bold.nii.gz	OpenNeuro	doi:10.18112/openneuro.ds001486.v1.1.0	https://doi.org/10.18112/openneuro.ds001486.v1.1.0	Single-Digit Subtraction
participant 40	Neuroimaging assessment	3T TIM Trio	Siemens	sub-040_ses-T1_task-Sub_run-02	sub-040/ses-T1/func/sub-040_ses-T1_task-Sub_run-02_bold.nii.gz	OpenNeuro	doi:10.18112/openneuro.ds001486.v1.1.0	https://doi.org/10.18112/openneuro.ds001486.v1.1.0	Single-Digit Subtraction
participant 40	Neuroimaging assessment	3T TIM Trio	Siemens	sub-040_ses-T2_task-Mult_run-01	sub-040/ses-T2/func/sub-040_ses-T2_task-Mult_run-01_bold.nii.gz	OpenNeuro	doi:10.18112/openneuro.ds001486.v1.1.0	https://doi.org/10.18112/openneuro.ds001486.v1.1.0	Single-Digit Multiplication
participant 40	Neuroimaging assessment	3T TIM Trio	Siemens	sub-040_ses-T2_task-Mult_run-02	sub-040/ses-T2/func/sub-040_ses-T2_task-Mult_run-02_bold.nii.gz	OpenNeuro	doi:10.18112/openneuro.ds001486.v1.1.0	https://doi.org/10.18112/openneuro.ds001486.v1.1.0	Single-Digit Multiplication
participant 40	Neuroimaging assessment	3T TIM Trio	Siemens	sub-040_ses-T2_task-Num_run-01	sub-040/ses-T2/func/sub-040_ses-T2_task-Num_run-01_bold.nii.gz	OpenNeuro	doi:10.18112/openneuro.ds001486.v1.1.0	https://doi.org/10.18112/openneuro.ds001486.v1.1.0	Numerosity Judgement
participant 40	Neuroimaging assessment	3T TIM Trio	Siemens	sub-040_ses-T2_task-Num_run-02	sub-040/ses-T2/func/sub-040_ses-T2_task-Num_run-02_bold.nii.gz	OpenNeuro	doi:10.18112/openneuro.ds001486.v1.1.0	https://doi.org/10.18112/openneuro.ds001486.v1.1.0	Numerosity Judgement
participant 40	Neuroimaging assessment	3T TIM Trio	Siemens	sub-040_ses-T2_task-Rhyming	sub-040/ses-T2/func/sub-040_ses-T2_task-Rhyming_bold.nii.gz	OpenNeuro	doi:10.18112/openneuro.ds001486.v1.1.0	https://doi.org/10.18112/openneuro.ds001486.v1.1.0	Rhyming Judgement
participant 40	Neuroimaging assessment	3T TIM Trio	Siemens	sub-040_ses-T2_task-Sub_run-01	sub-040/ses-T2/func/sub-040_ses-T2_task-Sub_run-01_bold.nii.gz	OpenNeuro	doi:10.18112/openneuro.ds001486.v1.1.0	https://doi.org/10.18112/openneuro.ds001486.v1.1.0	Single-Digit Subtraction
participant 40	Neuroimaging assessment	3T TIM Trio	Siemens	sub-040_ses-T2_task-Sub_run-02	sub-040/ses-T2/func/sub-040_ses-T2_task-Sub_run-02_bold.nii.gz	OpenNeuro	doi:10.18112/openneuro.ds001486.v1.1.0	https://doi.org/10.18112/openneuro.ds001486.v1.1.0	Single-Digit Subtraction
participant 41	Neuroimaging assessment	3T TIM Trio	Siemens	sub-041_ses-T1_task-Mult_run-01	sub-041/ses-T1/func/sub-041_ses-T1_task-Mult_run-01_bold.nii.gz	OpenNeuro	doi:10.18112/openneuro.ds001486.v1.1.0	https://doi.org/10.18112/openneuro.ds001486.v1.1.0	Single-Digit Multiplication
participant 41	Neuroimaging assessment	3T TIM Trio	Siemens	sub-041_ses-T1_task-Mult_run-02	sub-041/ses-T1/func/sub-041_ses-T1_task-Mult_run-02_bold.nii.gz	OpenNeuro	doi:10.18112/openneuro.ds001486.v1.1.0	https://doi.org/10.18112/openneuro.ds001486.v1.1.0	Single-Digit Multiplication
participant 41	Neuroimaging assessment	3T TIM Trio	Siemens	sub-041_ses-T1_task-Num_run-01	sub-041/ses-T1/func/sub-041_ses-T1_task-Num_run-01_bold.nii.gz	OpenNeuro	doi:10.18112/openneuro.ds001486.v1.1.0	https://doi.org/10.18112/openneuro.ds001486.v1.1.0	Numerosity Judgement
participant 41	Neuroimaging assessment	3T TIM Trio	Siemens	sub-041_ses-T1_task-Num_run-02	sub-041/ses-T1/func/sub-041_ses-T1_task-Num_run-02_bold.nii.gz	OpenNeuro	doi:10.18112/openneuro.ds001486.v1.1.0	https://doi.org/10.18112/openneuro.ds001486.v1.1.0	Numerosity Judgement
participant 41	Neuroimaging assessment	3T TIM Trio	Siemens	sub-041_ses-T1_task-Rhyming	sub-041/ses-T1/func/sub-041_ses-T1_task-Rhyming_bold.nii.gz	OpenNeuro	doi:10.18112/openneuro.ds001486.v1.1.0	https://doi.org/10.18112/openneuro.ds001486.v1.1.0	Rhyming Judgement
participant 41	Neuroimaging assessment	3T TIM Trio	Siemens	sub-041_ses-T1_task-Sub_run-01	sub-041/ses-T1/func/sub-041_ses-T1_task-Sub_run-01_bold.nii.gz	OpenNeuro	doi:10.18112/openneuro.ds001486.v1.1.0	https://doi.org/10.18112/openneuro.ds001486.v1.1.0	Single-Digit Subtraction
participant 41	Neuroimaging assessment	3T TIM Trio	Siemens	sub-041_ses-T1_task-Sub_run-02	sub-041/ses-T1/func/sub-041_ses-T1_task-Sub_run-02_bold.nii.gz	OpenNeuro	doi:10.18112/openneuro.ds001486.v1.1.0	https://doi.org/10.18112/openneuro.ds001486.v1.1.0	Single-Digit Subtraction
participant 42	Neuroimaging assessment	3T TIM Trio	Siemens	sub-042_ses-T1_task-Mult_run-01	sub-042/ses-T1/func/sub-042_ses-T1_task-Mult_run-01_bold.nii.gz	OpenNeuro	doi:10.18112/openneuro.ds001486.v1.1.0	https://doi.org/10.18112/openneuro.ds001486.v1.1.0	Single-Digit Multiplication
participant 42	Neuroimaging assessment	3T TIM Trio	Siemens	sub-042_ses-T1_task-Mult_run-02	sub-042/ses-T1/func/sub-042_ses-T1_task-Mult_run-02_bold.nii.gz	OpenNeuro	doi:10.18112/openneuro.ds001486.v1.1.0	https://doi.org/10.18112/openneuro.ds001486.v1.1.0	Single-Digit Multiplication
participant 42	Neuroimaging assessment	3T TIM Trio	Siemens	sub-042_ses-T1_task-Num_run-01	sub-042/ses-T1/func/sub-042_ses-T1_task-Num_run-01_bold.nii.gz	OpenNeuro	doi:10.18112/openneuro.ds001486.v1.1.0	https://doi.org/10.18112/openneuro.ds001486.v1.1.0	Numerosity Judgement
participant 42	Neuroimaging assessment	3T TIM Trio	Siemens	sub-042_ses-T1_task-Num_run-02	sub-042/ses-T1/func/sub-042_ses-T1_task-Num_run-02_bold.nii.gz	OpenNeuro	doi:10.18112/openneuro.ds001486.v1.1.0	https://doi.org/10.18112/openneuro.ds001486.v1.1.0	Numerosity Judgement
participant 42	Neuroimaging assessment	3T TIM Trio	Siemens	sub-042_ses-T1_task-Rhyming	sub-042/ses-T1/func/sub-042_ses-T1_task-Rhyming_bold.nii.gz	OpenNeuro	doi:10.18112/openneuro.ds001486.v1.1.0	https://doi.org/10.18112/openneuro.ds001486.v1.1.0	Rhyming Judgement
participant 42	Neuroimaging assessment	3T TIM Trio	Siemens	sub-042_ses-T1_task-Sub_run-01	sub-042/ses-T1/func/sub-042_ses-T1_task-Sub_run-01_bold.nii.gz	OpenNeuro	doi:10.18112/openneuro.ds001486.v1.1.0	https://doi.org/10.18112/openneuro.ds001486.v1.1.0	Single-Digit Subtraction
participant 42	Neuroimaging assessment	3T TIM Trio	Siemens	sub-042_ses-T1_task-Sub_run-02	sub-042/ses-T1/func/sub-042_ses-T1_task-Sub_run-02_bold.nii.gz	OpenNeuro	doi:10.18112/openneuro.ds001486.v1.1.0	https://doi.org/10.18112/openneuro.ds001486.v1.1.0	Single-Digit Subtraction
participant 43	Neuroimaging assessment	3T TIM Trio	Siemens	sub-043_ses-T1_task-Mult_run-01	sub-043/ses-T1/func/sub-043_ses-T1_task-Mult_run-01_bold.nii.gz	OpenNeuro	doi:10.18112/openneuro.ds001486.v1.1.0	https://doi.org/10.18112/openneuro.ds001486.v1.1.0	Single-Digit Multiplication
participant 43	Neuroimaging assessment	3T TIM Trio	Siemens	sub-043_ses-T1_task-Mult_run-02	sub-043/ses-T1/func/sub-043_ses-T1_task-Mult_run-02_bold.nii.gz	OpenNeuro	doi:10.18112/openneuro.ds001486.v1.1.0	https://doi.org/10.18112/openneuro.ds001486.v1.1.0	Single-Digit Multiplication
participant 43	Neuroimaging assessment	3T TIM Trio	Siemens	sub-043_ses-T1_task-Num_run-01	sub-043/ses-T1/func/sub-043_ses-T1_task-Num_run-01_bold.nii.gz	OpenNeuro	doi:10.18112/openneuro.ds001486.v1.1.0	https://doi.org/10.18112/openneuro.ds001486.v1.1.0	Numerosity Judgement
participant 43	Neuroimaging assessment	3T TIM Trio	Siemens	sub-043_ses-T1_task-Num_run-02	sub-043/ses-T1/func/sub-043_ses-T1_task-Num_run-02_bold.nii.gz	OpenNeuro	doi:10.18112/openneuro.ds001486.v1.1.0	https://doi.org/10.18112/openneuro.ds001486.v1.1.0	Numerosity Judgement
participant 43	Neuroimaging assessment	3T TIM Trio	Siemens	sub-043_ses-T1_task-Rhyming	sub-043/ses-T1/func/sub-043_ses-T1_task-Rhyming_bold.nii.gz	OpenNeuro	doi:10.18112/openneuro.ds001486.v1.1.0	https://doi.org/10.18112/openneuro.ds001486.v1.1.0	Rhyming Judgement
participant 43	Neuroimaging assessment	3T TIM Trio	Siemens	sub-043_ses-T1_task-Sub_run-01	sub-043/ses-T1/func/sub-043_ses-T1_task-Sub_run-01_bold.nii.gz	OpenNeuro	doi:10.18112/openneuro.ds001486.v1.1.0	https://doi.org/10.18112/openneuro.ds001486.v1.1.0	Single-Digit Subtraction
participant 43	Neuroimaging assessment	3T TIM Trio	Siemens	sub-043_ses-T1_task-Sub_run-02	sub-043/ses-T1/func/sub-043_ses-T1_task-Sub_run-02_bold.nii.gz	OpenNeuro	doi:10.18112/openneuro.ds001486.v1.1.0	https://doi.org/10.18112/openneuro.ds001486.v1.1.0	Single-Digit Subtraction
participant 44	Neuroimaging assessment	3T TIM Trio	Siemens	sub-044_ses-T1_task-Mult_run-01	sub-044/ses-T1/func/sub-044_ses-T1_task-Mult_run-01_bold.nii.gz	OpenNeuro	doi:10.18112/openneuro.ds001486.v1.1.0	https://doi.org/10.18112/openneuro.ds001486.v1.1.0	Single-Digit Multiplication
participant 44	Neuroimaging assessment	3T TIM Trio	Siemens	sub-044_ses-T1_task-Mult_run-02	sub-044/ses-T1/func/sub-044_ses-T1_task-Mult_run-02_bold.nii.gz	OpenNeuro	doi:10.18112/openneuro.ds001486.v1.1.0	https://doi.org/10.18112/openneuro.ds001486.v1.1.0	Single-Digit Multiplication
participant 44	Neuroimaging assessment	3T TIM Trio	Siemens	sub-044_ses-T1_task-Num_run-01	sub-044/ses-T1/func/sub-044_ses-T1_task-Num_run-01_bold.nii.gz	OpenNeuro	doi:10.18112/openneuro.ds001486.v1.1.0	https://doi.org/10.18112/openneuro.ds001486.v1.1.0	Numerosity Judgement
participant 44	Neuroimaging assessment	3T TIM Trio	Siemens	sub-044_ses-T1_task-Num_run-02	sub-044/ses-T1/func/sub-044_ses-T1_task-Num_run-02_bold.nii.gz	OpenNeuro	doi:10.18112/openneuro.ds001486.v1.1.0	https://doi.org/10.18112/openneuro.ds001486.v1.1.0	Numerosity Judgement
participant 44	Neuroimaging assessment	3T TIM Trio	Siemens	sub-044_ses-T1_task-Rhyming	sub-044/ses-T1/func/sub-044_ses-T1_task-Rhyming_bold.nii.gz	OpenNeuro	doi:10.18112/openneuro.ds001486.v1.1.0	https://doi.org/10.18112/openneuro.ds001486.v1.1.0	Rhyming Judgement
participant 44	Neuroimaging assessment	3T TIM Trio	Siemens	sub-044_ses-T1_task-Sub_run-01	sub-044/ses-T1/func/sub-044_ses-T1_task-Sub_run-01_bold.nii.gz	OpenNeuro	doi:10.18112/openneuro.ds001486.v1.1.0	https://doi.org/10.18112/openneuro.ds001486.v1.1.0	Single-Digit Subtraction
participant 44	Neuroimaging assessment	3T TIM Trio	Siemens	sub-044_ses-T1_task-Sub_run-02	sub-044/ses-T1/func/sub-044_ses-T1_task-Sub_run-02_bold.nii.gz	OpenNeuro	doi:10.18112/openneuro.ds001486.v1.1.0	https://doi.org/10.18112/openneuro.ds001486.v1.1.0	Single-Digit Subtraction
participant 44	Neuroimaging assessment	3T TIM Trio	Siemens	sub-044_ses-T2_task-Mult_run-01	sub-044/ses-T2/func/sub-044_ses-T2_task-Mult_run-01_bold.nii.gz	OpenNeuro	doi:10.18112/openneuro.ds001486.v1.1.0	https://doi.org/10.18112/openneuro.ds001486.v1.1.0	Single-Digit Multiplication
participant 44	Neuroimaging assessment	3T TIM Trio	Siemens	sub-044_ses-T2_task-Mult_run-02	sub-044/ses-T2/func/sub-044_ses-T2_task-Mult_run-02_bold.nii.gz	OpenNeuro	doi:10.18112/openneuro.ds001486.v1.1.0	https://doi.org/10.18112/openneuro.ds001486.v1.1.0	Single-Digit Multiplication
participant 44	Neuroimaging assessment	3T TIM Trio	Siemens	sub-044_ses-T2_task-Num_run-01	sub-044/ses-T2/func/sub-044_ses-T2_task-Num_run-01_bold.nii.gz	OpenNeuro	doi:10.18112/openneuro.ds001486.v1.1.0	https://doi.org/10.18112/openneuro.ds001486.v1.1.0	Numerosity Judgement
participant 44	Neuroimaging assessment	3T TIM Trio	Siemens	sub-044_ses-T2_task-Num_run-02	sub-044/ses-T2/func/sub-044_ses-T2_task-Num_run-02_bold.nii.gz	OpenNeuro	doi:10.18112/openneuro.ds001486.v1.1.0	https://doi.org/10.18112/openneuro.ds001486.v1.1.0	Numerosity Judgement
participant 44	Neuroimaging assessment	3T TIM Trio	Siemens	sub-044_ses-T2_task-Rhyming	sub-044/ses-T2/func/sub-044_ses-T2_task-Rhyming_bold.nii.gz	OpenNeuro	doi:10.18112/openneuro.ds001486.v1.1.0	https://doi.org/10.18112/openneuro.ds001486.v1.1.0	Rhyming Judgement
participant 44	Neuroimaging assessment	3T TIM Trio	Siemens	sub-044_ses-T2_task-Sub_run-01	sub-044/ses-T2/func/sub-044_ses-T2_task-Sub_run-01_bold.nii.gz	OpenNeuro	doi:10.18112/openneuro.ds001486.v1.1.0	https://doi.org/10.18112/openneuro.ds001486.v1.1.0	Single-Digit Subtraction
participant 44	Neuroimaging assessment	3T TIM Trio	Siemens	sub-044_ses-T2_task-Sub_run-02	sub-044/ses-T2/func/sub-044_ses-T2_task-Sub_run-02_bold.nii.gz	OpenNeuro	doi:10.18112/openneuro.ds001486.v1.1.0	https://doi.org/10.18112/openneuro.ds001486.v1.1.0	Single-Digit Subtraction
participant 45	Neuroimaging assessment	3T TIM Trio	Siemens	sub-045_ses-T1_task-Mult_run-01	sub-045/ses-T1/func/sub-045_ses-T1_task-Mult_run-01_bold.nii.gz	OpenNeuro	doi:10.18112/openneuro.ds001486.v1.1.0	https://doi.org/10.18112/openneuro.ds001486.v1.1.0	Single-Digit Multiplication
participant 45	Neuroimaging assessment	3T TIM Trio	Siemens	sub-045_ses-T1_task-Mult_run-02	sub-045/ses-T1/func/sub-045_ses-T1_task-Mult_run-02_bold.nii.gz	OpenNeuro	doi:10.18112/openneuro.ds001486.v1.1.0	https://doi.org/10.18112/openneuro.ds001486.v1.1.0	Single-Digit Multiplication
participant 45	Neuroimaging assessment	3T TIM Trio	Siemens	sub-045_ses-T1_task-Num_run-01	sub-045/ses-T1/func/sub-045_ses-T1_task-Num_run-01_bold.nii.gz	OpenNeuro	doi:10.18112/openneuro.ds001486.v1.1.0	https://doi.org/10.18112/openneuro.ds001486.v1.1.0	Numerosity Judgement
participant 45	Neuroimaging assessment	3T TIM Trio	Siemens	sub-045_ses-T1_task-Num_run-02	sub-045/ses-T1/func/sub-045_ses-T1_task-Num_run-02_bold.nii.gz	OpenNeuro	doi:10.18112/openneuro.ds001486.v1.1.0	https://doi.org/10.18112/openneuro.ds001486.v1.1.0	Numerosity Judgement
participant 45	Neuroimaging assessment	3T TIM Trio	Siemens	sub-045_ses-T1_task-Rhyming	sub-045/ses-T1/func/sub-045_ses-T1_task-Rhyming_bold.nii.gz	OpenNeuro	doi:10.18112/openneuro.ds001486.v1.1.0	https://doi.org/10.18112/openneuro.ds001486.v1.1.0	Rhyming Judgement
participant 45	Neuroimaging assessment	3T TIM Trio	Siemens	sub-045_ses-T1_task-Sub_run-01	sub-045/ses-T1/func/sub-045_ses-T1_task-Sub_run-01_bold.nii.gz	OpenNeuro	doi:10.18112/openneuro.ds001486.v1.1.0	https://doi.org/10.18112/openneuro.ds001486.v1.1.0	Single-Digit Subtraction
participant 45	Neuroimaging assessment	3T TIM Trio	Siemens	sub-045_ses-T1_task-Sub_run-02	sub-045/ses-T1/func/sub-045_ses-T1_task-Sub_run-02_bold.nii.gz	OpenNeuro	doi:10.18112/openneuro.ds001486.v1.1.0	https://doi.org/10.18112/openneuro.ds001486.v1.1.0	Single-Digit Subtraction
participant 45	Neuroimaging assessment	3T TIM Trio	Siemens	sub-045_ses-T2_task-Mult_run-01	sub-045/ses-T2/func/sub-045_ses-T2_task-Mult_run-01_bold.nii.gz	OpenNeuro	doi:10.18112/openneuro.ds001486.v1.1.0	https://doi.org/10.18112/openneuro.ds001486.v1.1.0	Single-Digit Multiplication
participant 45	Neuroimaging assessment	3T TIM Trio	Siemens	sub-045_ses-T2_task-Mult_run-02	sub-045/ses-T2/func/sub-045_ses-T2_task-Mult_run-02_bold.nii.gz	OpenNeuro	doi:10.18112/openneuro.ds001486.v1.1.0	https://doi.org/10.18112/openneuro.ds001486.v1.1.0	Single-Digit Multiplication
participant 45	Neuroimaging assessment	3T TIM Trio	Siemens	sub-045_ses-T2_task-Num_run-01	sub-045/ses-T2/func/sub-045_ses-T2_task-Num_run-01_bold.nii.gz	OpenNeuro	doi:10.18112/openneuro.ds001486.v1.1.0	https://doi.org/10.18112/openneuro.ds001486.v1.1.0	Numerosity Judgement
participant 45	Neuroimaging assessment	3T TIM Trio	Siemens	sub-045_ses-T2_task-Num_run-02	sub-045/ses-T2/func/sub-045_ses-T2_task-Num_run-02_bold.nii.gz	OpenNeuro	doi:10.18112/openneuro.ds001486.v1.1.0	https://doi.org/10.18112/openneuro.ds001486.v1.1.0	Numerosity Judgement
participant 45	Neuroimaging assessment	3T TIM Trio	Siemens	sub-045_ses-T2_task-Rhyming	sub-045/ses-T2/func/sub-045_ses-T2_task-Rhyming_bold.nii.gz	OpenNeuro	doi:10.18112/openneuro.ds001486.v1.1.0	https://doi.org/10.18112/openneuro.ds001486.v1.1.0	Rhyming Judgement
participant 45	Neuroimaging assessment	3T TIM Trio	Siemens	sub-045_ses-T2_task-Sub_run-01	sub-045/ses-T2/func/sub-045_ses-T2_task-Sub_run-01_bold.nii.gz	OpenNeuro	doi:10.18112/openneuro.ds001486.v1.1.0	https://doi.org/10.18112/openneuro.ds001486.v1.1.0	Single-Digit Subtraction
participant 45	Neuroimaging assessment	3T TIM Trio	Siemens	sub-045_ses-T2_task-Sub_run-02	sub-045/ses-T2/func/sub-045_ses-T2_task-Sub_run-02_bold.nii.gz	OpenNeuro	doi:10.18112/openneuro.ds001486.v1.1.0	https://doi.org/10.18112/openneuro.ds001486.v1.1.0	Single-Digit Subtraction
participant 46	Neuroimaging assessment	3T TIM Trio	Siemens	sub-046_ses-T1_task-Mult_run-01	sub-046/ses-T1/func/sub-046_ses-T1_task-Mult_run-01_bold.nii.gz	OpenNeuro	doi:10.18112/openneuro.ds001486.v1.1.0	https://doi.org/10.18112/openneuro.ds001486.v1.1.0	Single-Digit Multiplication
participant 46	Neuroimaging assessment	3T TIM Trio	Siemens	sub-046_ses-T1_task-Mult_run-02	sub-046/ses-T1/func/sub-046_ses-T1_task-Mult_run-02_bold.nii.gz	OpenNeuro	doi:10.18112/openneuro.ds001486.v1.1.0	https://doi.org/10.18112/openneuro.ds001486.v1.1.0	Single-Digit Multiplication
participant 46	Neuroimaging assessment	3T TIM Trio	Siemens	sub-046_ses-T1_task-Num_run-01	sub-046/ses-T1/func/sub-046_ses-T1_task-Num_run-01_bold.nii.gz	OpenNeuro	doi:10.18112/openneuro.ds001486.v1.1.0	https://doi.org/10.18112/openneuro.ds001486.v1.1.0	Numerosity Judgement
participant 46	Neuroimaging assessment	3T TIM Trio	Siemens	sub-046_ses-T1_task-Num_run-02	sub-046/ses-T1/func/sub-046_ses-T1_task-Num_run-02_bold.nii.gz	OpenNeuro	doi:10.18112/openneuro.ds001486.v1.1.0	https://doi.org/10.18112/openneuro.ds001486.v1.1.0	Numerosity Judgement
participant 46	Neuroimaging assessment	3T TIM Trio	Siemens	sub-046_ses-T1_task-Rhyming	sub-046/ses-T1/func/sub-046_ses-T1_task-Rhyming_bold.nii.gz	OpenNeuro	doi:10.18112/openneuro.ds001486.v1.1.0	https://doi.org/10.18112/openneuro.ds001486.v1.1.0	Rhyming Judgement
participant 46	Neuroimaging assessment	3T TIM Trio	Siemens	sub-046_ses-T1_task-Sub_run-01	sub-046/ses-T1/func/sub-046_ses-T1_task-Sub_run-01_bold.nii.gz	OpenNeuro	doi:10.18112/openneuro.ds001486.v1.1.0	https://doi.org/10.18112/openneuro.ds001486.v1.1.0	Single-Digit Subtraction
participant 46	Neuroimaging assessment	3T TIM Trio	Siemens	sub-046_ses-T1_task-Sub_run-02	sub-046/ses-T1/func/sub-046_ses-T1_task-Sub_run-02_bold.nii.gz	OpenNeuro	doi:10.18112/openneuro.ds001486.v1.1.0	https://doi.org/10.18112/openneuro.ds001486.v1.1.0	Single-Digit Subtraction
participant 46	Neuroimaging assessment	3T TIM Trio	Siemens	sub-046_ses-T2_task-Mult_run-01	sub-046/ses-T2/func/sub-046_ses-T2_task-Mult_run-01_bold.nii.gz	OpenNeuro	doi:10.18112/openneuro.ds001486.v1.1.0	https://doi.org/10.18112/openneuro.ds001486.v1.1.0	Single-Digit Multiplication
participant 46	Neuroimaging assessment	3T TIM Trio	Siemens	sub-046_ses-T2_task-Mult_run-02	sub-046/ses-T2/func/sub-046_ses-T2_task-Mult_run-02_bold.nii.gz	OpenNeuro	doi:10.18112/openneuro.ds001486.v1.1.0	https://doi.org/10.18112/openneuro.ds001486.v1.1.0	Single-Digit Multiplication
participant 46	Neuroimaging assessment	3T TIM Trio	Siemens	sub-046_ses-T2_task-Num_run-01	sub-046/ses-T2/func/sub-046_ses-T2_task-Num_run-01_bold.nii.gz	OpenNeuro	doi:10.18112/openneuro.ds001486.v1.1.0	https://doi.org/10.18112/openneuro.ds001486.v1.1.0	Numerosity Judgement
participant 46	Neuroimaging assessment	3T TIM Trio	Siemens	sub-046_ses-T2_task-Num_run-02	sub-046/ses-T2/func/sub-046_ses-T2_task-Num_run-02_bold.nii.gz	OpenNeuro	doi:10.18112/openneuro.ds001486.v1.1.0	https://doi.org/10.18112/openneuro.ds001486.v1.1.0	Numerosity Judgement
participant 46	Neuroimaging assessment	3T TIM Trio	Siemens	sub-046_ses-T2_task-Rhyming	sub-046/ses-T2/func/sub-046_ses-T2_task-Rhyming_bold.nii.gz	OpenNeuro	doi:10.18112/openneuro.ds001486.v1.1.0	https://doi.org/10.18112/openneuro.ds001486.v1.1.0	Rhyming Judgement
participant 46	Neuroimaging assessment	3T TIM Trio	Siemens	sub-046_ses-T2_task-Sub_run-01	sub-046/ses-T2/func/sub-046_ses-T2_task-Sub_run-01_bold.nii.gz	OpenNeuro	doi:10.18112/openneuro.ds001486.v1.1.0	https://doi.org/10.18112/openneuro.ds001486.v1.1.0	Single-Digit Subtraction
participant 46	Neuroimaging assessment	3T TIM Trio	Siemens	sub-046_ses-T2_task-Sub_run-02	sub-046/ses-T2/func/sub-046_ses-T2_task-Sub_run-02_bold.nii.gz	OpenNeuro	doi:10.18112/openneuro.ds001486.v1.1.0	https://doi.org/10.18112/openneuro.ds001486.v1.1.0	Single-Digit Subtraction
participant 47	Neuroimaging assessment	3T TIM Trio	Siemens	sub-047_ses-T1_task-Mult_run-01	sub-047/ses-T1/func/sub-047_ses-T1_task-Mult_run-01_bold.nii.gz	OpenNeuro	doi:10.18112/openneuro.ds001486.v1.1.0	https://doi.org/10.18112/openneuro.ds001486.v1.1.0	Single-Digit Multiplication
participant 47	Neuroimaging assessment	3T TIM Trio	Siemens	sub-047_ses-T1_task-Mult_run-02	sub-047/ses-T1/func/sub-047_ses-T1_task-Mult_run-02_bold.nii.gz	OpenNeuro	doi:10.18112/openneuro.ds001486.v1.1.0	https://doi.org/10.18112/openneuro.ds001486.v1.1.0	Single-Digit Multiplication
participant 47	Neuroimaging assessment	3T TIM Trio	Siemens	sub-047_ses-T1_task-Num_run-01	sub-047/ses-T1/func/sub-047_ses-T1_task-Num_run-01_bold.nii.gz	OpenNeuro	doi:10.18112/openneuro.ds001486.v1.1.0	https://doi.org/10.18112/openneuro.ds001486.v1.1.0	Numerosity Judgement
participant 47	Neuroimaging assessment	3T TIM Trio	Siemens	sub-047_ses-T1_task-Num_run-02	sub-047/ses-T1/func/sub-047_ses-T1_task-Num_run-02_bold.nii.gz	OpenNeuro	doi:10.18112/openneuro.ds001486.v1.1.0	https://doi.org/10.18112/openneuro.ds001486.v1.1.0	Numerosity Judgement
participant 47	Neuroimaging assessment	3T TIM Trio	Siemens	sub-047_ses-T1_task-Rhyming	sub-047/ses-T1/func/sub-047_ses-T1_task-Rhyming_bold.nii.gz	OpenNeuro	doi:10.18112/openneuro.ds001486.v1.1.0	https://doi.org/10.18112/openneuro.ds001486.v1.1.0	Rhyming Judgement
participant 47	Neuroimaging assessment	3T TIM Trio	Siemens	sub-047_ses-T1_task-Sub_run-01	sub-047/ses-T1/func/sub-047_ses-T1_task-Sub_run-01_bold.nii.gz	OpenNeuro	doi:10.18112/openneuro.ds001486.v1.1.0	https://doi.org/10.18112/openneuro.ds001486.v1.1.0	Single-Digit Subtraction
participant 47	Neuroimaging assessment	3T TIM Trio	Siemens	sub-047_ses-T1_task-Sub_run-02	sub-047/ses-T1/func/sub-047_ses-T1_task-Sub_run-02_bold.nii.gz	OpenNeuro	doi:10.18112/openneuro.ds001486.v1.1.0	https://doi.org/10.18112/openneuro.ds001486.v1.1.0	Single-Digit Subtraction
participant 47	Neuroimaging assessment	3T TIM Trio	Siemens	sub-047_ses-T2_task-Mult_run-01	sub-047/ses-T2/func/sub-047_ses-T2_task-Mult_run-01_bold.nii.gz	OpenNeuro	doi:10.18112/openneuro.ds001486.v1.1.0	https://doi.org/10.18112/openneuro.ds001486.v1.1.0	Single-Digit Multiplication
participant 47	Neuroimaging assessment	3T TIM Trio	Siemens	sub-047_ses-T2_task-Mult_run-02	sub-047/ses-T2/func/sub-047_ses-T2_task-Mult_run-02_bold.nii.gz	OpenNeuro	doi:10.18112/openneuro.ds001486.v1.1.0	https://doi.org/10.18112/openneuro.ds001486.v1.1.0	Single-Digit Multiplication
participant 47	Neuroimaging assessment	3T TIM Trio	Siemens	sub-047_ses-T2_task-Num_run-01	sub-047/ses-T2/func/sub-047_ses-T2_task-Num_run-01_bold.nii.gz	OpenNeuro	doi:10.18112/openneuro.ds001486.v1.1.0	https://doi.org/10.18112/openneuro.ds001486.v1.1.0	Numerosity Judgement
participant 47	Neuroimaging assessment	3T TIM Trio	Siemens	sub-047_ses-T2_task-Num_run-02	sub-047/ses-T2/func/sub-047_ses-T2_task-Num_run-02_bold.nii.gz	OpenNeuro	doi:10.18112/openneuro.ds001486.v1.1.0	https://doi.org/10.18112/openneuro.ds001486.v1.1.0	Numerosity Judgement
participant 47	Neuroimaging assessment	3T TIM Trio	Siemens	sub-047_ses-T2_task-Rhyming	sub-047/ses-T2/func/sub-047_ses-T2_task-Rhyming_bold.nii.gz	OpenNeuro	doi:10.18112/openneuro.ds001486.v1.1.0	https://doi.org/10.18112/openneuro.ds001486.v1.1.0	Rhyming Judgement
participant 47	Neuroimaging assessment	3T TIM Trio	Siemens	sub-047_ses-T2_task-Sub_run-01	sub-047/ses-T2/func/sub-047_ses-T2_task-Sub_run-01_bold.nii.gz	OpenNeuro	doi:10.18112/openneuro.ds001486.v1.1.0	https://doi.org/10.18112/openneuro.ds001486.v1.1.0	Single-Digit Subtraction
participant 47	Neuroimaging assessment	3T TIM Trio	Siemens	sub-047_ses-T2_task-Sub_run-02	sub-047/ses-T2/func/sub-047_ses-T2_task-Sub_run-02_bold.nii.gz	OpenNeuro	doi:10.18112/openneuro.ds001486.v1.1.0	https://doi.org/10.18112/openneuro.ds001486.v1.1.0	Single-Digit Subtraction
participant 48	Neuroimaging assessment	3T TIM Trio	Siemens	sub-048_ses-T1_task-Mult_run-01	sub-048/ses-T1/func/sub-048_ses-T1_task-Mult_run-01_bold.nii.gz	OpenNeuro	doi:10.18112/openneuro.ds001486.v1.1.0	https://doi.org/10.18112/openneuro.ds001486.v1.1.0	Single-Digit Multiplication
participant 48	Neuroimaging assessment	3T TIM Trio	Siemens	sub-048_ses-T1_task-Mult_run-02	sub-048/ses-T1/func/sub-048_ses-T1_task-Mult_run-02_bold.nii.gz	OpenNeuro	doi:10.18112/openneuro.ds001486.v1.1.0	https://doi.org/10.18112/openneuro.ds001486.v1.1.0	Single-Digit Multiplication
participant 48	Neuroimaging assessment	3T TIM Trio	Siemens	sub-048_ses-T1_task-Num_run-01	sub-048/ses-T1/func/sub-048_ses-T1_task-Num_run-01_bold.nii.gz	OpenNeuro	doi:10.18112/openneuro.ds001486.v1.1.0	https://doi.org/10.18112/openneuro.ds001486.v1.1.0	Numerosity Judgement
participant 48	Neuroimaging assessment	3T TIM Trio	Siemens	sub-048_ses-T1_task-Num_run-02	sub-048/ses-T1/func/sub-048_ses-T1_task-Num_run-02_bold.nii.gz	OpenNeuro	doi:10.18112/openneuro.ds001486.v1.1.0	https://doi.org/10.18112/openneuro.ds001486.v1.1.0	Numerosity Judgement
participant 48	Neuroimaging assessment	3T TIM Trio	Siemens	sub-048_ses-T1_task-Rhyming	sub-048/ses-T1/func/sub-048_ses-T1_task-Rhyming_bold.nii.gz	OpenNeuro	doi:10.18112/openneuro.ds001486.v1.1.0	https://doi.org/10.18112/openneuro.ds001486.v1.1.0	Rhyming Judgement
participant 48	Neuroimaging assessment	3T TIM Trio	Siemens	sub-048_ses-T1_task-Sub_run-01	sub-048/ses-T1/func/sub-048_ses-T1_task-Sub_run-01_bold.nii.gz	OpenNeuro	doi:10.18112/openneuro.ds001486.v1.1.0	https://doi.org/10.18112/openneuro.ds001486.v1.1.0	Single-Digit Subtraction
participant 48	Neuroimaging assessment	3T TIM Trio	Siemens	sub-048_ses-T1_task-Sub_run-02	sub-048/ses-T1/func/sub-048_ses-T1_task-Sub_run-02_bold.nii.gz	OpenNeuro	doi:10.18112/openneuro.ds001486.v1.1.0	https://doi.org/10.18112/openneuro.ds001486.v1.1.0	Single-Digit Subtraction
participant 48	Neuroimaging assessment	3T TIM Trio	Siemens	sub-048_ses-T2_task-Mult_run-01	sub-048/ses-T2/func/sub-048_ses-T2_task-Mult_run-01_bold.nii.gz	OpenNeuro	doi:10.18112/openneuro.ds001486.v1.1.0	https://doi.org/10.18112/openneuro.ds001486.v1.1.0	Single-Digit Multiplication
participant 48	Neuroimaging assessment	3T TIM Trio	Siemens	sub-048_ses-T2_task-Mult_run-02	sub-048/ses-T2/func/sub-048_ses-T2_task-Mult_run-02_bold.nii.gz	OpenNeuro	doi:10.18112/openneuro.ds001486.v1.1.0	https://doi.org/10.18112/openneuro.ds001486.v1.1.0	Single-Digit Multiplication
participant 48	Neuroimaging assessment	3T TIM Trio	Siemens	sub-048_ses-T2_task-Num_run-01	sub-048/ses-T2/func/sub-048_ses-T2_task-Num_run-01_bold.nii.gz	OpenNeuro	doi:10.18112/openneuro.ds001486.v1.1.0	https://doi.org/10.18112/openneuro.ds001486.v1.1.0	Numerosity Judgement
participant 48	Neuroimaging assessment	3T TIM Trio	Siemens	sub-048_ses-T2_task-Num_run-02	sub-048/ses-T2/func/sub-048_ses-T2_task-Num_run-02_bold.nii.gz	OpenNeuro	doi:10.18112/openneuro.ds001486.v1.1.0	https://doi.org/10.18112/openneuro.ds001486.v1.1.0	Numerosity Judgement
participant 48	Neuroimaging assessment	3T TIM Trio	Siemens	sub-048_ses-T2_task-Rhyming	sub-048/ses-T2/func/sub-048_ses-T2_task-Rhyming_bold.nii.gz	OpenNeuro	doi:10.18112/openneuro.ds001486.v1.1.0	https://doi.org/10.18112/openneuro.ds001486.v1.1.0	Rhyming Judgement
participant 48	Neuroimaging assessment	3T TIM Trio	Siemens	sub-048_ses-T2_task-Sub_run-01	sub-048/ses-T2/func/sub-048_ses-T2_task-Sub_run-01_bold.nii.gz	OpenNeuro	doi:10.18112/openneuro.ds001486.v1.1.0	https://doi.org/10.18112/openneuro.ds001486.v1.1.0	Single-Digit Subtraction
participant 48	Neuroimaging assessment	3T TIM Trio	Siemens	sub-048_ses-T2_task-Sub_run-02	sub-048/ses-T2/func/sub-048_ses-T2_task-Sub_run-02_bold.nii.gz	OpenNeuro	doi:10.18112/openneuro.ds001486.v1.1.0	https://doi.org/10.18112/openneuro.ds001486.v1.1.0	Single-Digit Subtraction
participant 49	Neuroimaging assessment	3T TIM Trio	Siemens	sub-049_ses-T1_task-Mult_run-01	sub-049/ses-T1/func/sub-049_ses-T1_task-Mult_run-01_bold.nii.gz	OpenNeuro	doi:10.18112/openneuro.ds001486.v1.1.0	https://doi.org/10.18112/openneuro.ds001486.v1.1.0	Single-Digit Multiplication
participant 49	Neuroimaging assessment	3T TIM Trio	Siemens	sub-049_ses-T1_task-Mult_run-02	sub-049/ses-T1/func/sub-049_ses-T1_task-Mult_run-02_bold.nii.gz	OpenNeuro	doi:10.18112/openneuro.ds001486.v1.1.0	https://doi.org/10.18112/openneuro.ds001486.v1.1.0	Single-Digit Multiplication
participant 49	Neuroimaging assessment	3T TIM Trio	Siemens	sub-049_ses-T1_task-Num_run-01	sub-049/ses-T1/func/sub-049_ses-T1_task-Num_run-01_bold.nii.gz	OpenNeuro	doi:10.18112/openneuro.ds001486.v1.1.0	https://doi.org/10.18112/openneuro.ds001486.v1.1.0	Numerosity Judgement
participant 49	Neuroimaging assessment	3T TIM Trio	Siemens	sub-049_ses-T1_task-Num_run-02	sub-049/ses-T1/func/sub-049_ses-T1_task-Num_run-02_bold.nii.gz	OpenNeuro	doi:10.18112/openneuro.ds001486.v1.1.0	https://doi.org/10.18112/openneuro.ds001486.v1.1.0	Numerosity Judgement
participant 49	Neuroimaging assessment	3T TIM Trio	Siemens	sub-049_ses-T1_task-Rhyming	sub-049/ses-T1/func/sub-049_ses-T1_task-Rhyming_bold.nii.gz	OpenNeuro	doi:10.18112/openneuro.ds001486.v1.1.0	https://doi.org/10.18112/openneuro.ds001486.v1.1.0	Rhyming Judgement
participant 49	Neuroimaging assessment	3T TIM Trio	Siemens	sub-049_ses-T1_task-Sub_run-01	sub-049/ses-T1/func/sub-049_ses-T1_task-Sub_run-01_bold.nii.gz	OpenNeuro	doi:10.18112/openneuro.ds001486.v1.1.0	https://doi.org/10.18112/openneuro.ds001486.v1.1.0	Single-Digit Subtraction
participant 49	Neuroimaging assessment	3T TIM Trio	Siemens	sub-049_ses-T1_task-Sub_run-02	sub-049/ses-T1/func/sub-049_ses-T1_task-Sub_run-02_bold.nii.gz	OpenNeuro	doi:10.18112/openneuro.ds001486.v1.1.0	https://doi.org/10.18112/openneuro.ds001486.v1.1.0	Single-Digit Subtraction
participant 49	Neuroimaging assessment	3T TIM Trio	Siemens	sub-049_ses-T2_task-Mult_run-01	sub-049/ses-T2/func/sub-049_ses-T2_task-Mult_run-01_bold.nii.gz	OpenNeuro	doi:10.18112/openneuro.ds001486.v1.1.0	https://doi.org/10.18112/openneuro.ds001486.v1.1.0	Single-Digit Multiplication
participant 49	Neuroimaging assessment	3T TIM Trio	Siemens	sub-049_ses-T2_task-Mult_run-02	sub-049/ses-T2/func/sub-049_ses-T2_task-Mult_run-02_bold.nii.gz	OpenNeuro	doi:10.18112/openneuro.ds001486.v1.1.0	https://doi.org/10.18112/openneuro.ds001486.v1.1.0	Single-Digit Multiplication
participant 49	Neuroimaging assessment	3T TIM Trio	Siemens	sub-049_ses-T2_task-Num_run-01	sub-049/ses-T2/func/sub-049_ses-T2_task-Num_run-01_bold.nii.gz	OpenNeuro	doi:10.18112/openneuro.ds001486.v1.1.0	https://doi.org/10.18112/openneuro.ds001486.v1.1.0	Numerosity Judgement
participant 49	Neuroimaging assessment	3T TIM Trio	Siemens	sub-049_ses-T2_task-Num_run-02	sub-049/ses-T2/func/sub-049_ses-T2_task-Num_run-02_bold.nii.gz	OpenNeuro	doi:10.18112/openneuro.ds001486.v1.1.0	https://doi.org/10.18112/openneuro.ds001486.v1.1.0	Numerosity Judgement
participant 49	Neuroimaging assessment	3T TIM Trio	Siemens	sub-049_ses-T2_task-Rhyming	sub-049/ses-T2/func/sub-049_ses-T2_task-Rhyming_bold.nii.gz	OpenNeuro	doi:10.18112/openneuro.ds001486.v1.1.0	https://doi.org/10.18112/openneuro.ds001486.v1.1.0	Rhyming Judgement
participant 49	Neuroimaging assessment	3T TIM Trio	Siemens	sub-049_ses-T2_task-Sub_run-01	sub-049/ses-T2/func/sub-049_ses-T2_task-Sub_run-01_bold.nii.gz	OpenNeuro	doi:10.18112/openneuro.ds001486.v1.1.0	https://doi.org/10.18112/openneuro.ds001486.v1.1.0	Single-Digit Subtraction
participant 49	Neuroimaging assessment	3T TIM Trio	Siemens	sub-049_ses-T2_task-Sub_run-02	sub-049/ses-T2/func/sub-049_ses-T2_task-Sub_run-02_bold.nii.gz	OpenNeuro	doi:10.18112/openneuro.ds001486.v1.1.0	https://doi.org/10.18112/openneuro.ds001486.v1.1.0	Single-Digit Subtraction
participant 50	Neuroimaging assessment	3T TIM Trio	Siemens	sub-050_ses-T1_task-Mult_run-01	sub-050/ses-T1/func/sub-050_ses-T1_task-Mult_run-01_bold.nii.gz	OpenNeuro	doi:10.18112/openneuro.ds001486.v1.1.0	https://doi.org/10.18112/openneuro.ds001486.v1.1.0	Single-Digit Multiplication
participant 50	Neuroimaging assessment	3T TIM Trio	Siemens	sub-050_ses-T1_task-Mult_run-02	sub-050/ses-T1/func/sub-050_ses-T1_task-Mult_run-02_bold.nii.gz	OpenNeuro	doi:10.18112/openneuro.ds001486.v1.1.0	https://doi.org/10.18112/openneuro.ds001486.v1.1.0	Single-Digit Multiplication
participant 50	Neuroimaging assessment	3T TIM Trio	Siemens	sub-050_ses-T1_task-Num_run-01	sub-050/ses-T1/func/sub-050_ses-T1_task-Num_run-01_bold.nii.gz	OpenNeuro	doi:10.18112/openneuro.ds001486.v1.1.0	https://doi.org/10.18112/openneuro.ds001486.v1.1.0	Numerosity Judgement
participant 50	Neuroimaging assessment	3T TIM Trio	Siemens	sub-050_ses-T1_task-Num_run-02	sub-050/ses-T1/func/sub-050_ses-T1_task-Num_run-02_bold.nii.gz	OpenNeuro	doi:10.18112/openneuro.ds001486.v1.1.0	https://doi.org/10.18112/openneuro.ds001486.v1.1.0	Numerosity Judgement
participant 50	Neuroimaging assessment	3T TIM Trio	Siemens	sub-050_ses-T1_task-Rhyming	sub-050/ses-T1/func/sub-050_ses-T1_task-Rhyming_bold.nii.gz	OpenNeuro	doi:10.18112/openneuro.ds001486.v1.1.0	https://doi.org/10.18112/openneuro.ds001486.v1.1.0	Rhyming Judgement
participant 50	Neuroimaging assessment	3T TIM Trio	Siemens	sub-050_ses-T1_task-Sub_run-01	sub-050/ses-T1/func/sub-050_ses-T1_task-Sub_run-01_bold.nii.gz	OpenNeuro	doi:10.18112/openneuro.ds001486.v1.1.0	https://doi.org/10.18112/openneuro.ds001486.v1.1.0	Single-Digit Subtraction
participant 50	Neuroimaging assessment	3T TIM Trio	Siemens	sub-050_ses-T1_task-Sub_run-02	sub-050/ses-T1/func/sub-050_ses-T1_task-Sub_run-02_bold.nii.gz	OpenNeuro	doi:10.18112/openneuro.ds001486.v1.1.0	https://doi.org/10.18112/openneuro.ds001486.v1.1.0	Single-Digit Subtraction
participant 50	Neuroimaging assessment	3T TIM Trio	Siemens	sub-050_ses-T2_task-Mult_run-01	sub-050/ses-T2/func/sub-050_ses-T2_task-Mult_run-01_bold.nii.gz	OpenNeuro	doi:10.18112/openneuro.ds001486.v1.1.0	https://doi.org/10.18112/openneuro.ds001486.v1.1.0	Single-Digit Multiplication
participant 50	Neuroimaging assessment	3T TIM Trio	Siemens	sub-050_ses-T2_task-Mult_run-02	sub-050/ses-T2/func/sub-050_ses-T2_task-Mult_run-02_bold.nii.gz	OpenNeuro	doi:10.18112/openneuro.ds001486.v1.1.0	https://doi.org/10.18112/openneuro.ds001486.v1.1.0	Single-Digit Multiplication
participant 50	Neuroimaging assessment	3T TIM Trio	Siemens	sub-050_ses-T2_task-Num_run-01	sub-050/ses-T2/func/sub-050_ses-T2_task-Num_run-01_bold.nii.gz	OpenNeuro	doi:10.18112/openneuro.ds001486.v1.1.0	https://doi.org/10.18112/openneuro.ds001486.v1.1.0	Numerosity Judgement
participant 50	Neuroimaging assessment	3T TIM Trio	Siemens	sub-050_ses-T2_task-Num_run-02	sub-050/ses-T2/func/sub-050_ses-T2_task-Num_run-02_bold.nii.gz	OpenNeuro	doi:10.18112/openneuro.ds001486.v1.1.0	https://doi.org/10.18112/openneuro.ds001486.v1.1.0	Numerosity Judgement
participant 50	Neuroimaging assessment	3T TIM Trio	Siemens	sub-050_ses-T2_task-Rhyming	sub-050/ses-T2/func/sub-050_ses-T2_task-Rhyming_bold.nii.gz	OpenNeuro	doi:10.18112/openneuro.ds001486.v1.1.0	https://doi.org/10.18112/openneuro.ds001486.v1.1.0	Rhyming Judgement
participant 50	Neuroimaging assessment	3T TIM Trio	Siemens	sub-050_ses-T2_task-Sub_run-01	sub-050/ses-T2/func/sub-050_ses-T2_task-Sub_run-01_bold.nii.gz	OpenNeuro	doi:10.18112/openneuro.ds001486.v1.1.0	https://doi.org/10.18112/openneuro.ds001486.v1.1.0	Single-Digit Subtraction
participant 50	Neuroimaging assessment	3T TIM Trio	Siemens	sub-050_ses-T2_task-Sub_run-02	sub-050/ses-T2/func/sub-050_ses-T2_task-Sub_run-02_bold.nii.gz	OpenNeuro	doi:10.18112/openneuro.ds001486.v1.1.0	https://doi.org/10.18112/openneuro.ds001486.v1.1.0	Single-Digit Subtraction
participant 51	Neuroimaging assessment	3T TIM Trio	Siemens	sub-051_ses-T1_task-Mult_run-01	sub-051/ses-T1/func/sub-051_ses-T1_task-Mult_run-01_bold.nii.gz	OpenNeuro	doi:10.18112/openneuro.ds001486.v1.1.0	https://doi.org/10.18112/openneuro.ds001486.v1.1.0	Single-Digit Multiplication
participant 51	Neuroimaging assessment	3T TIM Trio	Siemens	sub-051_ses-T1_task-Mult_run-02	sub-051/ses-T1/func/sub-051_ses-T1_task-Mult_run-02_bold.nii.gz	OpenNeuro	doi:10.18112/openneuro.ds001486.v1.1.0	https://doi.org/10.18112/openneuro.ds001486.v1.1.0	Single-Digit Multiplication
participant 51	Neuroimaging assessment	3T TIM Trio	Siemens	sub-051_ses-T1_task-Num_run-01	sub-051/ses-T1/func/sub-051_ses-T1_task-Num_run-01_bold.nii.gz	OpenNeuro	doi:10.18112/openneuro.ds001486.v1.1.0	https://doi.org/10.18112/openneuro.ds001486.v1.1.0	Numerosity Judgement
participant 51	Neuroimaging assessment	3T TIM Trio	Siemens	sub-051_ses-T1_task-Num_run-02	sub-051/ses-T1/func/sub-051_ses-T1_task-Num_run-02_bold.nii.gz	OpenNeuro	doi:10.18112/openneuro.ds001486.v1.1.0	https://doi.org/10.18112/openneuro.ds001486.v1.1.0	Numerosity Judgement
participant 51	Neuroimaging assessment	3T TIM Trio	Siemens	sub-051_ses-T1_task-Rhyming	sub-051/ses-T1/func/sub-051_ses-T1_task-Rhyming_bold.nii.gz	OpenNeuro	doi:10.18112/openneuro.ds001486.v1.1.0	https://doi.org/10.18112/openneuro.ds001486.v1.1.0	Rhyming Judgement
participant 51	Neuroimaging assessment	3T TIM Trio	Siemens	sub-051_ses-T1_task-Sub_run-01	sub-051/ses-T1/func/sub-051_ses-T1_task-Sub_run-01_bold.nii.gz	OpenNeuro	doi:10.18112/openneuro.ds001486.v1.1.0	https://doi.org/10.18112/openneuro.ds001486.v1.1.0	Single-Digit Subtraction
participant 51	Neuroimaging assessment	3T TIM Trio	Siemens	sub-051_ses-T1_task-Sub_run-02	sub-051/ses-T1/func/sub-051_ses-T1_task-Sub_run-02_bold.nii.gz	OpenNeuro	doi:10.18112/openneuro.ds001486.v1.1.0	https://doi.org/10.18112/openneuro.ds001486.v1.1.0	Single-Digit Subtraction
participant 52	Neuroimaging assessment	3T TIM Trio	Siemens	sub-052_ses-T1_task-Mult_run-01	sub-052/ses-T1/func/sub-052_ses-T1_task-Mult_run-01_bold.nii.gz	OpenNeuro	doi:10.18112/openneuro.ds001486.v1.1.0	https://doi.org/10.18112/openneuro.ds001486.v1.1.0	Single-Digit Multiplication
participant 52	Neuroimaging assessment	3T TIM Trio	Siemens	sub-052_ses-T1_task-Mult_run-02	sub-052/ses-T1/func/sub-052_ses-T1_task-Mult_run-02_bold.nii.gz	OpenNeuro	doi:10.18112/openneuro.ds001486.v1.1.0	https://doi.org/10.18112/openneuro.ds001486.v1.1.0	Single-Digit Multiplication
participant 52	Neuroimaging assessment	3T TIM Trio	Siemens	sub-052_ses-T1_task-Num_run-01	sub-052/ses-T1/func/sub-052_ses-T1_task-Num_run-01_bold.nii.gz	OpenNeuro	doi:10.18112/openneuro.ds001486.v1.1.0	https://doi.org/10.18112/openneuro.ds001486.v1.1.0	Numerosity Judgement
participant 52	Neuroimaging assessment	3T TIM Trio	Siemens	sub-052_ses-T1_task-Num_run-02	sub-052/ses-T1/func/sub-052_ses-T1_task-Num_run-02_bold.nii.gz	OpenNeuro	doi:10.18112/openneuro.ds001486.v1.1.0	https://doi.org/10.18112/openneuro.ds001486.v1.1.0	Numerosity Judgement
participant 52	Neuroimaging assessment	3T TIM Trio	Siemens	sub-052_ses-T1_task-Rhyming	sub-052/ses-T1/func/sub-052_ses-T1_task-Rhyming_bold.nii.gz	OpenNeuro	doi:10.18112/openneuro.ds001486.v1.1.0	https://doi.org/10.18112/openneuro.ds001486.v1.1.0	Rhyming Judgement
participant 52	Neuroimaging assessment	3T TIM Trio	Siemens	sub-052_ses-T1_task-Sub_run-01	sub-052/ses-T1/func/sub-052_ses-T1_task-Sub_run-01_bold.nii.gz	OpenNeuro	doi:10.18112/openneuro.ds001486.v1.1.0	https://doi.org/10.18112/openneuro.ds001486.v1.1.0	Single-Digit Subtraction
participant 52	Neuroimaging assessment	3T TIM Trio	Siemens	sub-052_ses-T1_task-Sub_run-02	sub-052/ses-T1/func/sub-052_ses-T1_task-Sub_run-02_bold.nii.gz	OpenNeuro	doi:10.18112/openneuro.ds001486.v1.1.0	https://doi.org/10.18112/openneuro.ds001486.v1.1.0	Single-Digit Subtraction
participant 53	Neuroimaging assessment	3T TIM Trio	Siemens	sub-053_ses-T1_task-Mult_run-01	sub-053/ses-T1/func/sub-053_ses-T1_task-Mult_run-01_bold.nii.gz	OpenNeuro	doi:10.18112/openneuro.ds001486.v1.1.0	https://doi.org/10.18112/openneuro.ds001486.v1.1.0	Single-Digit Multiplication
participant 53	Neuroimaging assessment	3T TIM Trio	Siemens	sub-053_ses-T1_task-Mult_run-02	sub-053/ses-T1/func/sub-053_ses-T1_task-Mult_run-02_bold.nii.gz	OpenNeuro	doi:10.18112/openneuro.ds001486.v1.1.0	https://doi.org/10.18112/openneuro.ds001486.v1.1.0	Single-Digit Multiplication
participant 53	Neuroimaging assessment	3T TIM Trio	Siemens	sub-053_ses-T1_task-Num_run-01	sub-053/ses-T1/func/sub-053_ses-T1_task-Num_run-01_bold.nii.gz	OpenNeuro	doi:10.18112/openneuro.ds001486.v1.1.0	https://doi.org/10.18112/openneuro.ds001486.v1.1.0	Numerosity Judgement
participant 53	Neuroimaging assessment	3T TIM Trio	Siemens	sub-053_ses-T1_task-Num_run-02	sub-053/ses-T1/func/sub-053_ses-T1_task-Num_run-02_bold.nii.gz	OpenNeuro	doi:10.18112/openneuro.ds001486.v1.1.0	https://doi.org/10.18112/openneuro.ds001486.v1.1.0	Numerosity Judgement
participant 53	Neuroimaging assessment	3T TIM Trio	Siemens	sub-053_ses-T1_task-Rhyming	sub-053/ses-T1/func/sub-053_ses-T1_task-Rhyming_bold.nii.gz	OpenNeuro	doi:10.18112/openneuro.ds001486.v1.1.0	https://doi.org/10.18112/openneuro.ds001486.v1.1.0	Rhyming Judgement
participant 53	Neuroimaging assessment	3T TIM Trio	Siemens	sub-053_ses-T1_task-Sub_run-01	sub-053/ses-T1/func/sub-053_ses-T1_task-Sub_run-01_bold.nii.gz	OpenNeuro	doi:10.18112/openneuro.ds001486.v1.1.0	https://doi.org/10.18112/openneuro.ds001486.v1.1.0	Single-Digit Subtraction
participant 53	Neuroimaging assessment	3T TIM Trio	Siemens	sub-053_ses-T1_task-Sub_run-02	sub-053/ses-T1/func/sub-053_ses-T1_task-Sub_run-02_bold.nii.gz	OpenNeuro	doi:10.18112/openneuro.ds001486.v1.1.0	https://doi.org/10.18112/openneuro.ds001486.v1.1.0	Single-Digit Subtraction
participant 53	Neuroimaging assessment	3T TIM Trio	Siemens	sub-053_ses-T2_task-Mult_run-01	sub-053/ses-T2/func/sub-053_ses-T2_task-Mult_run-01_bold.nii.gz	OpenNeuro	doi:10.18112/openneuro.ds001486.v1.1.0	https://doi.org/10.18112/openneuro.ds001486.v1.1.0	Single-Digit Multiplication
participant 53	Neuroimaging assessment	3T TIM Trio	Siemens	sub-053_ses-T2_task-Mult_run-02	sub-053/ses-T2/func/sub-053_ses-T2_task-Mult_run-02_bold.nii.gz	OpenNeuro	doi:10.18112/openneuro.ds001486.v1.1.0	https://doi.org/10.18112/openneuro.ds001486.v1.1.0	Single-Digit Multiplication
participant 53	Neuroimaging assessment	3T TIM Trio	Siemens	sub-053_ses-T2_task-Num_run-01	sub-053/ses-T2/func/sub-053_ses-T2_task-Num_run-01_bold.nii.gz	OpenNeuro	doi:10.18112/openneuro.ds001486.v1.1.0	https://doi.org/10.18112/openneuro.ds001486.v1.1.0	Numerosity Judgement
participant 53	Neuroimaging assessment	3T TIM Trio	Siemens	sub-053_ses-T2_task-Num_run-02	sub-053/ses-T2/func/sub-053_ses-T2_task-Num_run-02_bold.nii.gz	OpenNeuro	doi:10.18112/openneuro.ds001486.v1.1.0	https://doi.org/10.18112/openneuro.ds001486.v1.1.0	Numerosity Judgement
participant 53	Neuroimaging assessment	3T TIM Trio	Siemens	sub-053_ses-T2_task-Rhyming	sub-053/ses-T2/func/sub-053_ses-T2_task-Rhyming_bold.nii.gz	OpenNeuro	doi:10.18112/openneuro.ds001486.v1.1.0	https://doi.org/10.18112/openneuro.ds001486.v1.1.0	Rhyming Judgement
participant 53	Neuroimaging assessment	3T TIM Trio	Siemens	sub-053_ses-T2_task-Sub_run-01	sub-053/ses-T2/func/sub-053_ses-T2_task-Sub_run-01_bold.nii.gz	OpenNeuro	doi:10.18112/openneuro.ds001486.v1.1.0	https://doi.org/10.18112/openneuro.ds001486.v1.1.0	Single-Digit Subtraction
participant 53	Neuroimaging assessment	3T TIM Trio	Siemens	sub-053_ses-T2_task-Sub_run-02	sub-053/ses-T2/func/sub-053_ses-T2_task-Sub_run-02_bold.nii.gz	OpenNeuro	doi:10.18112/openneuro.ds001486.v1.1.0	https://doi.org/10.18112/openneuro.ds001486.v1.1.0	Single-Digit Subtraction
participant 54	Neuroimaging assessment	3T TIM Trio	Siemens	sub-054_ses-T1_task-Mult_run-01	sub-054/ses-T1/func/sub-054_ses-T1_task-Mult_run-01_bold.nii.gz	OpenNeuro	doi:10.18112/openneuro.ds001486.v1.1.0	https://doi.org/10.18112/openneuro.ds001486.v1.1.0	Single-Digit Multiplication
participant 54	Neuroimaging assessment	3T TIM Trio	Siemens	sub-054_ses-T1_task-Mult_run-02	sub-054/ses-T1/func/sub-054_ses-T1_task-Mult_run-02_bold.nii.gz	OpenNeuro	doi:10.18112/openneuro.ds001486.v1.1.0	https://doi.org/10.18112/openneuro.ds001486.v1.1.0	Single-Digit Multiplication
participant 54	Neuroimaging assessment	3T TIM Trio	Siemens	sub-054_ses-T1_task-Num_run-02	sub-054/ses-T1/func/sub-054_ses-T1_task-Num_run-02_bold.nii.gz	OpenNeuro	doi:10.18112/openneuro.ds001486.v1.1.0	https://doi.org/10.18112/openneuro.ds001486.v1.1.0	Numerosity Judgement
participant 54	Neuroimaging assessment	3T TIM Trio	Siemens	sub-054_ses-T1_task-Rhyming	sub-054/ses-T1/func/sub-054_ses-T1_task-Rhyming_bold.nii.gz	OpenNeuro	doi:10.18112/openneuro.ds001486.v1.1.0	https://doi.org/10.18112/openneuro.ds001486.v1.1.0	Rhyming Judgement
participant 54	Neuroimaging assessment	3T TIM Trio	Siemens	sub-054_ses-T1_task-Sub_run-01	sub-054/ses-T1/func/sub-054_ses-T1_task-Sub_run-01_bold.nii.gz	OpenNeuro	doi:10.18112/openneuro.ds001486.v1.1.0	https://doi.org/10.18112/openneuro.ds001486.v1.1.0	Single-Digit Subtraction
participant 54	Neuroimaging assessment	3T TIM Trio	Siemens	sub-054_ses-T1_task-Sub_run-02	sub-054/ses-T1/func/sub-054_ses-T1_task-Sub_run-02_bold.nii.gz	OpenNeuro	doi:10.18112/openneuro.ds001486.v1.1.0	https://doi.org/10.18112/openneuro.ds001486.v1.1.0	Single-Digit Subtraction
participant 54	Neuroimaging assessment	3T TIM Trio	Siemens	sub-054_ses-T2_task-Mult_run-01	sub-054/ses-T2/func/sub-054_ses-T2_task-Mult_run-01_bold.nii.gz	OpenNeuro	doi:10.18112/openneuro.ds001486.v1.1.0	https://doi.org/10.18112/openneuro.ds001486.v1.1.0	Single-Digit Multiplication
participant 54	Neuroimaging assessment	3T TIM Trio	Siemens	sub-054_ses-T2_task-Mult_run-02	sub-054/ses-T2/func/sub-054_ses-T2_task-Mult_run-02_bold.nii.gz	OpenNeuro	doi:10.18112/openneuro.ds001486.v1.1.0	https://doi.org/10.18112/openneuro.ds001486.v1.1.0	Single-Digit Multiplication
participant 54	Neuroimaging assessment	3T TIM Trio	Siemens	sub-054_ses-T2_task-Num_run-01	sub-054/ses-T2/func/sub-054_ses-T2_task-Num_run-01_bold.nii.gz	OpenNeuro	doi:10.18112/openneuro.ds001486.v1.1.0	https://doi.org/10.18112/openneuro.ds001486.v1.1.0	Numerosity Judgement
participant 54	Neuroimaging assessment	3T TIM Trio	Siemens	sub-054_ses-T2_task-Num_run-02	sub-054/ses-T2/func/sub-054_ses-T2_task-Num_run-02_bold.nii.gz	OpenNeuro	doi:10.18112/openneuro.ds001486.v1.1.0	https://doi.org/10.18112/openneuro.ds001486.v1.1.0	Numerosity Judgement
participant 54	Neuroimaging assessment	3T TIM Trio	Siemens	sub-054_ses-T2_task-Rhyming	sub-054/ses-T2/func/sub-054_ses-T2_task-Rhyming_bold.nii.gz	OpenNeuro	doi:10.18112/openneuro.ds001486.v1.1.0	https://doi.org/10.18112/openneuro.ds001486.v1.1.0	Rhyming Judgement
participant 54	Neuroimaging assessment	3T TIM Trio	Siemens	sub-054_ses-T2_task-Sub_run-01	sub-054/ses-T2/func/sub-054_ses-T2_task-Sub_run-01_bold.nii.gz	OpenNeuro	doi:10.18112/openneuro.ds001486.v1.1.0	https://doi.org/10.18112/openneuro.ds001486.v1.1.0	Single-Digit Subtraction
participant 54	Neuroimaging assessment	3T TIM Trio	Siemens	sub-054_ses-T2_task-Sub_run-02	sub-054/ses-T2/func/sub-054_ses-T2_task-Sub_run-02_bold.nii.gz	OpenNeuro	doi:10.18112/openneuro.ds001486.v1.1.0	https://doi.org/10.18112/openneuro.ds001486.v1.1.0	Single-Digit Subtraction
participant 55	Neuroimaging assessment	3T TIM Trio	Siemens	sub-055_ses-T1_task-Mult_run-01	sub-055/ses-T1/func/sub-055_ses-T1_task-Mult_run-01_bold.nii.gz	OpenNeuro	doi:10.18112/openneuro.ds001486.v1.1.0	https://doi.org/10.18112/openneuro.ds001486.v1.1.0	Single-Digit Multiplication
participant 55	Neuroimaging assessment	3T TIM Trio	Siemens	sub-055_ses-T1_task-Mult_run-02	sub-055/ses-T1/func/sub-055_ses-T1_task-Mult_run-02_bold.nii.gz	OpenNeuro	doi:10.18112/openneuro.ds001486.v1.1.0	https://doi.org/10.18112/openneuro.ds001486.v1.1.0	Single-Digit Multiplication
participant 55	Neuroimaging assessment	3T TIM Trio	Siemens	sub-055_ses-T1_task-Num_run-01	sub-055/ses-T1/func/sub-055_ses-T1_task-Num_run-01_bold.nii.gz	OpenNeuro	doi:10.18112/openneuro.ds001486.v1.1.0	https://doi.org/10.18112/openneuro.ds001486.v1.1.0	Numerosity Judgement
participant 55	Neuroimaging assessment	3T TIM Trio	Siemens	sub-055_ses-T1_task-Num_run-02	sub-055/ses-T1/func/sub-055_ses-T1_task-Num_run-02_bold.nii.gz	OpenNeuro	doi:10.18112/openneuro.ds001486.v1.1.0	https://doi.org/10.18112/openneuro.ds001486.v1.1.0	Numerosity Judgement
participant 55	Neuroimaging assessment	3T TIM Trio	Siemens	sub-055_ses-T1_task-Rhyming	sub-055/ses-T1/func/sub-055_ses-T1_task-Rhyming_bold.nii.gz	OpenNeuro	doi:10.18112/openneuro.ds001486.v1.1.0	https://doi.org/10.18112/openneuro.ds001486.v1.1.0	Rhyming Judgement
participant 55	Neuroimaging assessment	3T TIM Trio	Siemens	sub-055_ses-T1_task-Sub_run-01	sub-055/ses-T1/func/sub-055_ses-T1_task-Sub_run-01_bold.nii.gz	OpenNeuro	doi:10.18112/openneuro.ds001486.v1.1.0	https://doi.org/10.18112/openneuro.ds001486.v1.1.0	Single-Digit Subtraction
participant 55	Neuroimaging assessment	3T TIM Trio	Siemens	sub-055_ses-T1_task-Sub_run-02	sub-055/ses-T1/func/sub-055_ses-T1_task-Sub_run-02_bold.nii.gz	OpenNeuro	doi:10.18112/openneuro.ds001486.v1.1.0	https://doi.org/10.18112/openneuro.ds001486.v1.1.0	Single-Digit Subtraction
participant 55	Neuroimaging assessment	3T TIM Trio	Siemens	sub-055_ses-T2_task-Mult_run-01	sub-055/ses-T2/func/sub-055_ses-T2_task-Mult_run-01_bold.nii.gz	OpenNeuro	doi:10.18112/openneuro.ds001486.v1.1.0	https://doi.org/10.18112/openneuro.ds001486.v1.1.0	Single-Digit Multiplication
participant 55	Neuroimaging assessment	3T TIM Trio	Siemens	sub-055_ses-T2_task-Mult_run-02	sub-055/ses-T2/func/sub-055_ses-T2_task-Mult_run-02_bold.nii.gz	OpenNeuro	doi:10.18112/openneuro.ds001486.v1.1.0	https://doi.org/10.18112/openneuro.ds001486.v1.1.0	Single-Digit Multiplication
participant 55	Neuroimaging assessment	3T TIM Trio	Siemens	sub-055_ses-T2_task-Num_run-01	sub-055/ses-T2/func/sub-055_ses-T2_task-Num_run-01_bold.nii.gz	OpenNeuro	doi:10.18112/openneuro.ds001486.v1.1.0	https://doi.org/10.18112/openneuro.ds001486.v1.1.0	Numerosity Judgement
participant 55	Neuroimaging assessment	3T TIM Trio	Siemens	sub-055_ses-T2_task-Num_run-02	sub-055/ses-T2/func/sub-055_ses-T2_task-Num_run-02_bold.nii.gz	OpenNeuro	doi:10.18112/openneuro.ds001486.v1.1.0	https://doi.org/10.18112/openneuro.ds001486.v1.1.0	Numerosity Judgement
participant 55	Neuroimaging assessment	3T TIM Trio	Siemens	sub-055_ses-T2_task-Rhyming	sub-055/ses-T2/func/sub-055_ses-T2_task-Rhyming_bold.nii.gz	OpenNeuro	doi:10.18112/openneuro.ds001486.v1.1.0	https://doi.org/10.18112/openneuro.ds001486.v1.1.0	Rhyming Judgement
participant 55	Neuroimaging assessment	3T TIM Trio	Siemens	sub-055_ses-T2_task-Sub_run-01	sub-055/ses-T2/func/sub-055_ses-T2_task-Sub_run-01_bold.nii.gz	OpenNeuro	doi:10.18112/openneuro.ds001486.v1.1.0	https://doi.org/10.18112/openneuro.ds001486.v1.1.0	Single-Digit Subtraction
participant 55	Neuroimaging assessment	3T TIM Trio	Siemens	sub-055_ses-T2_task-Sub_run-02	sub-055/ses-T2/func/sub-055_ses-T2_task-Sub_run-02_bold.nii.gz	OpenNeuro	doi:10.18112/openneuro.ds001486.v1.1.0	https://doi.org/10.18112/openneuro.ds001486.v1.1.0	Single-Digit Subtraction
participant 56	Neuroimaging assessment	3T TIM Trio	Siemens	sub-056_ses-T1_task-Mult_run-01	sub-056/ses-T1/func/sub-056_ses-T1_task-Mult_run-01_bold.nii.gz	OpenNeuro	doi:10.18112/openneuro.ds001486.v1.1.0	https://doi.org/10.18112/openneuro.ds001486.v1.1.0	Single-Digit Multiplication
participant 56	Neuroimaging assessment	3T TIM Trio	Siemens	sub-056_ses-T1_task-Mult_run-02	sub-056/ses-T1/func/sub-056_ses-T1_task-Mult_run-02_bold.nii.gz	OpenNeuro	doi:10.18112/openneuro.ds001486.v1.1.0	https://doi.org/10.18112/openneuro.ds001486.v1.1.0	Single-Digit Multiplication
participant 56	Neuroimaging assessment	3T TIM Trio	Siemens	sub-056_ses-T1_task-Num_run-01	sub-056/ses-T1/func/sub-056_ses-T1_task-Num_run-01_bold.nii.gz	OpenNeuro	doi:10.18112/openneuro.ds001486.v1.1.0	https://doi.org/10.18112/openneuro.ds001486.v1.1.0	Numerosity Judgement
participant 56	Neuroimaging assessment	3T TIM Trio	Siemens	sub-056_ses-T1_task-Num_run-02	sub-056/ses-T1/func/sub-056_ses-T1_task-Num_run-02_bold.nii.gz	OpenNeuro	doi:10.18112/openneuro.ds001486.v1.1.0	https://doi.org/10.18112/openneuro.ds001486.v1.1.0	Numerosity Judgement
participant 56	Neuroimaging assessment	3T TIM Trio	Siemens	sub-056_ses-T1_task-Rhyming	sub-056/ses-T1/func/sub-056_ses-T1_task-Rhyming_bold.nii.gz	OpenNeuro	doi:10.18112/openneuro.ds001486.v1.1.0	https://doi.org/10.18112/openneuro.ds001486.v1.1.0	Rhyming Judgement
participant 56	Neuroimaging assessment	3T TIM Trio	Siemens	sub-056_ses-T1_task-Sub_run-01	sub-056/ses-T1/func/sub-056_ses-T1_task-Sub_run-01_bold.nii.gz	OpenNeuro	doi:10.18112/openneuro.ds001486.v1.1.0	https://doi.org/10.18112/openneuro.ds001486.v1.1.0	Single-Digit Subtraction
participant 56	Neuroimaging assessment	3T TIM Trio	Siemens	sub-056_ses-T1_task-Sub_run-02	sub-056/ses-T1/func/sub-056_ses-T1_task-Sub_run-02_bold.nii.gz	OpenNeuro	doi:10.18112/openneuro.ds001486.v1.1.0	https://doi.org/10.18112/openneuro.ds001486.v1.1.0	Single-Digit Subtraction
participant 56	Neuroimaging assessment	3T TIM Trio	Siemens	sub-056_ses-T2_task-Mult_run-01	sub-056/ses-T2/func/sub-056_ses-T2_task-Mult_run-01_bold.nii.gz	OpenNeuro	doi:10.18112/openneuro.ds001486.v1.1.0	https://doi.org/10.18112/openneuro.ds001486.v1.1.0	Single-Digit Multiplication
participant 56	Neuroimaging assessment	3T TIM Trio	Siemens	sub-056_ses-T2_task-Mult_run-02	sub-056/ses-T2/func/sub-056_ses-T2_task-Mult_run-02_bold.nii.gz	OpenNeuro	doi:10.18112/openneuro.ds001486.v1.1.0	https://doi.org/10.18112/openneuro.ds001486.v1.1.0	Single-Digit Multiplication
participant 56	Neuroimaging assessment	3T TIM Trio	Siemens	sub-056_ses-T2_task-Num_run-01	sub-056/ses-T2/func/sub-056_ses-T2_task-Num_run-01_bold.nii.gz	OpenNeuro	doi:10.18112/openneuro.ds001486.v1.1.0	https://doi.org/10.18112/openneuro.ds001486.v1.1.0	Numerosity Judgement
participant 56	Neuroimaging assessment	3T TIM Trio	Siemens	sub-056_ses-T2_task-Num_run-02	sub-056/ses-T2/func/sub-056_ses-T2_task-Num_run-02_bold.nii.gz	OpenNeuro	doi:10.18112/openneuro.ds001486.v1.1.0	https://doi.org/10.18112/openneuro.ds001486.v1.1.0	Numerosity Judgement
participant 56	Neuroimaging assessment	3T TIM Trio	Siemens	sub-056_ses-T2_task-Rhyming	sub-056/ses-T2/func/sub-056_ses-T2_task-Rhyming_bold.nii.gz	OpenNeuro	doi:10.18112/openneuro.ds001486.v1.1.0	https://doi.org/10.18112/openneuro.ds001486.v1.1.0	Rhyming Judgement
participant 56	Neuroimaging assessment	3T TIM Trio	Siemens	sub-056_ses-T2_task-Sub_run-01	sub-056/ses-T2/func/sub-056_ses-T2_task-Sub_run-01_bold.nii.gz	OpenNeuro	doi:10.18112/openneuro.ds001486.v1.1.0	https://doi.org/10.18112/openneuro.ds001486.v1.1.0	Single-Digit Subtraction
participant 56	Neuroimaging assessment	3T TIM Trio	Siemens	sub-056_ses-T2_task-Sub_run-02	sub-056/ses-T2/func/sub-056_ses-T2_task-Sub_run-02_bold.nii.gz	OpenNeuro	doi:10.18112/openneuro.ds001486.v1.1.0	https://doi.org/10.18112/openneuro.ds001486.v1.1.0	Single-Digit Subtraction
participant 57	Neuroimaging assessment	3T TIM Trio	Siemens	sub-057_ses-T1_task-Mult_run-01	sub-057/ses-T1/func/sub-057_ses-T1_task-Mult_run-01_bold.nii.gz	OpenNeuro	doi:10.18112/openneuro.ds001486.v1.1.0	https://doi.org/10.18112/openneuro.ds001486.v1.1.0	Single-Digit Multiplication
participant 57	Neuroimaging assessment	3T TIM Trio	Siemens	sub-057_ses-T1_task-Mult_run-02	sub-057/ses-T1/func/sub-057_ses-T1_task-Mult_run-02_bold.nii.gz	OpenNeuro	doi:10.18112/openneuro.ds001486.v1.1.0	https://doi.org/10.18112/openneuro.ds001486.v1.1.0	Single-Digit Multiplication
participant 57	Neuroimaging assessment	3T TIM Trio	Siemens	sub-057_ses-T1_task-Num_run-01	sub-057/ses-T1/func/sub-057_ses-T1_task-Num_run-01_bold.nii.gz	OpenNeuro	doi:10.18112/openneuro.ds001486.v1.1.0	https://doi.org/10.18112/openneuro.ds001486.v1.1.0	Numerosity Judgement
participant 57	Neuroimaging assessment	3T TIM Trio	Siemens	sub-057_ses-T1_task-Num_run-02	sub-057/ses-T1/func/sub-057_ses-T1_task-Num_run-02_bold.nii.gz	OpenNeuro	doi:10.18112/openneuro.ds001486.v1.1.0	https://doi.org/10.18112/openneuro.ds001486.v1.1.0	Numerosity Judgement
participant 57	Neuroimaging assessment	3T TIM Trio	Siemens	sub-057_ses-T1_task-Rhyming	sub-057/ses-T1/func/sub-057_ses-T1_task-Rhyming_bold.nii.gz	OpenNeuro	doi:10.18112/openneuro.ds001486.v1.1.0	https://doi.org/10.18112/openneuro.ds001486.v1.1.0	Rhyming Judgement
participant 57	Neuroimaging assessment	3T TIM Trio	Siemens	sub-057_ses-T1_task-Sub_run-01	sub-057/ses-T1/func/sub-057_ses-T1_task-Sub_run-01_bold.nii.gz	OpenNeuro	doi:10.18112/openneuro.ds001486.v1.1.0	https://doi.org/10.18112/openneuro.ds001486.v1.1.0	Single-Digit Subtraction
participant 57	Neuroimaging assessment	3T TIM Trio	Siemens	sub-057_ses-T1_task-Sub_run-02	sub-057/ses-T1/func/sub-057_ses-T1_task-Sub_run-02_bold.nii.gz	OpenNeuro	doi:10.18112/openneuro.ds001486.v1.1.0	https://doi.org/10.18112/openneuro.ds001486.v1.1.0	Single-Digit Subtraction
participant 57	Neuroimaging assessment	3T TIM Trio	Siemens	sub-057_ses-T2_task-Mult_run-01	sub-057/ses-T2/func/sub-057_ses-T2_task-Mult_run-01_bold.nii.gz	OpenNeuro	doi:10.18112/openneuro.ds001486.v1.1.0	https://doi.org/10.18112/openneuro.ds001486.v1.1.0	Single-Digit Multiplication
participant 57	Neuroimaging assessment	3T TIM Trio	Siemens	sub-057_ses-T2_task-Mult_run-02	sub-057/ses-T2/func/sub-057_ses-T2_task-Mult_run-02_bold.nii.gz	OpenNeuro	doi:10.18112/openneuro.ds001486.v1.1.0	https://doi.org/10.18112/openneuro.ds001486.v1.1.0	Single-Digit Multiplication
participant 57	Neuroimaging assessment	3T TIM Trio	Siemens	sub-057_ses-T2_task-Num_run-01	sub-057/ses-T2/func/sub-057_ses-T2_task-Num_run-01_bold.nii.gz	OpenNeuro	doi:10.18112/openneuro.ds001486.v1.1.0	https://doi.org/10.18112/openneuro.ds001486.v1.1.0	Numerosity Judgement
participant 57	Neuroimaging assessment	3T TIM Trio	Siemens	sub-057_ses-T2_task-Num_run-02	sub-057/ses-T2/func/sub-057_ses-T2_task-Num_run-02_bold.nii.gz	OpenNeuro	doi:10.18112/openneuro.ds001486.v1.1.0	https://doi.org/10.18112/openneuro.ds001486.v1.1.0	Numerosity Judgement
participant 57	Neuroimaging assessment	3T TIM Trio	Siemens	sub-057_ses-T2_task-Rhyming	sub-057/ses-T2/func/sub-057_ses-T2_task-Rhyming_bold.nii.gz	OpenNeuro	doi:10.18112/openneuro.ds001486.v1.1.0	https://doi.org/10.18112/openneuro.ds001486.v1.1.0	Rhyming Judgement
participant 57	Neuroimaging assessment	3T TIM Trio	Siemens	sub-057_ses-T2_task-Sub_run-01	sub-057/ses-T2/func/sub-057_ses-T2_task-Sub_run-01_bold.nii.gz	OpenNeuro	doi:10.18112/openneuro.ds001486.v1.1.0	https://doi.org/10.18112/openneuro.ds001486.v1.1.0	Single-Digit Subtraction
participant 57	Neuroimaging assessment	3T TIM Trio	Siemens	sub-057_ses-T2_task-Sub_run-02	sub-057/ses-T2/func/sub-057_ses-T2_task-Sub_run-02_bold.nii.gz	OpenNeuro	doi:10.18112/openneuro.ds001486.v1.1.0	https://doi.org/10.18112/openneuro.ds001486.v1.1.0	Single-Digit Subtraction
participant 58	Neuroimaging assessment	3T TIM Trio	Siemens	sub-058_ses-T1_task-Mult_run-01	sub-058/ses-T1/func/sub-058_ses-T1_task-Mult_run-01_bold.nii.gz	OpenNeuro	doi:10.18112/openneuro.ds001486.v1.1.0	https://doi.org/10.18112/openneuro.ds001486.v1.1.0	Single-Digit Multiplication
participant 58	Neuroimaging assessment	3T TIM Trio	Siemens	sub-058_ses-T1_task-Mult_run-02	sub-058/ses-T1/func/sub-058_ses-T1_task-Mult_run-02_bold.nii.gz	OpenNeuro	doi:10.18112/openneuro.ds001486.v1.1.0	https://doi.org/10.18112/openneuro.ds001486.v1.1.0	Single-Digit Multiplication
participant 58	Neuroimaging assessment	3T TIM Trio	Siemens	sub-058_ses-T1_task-Num_run-01	sub-058/ses-T1/func/sub-058_ses-T1_task-Num_run-01_bold.nii.gz	OpenNeuro	doi:10.18112/openneuro.ds001486.v1.1.0	https://doi.org/10.18112/openneuro.ds001486.v1.1.0	Numerosity Judgement
participant 58	Neuroimaging assessment	3T TIM Trio	Siemens	sub-058_ses-T1_task-Num_run-02	sub-058/ses-T1/func/sub-058_ses-T1_task-Num_run-02_bold.nii.gz	OpenNeuro	doi:10.18112/openneuro.ds001486.v1.1.0	https://doi.org/10.18112/openneuro.ds001486.v1.1.0	Numerosity Judgement
participant 58	Neuroimaging assessment	3T TIM Trio	Siemens	sub-058_ses-T1_task-Rhyming	sub-058/ses-T1/func/sub-058_ses-T1_task-Rhyming_bold.nii.gz	OpenNeuro	doi:10.18112/openneuro.ds001486.v1.1.0	https://doi.org/10.18112/openneuro.ds001486.v1.1.0	Rhyming Judgement
participant 58	Neuroimaging assessment	3T TIM Trio	Siemens	sub-058_ses-T1_task-Sub_run-01	sub-058/ses-T1/func/sub-058_ses-T1_task-Sub_run-01_bold.nii.gz	OpenNeuro	doi:10.18112/openneuro.ds001486.v1.1.0	https://doi.org/10.18112/openneuro.ds001486.v1.1.0	Single-Digit Subtraction
participant 58	Neuroimaging assessment	3T TIM Trio	Siemens	sub-058_ses-T1_task-Sub_run-02	sub-058/ses-T1/func/sub-058_ses-T1_task-Sub_run-02_bold.nii.gz	OpenNeuro	doi:10.18112/openneuro.ds001486.v1.1.0	https://doi.org/10.18112/openneuro.ds001486.v1.1.0	Single-Digit Subtraction
participant 59	Neuroimaging assessment	3T TIM Trio	Siemens	sub-059_ses-T1_task-Mult_run-01	sub-059/ses-T1/func/sub-059_ses-T1_task-Mult_run-01_bold.nii.gz	OpenNeuro	doi:10.18112/openneuro.ds001486.v1.1.0	https://doi.org/10.18112/openneuro.ds001486.v1.1.0	Single-Digit Multiplication
participant 59	Neuroimaging assessment	3T TIM Trio	Siemens	sub-059_ses-T1_task-Mult_run-02	sub-059/ses-T1/func/sub-059_ses-T1_task-Mult_run-02_bold.nii.gz	OpenNeuro	doi:10.18112/openneuro.ds001486.v1.1.0	https://doi.org/10.18112/openneuro.ds001486.v1.1.0	Single-Digit Multiplication
participant 59	Neuroimaging assessment	3T TIM Trio	Siemens	sub-059_ses-T1_task-Num_run-01	sub-059/ses-T1/func/sub-059_ses-T1_task-Num_run-01_bold.nii.gz	OpenNeuro	doi:10.18112/openneuro.ds001486.v1.1.0	https://doi.org/10.18112/openneuro.ds001486.v1.1.0	Numerosity Judgement
participant 59	Neuroimaging assessment	3T TIM Trio	Siemens	sub-059_ses-T1_task-Num_run-02	sub-059/ses-T1/func/sub-059_ses-T1_task-Num_run-02_bold.nii.gz	OpenNeuro	doi:10.18112/openneuro.ds001486.v1.1.0	https://doi.org/10.18112/openneuro.ds001486.v1.1.0	Numerosity Judgement
participant 59	Neuroimaging assessment	3T TIM Trio	Siemens	sub-059_ses-T1_task-Rhyming	sub-059/ses-T1/func/sub-059_ses-T1_task-Rhyming_bold.nii.gz	OpenNeuro	doi:10.18112/openneuro.ds001486.v1.1.0	https://doi.org/10.18112/openneuro.ds001486.v1.1.0	Rhyming Judgement
participant 59	Neuroimaging assessment	3T TIM Trio	Siemens	sub-059_ses-T1_task-Sub_run-01	sub-059/ses-T1/func/sub-059_ses-T1_task-Sub_run-01_bold.nii.gz	OpenNeuro	doi:10.18112/openneuro.ds001486.v1.1.0	https://doi.org/10.18112/openneuro.ds001486.v1.1.0	Single-Digit Subtraction
participant 59	Neuroimaging assessment	3T TIM Trio	Siemens	sub-059_ses-T1_task-Sub_run-02	sub-059/ses-T1/func/sub-059_ses-T1_task-Sub_run-02_bold.nii.gz	OpenNeuro	doi:10.18112/openneuro.ds001486.v1.1.0	https://doi.org/10.18112/openneuro.ds001486.v1.1.0	Single-Digit Subtraction
participant 59	Neuroimaging assessment	3T TIM Trio	Siemens	sub-059_ses-T2_task-Mult_run-01	sub-059/ses-T2/func/sub-059_ses-T2_task-Mult_run-01_bold.nii.gz	OpenNeuro	doi:10.18112/openneuro.ds001486.v1.1.0	https://doi.org/10.18112/openneuro.ds001486.v1.1.0	Single-Digit Multiplication
participant 59	Neuroimaging assessment	3T TIM Trio	Siemens	sub-059_ses-T2_task-Mult_run-02	sub-059/ses-T2/func/sub-059_ses-T2_task-Mult_run-02_bold.nii.gz	OpenNeuro	doi:10.18112/openneuro.ds001486.v1.1.0	https://doi.org/10.18112/openneuro.ds001486.v1.1.0	Single-Digit Multiplication
participant 59	Neuroimaging assessment	3T TIM Trio	Siemens	sub-059_ses-T2_task-Num_run-01	sub-059/ses-T2/func/sub-059_ses-T2_task-Num_run-01_bold.nii.gz	OpenNeuro	doi:10.18112/openneuro.ds001486.v1.1.0	https://doi.org/10.18112/openneuro.ds001486.v1.1.0	Numerosity Judgement
participant 59	Neuroimaging assessment	3T TIM Trio	Siemens	sub-059_ses-T2_task-Num_run-02	sub-059/ses-T2/func/sub-059_ses-T2_task-Num_run-02_bold.nii.gz	OpenNeuro	doi:10.18112/openneuro.ds001486.v1.1.0	https://doi.org/10.18112/openneuro.ds001486.v1.1.0	Numerosity Judgement
participant 59	Neuroimaging assessment	3T TIM Trio	Siemens	sub-059_ses-T2_task-Rhyming	sub-059/ses-T2/func/sub-059_ses-T2_task-Rhyming_bold.nii.gz	OpenNeuro	doi:10.18112/openneuro.ds001486.v1.1.0	https://doi.org/10.18112/openneuro.ds001486.v1.1.0	Rhyming Judgement
participant 59	Neuroimaging assessment	3T TIM Trio	Siemens	sub-059_ses-T2_task-Sub_run-01	sub-059/ses-T2/func/sub-059_ses-T2_task-Sub_run-01_bold.nii.gz	OpenNeuro	doi:10.18112/openneuro.ds001486.v1.1.0	https://doi.org/10.18112/openneuro.ds001486.v1.1.0	Single-Digit Subtraction
participant 59	Neuroimaging assessment	3T TIM Trio	Siemens	sub-059_ses-T2_task-Sub_run-02	sub-059/ses-T2/func/sub-059_ses-T2_task-Sub_run-02_bold.nii.gz	OpenNeuro	doi:10.18112/openneuro.ds001486.v1.1.0	https://doi.org/10.18112/openneuro.ds001486.v1.1.0	Single-Digit Subtraction
participant 60	Neuroimaging assessment	3T TIM Trio	Siemens	sub-060_ses-T1_task-Mult_run-01	sub-060/ses-T1/func/sub-060_ses-T1_task-Mult_run-01_bold.nii.gz	OpenNeuro	doi:10.18112/openneuro.ds001486.v1.1.0	https://doi.org/10.18112/openneuro.ds001486.v1.1.0	Single-Digit Multiplication
participant 60	Neuroimaging assessment	3T TIM Trio	Siemens	sub-060_ses-T1_task-Mult_run-02	sub-060/ses-T1/func/sub-060_ses-T1_task-Mult_run-02_bold.nii.gz	OpenNeuro	doi:10.18112/openneuro.ds001486.v1.1.0	https://doi.org/10.18112/openneuro.ds001486.v1.1.0	Single-Digit Multiplication
participant 60	Neuroimaging assessment	3T TIM Trio	Siemens	sub-060_ses-T1_task-Num_run-01	sub-060/ses-T1/func/sub-060_ses-T1_task-Num_run-01_bold.nii.gz	OpenNeuro	doi:10.18112/openneuro.ds001486.v1.1.0	https://doi.org/10.18112/openneuro.ds001486.v1.1.0	Numerosity Judgement
participant 60	Neuroimaging assessment	3T TIM Trio	Siemens	sub-060_ses-T1_task-Num_run-02	sub-060/ses-T1/func/sub-060_ses-T1_task-Num_run-02_bold.nii.gz	OpenNeuro	doi:10.18112/openneuro.ds001486.v1.1.0	https://doi.org/10.18112/openneuro.ds001486.v1.1.0	Numerosity Judgement
participant 60	Neuroimaging assessment	3T TIM Trio	Siemens	sub-060_ses-T1_task-Rhyming	sub-060/ses-T1/func/sub-060_ses-T1_task-Rhyming_bold.nii.gz	OpenNeuro	doi:10.18112/openneuro.ds001486.v1.1.0	https://doi.org/10.18112/openneuro.ds001486.v1.1.0	Rhyming Judgement
participant 60	Neuroimaging assessment	3T TIM Trio	Siemens	sub-060_ses-T1_task-Sub_run-01	sub-060/ses-T1/func/sub-060_ses-T1_task-Sub_run-01_bold.nii.gz	OpenNeuro	doi:10.18112/openneuro.ds001486.v1.1.0	https://doi.org/10.18112/openneuro.ds001486.v1.1.0	Single-Digit Subtraction
participant 60	Neuroimaging assessment	3T TIM Trio	Siemens	sub-060_ses-T1_task-Sub_run-02	sub-060/ses-T1/func/sub-060_ses-T1_task-Sub_run-02_bold.nii.gz	OpenNeuro	doi:10.18112/openneuro.ds001486.v1.1.0	https://doi.org/10.18112/openneuro.ds001486.v1.1.0	Single-Digit Subtraction
participant 60	Neuroimaging assessment	3T TIM Trio	Siemens	sub-060_ses-T2_task-Mult_run-01	sub-060/ses-T2/func/sub-060_ses-T2_task-Mult_run-01_bold.nii.gz	OpenNeuro	doi:10.18112/openneuro.ds001486.v1.1.0	https://doi.org/10.18112/openneuro.ds001486.v1.1.0	Single-Digit Multiplication
participant 60	Neuroimaging assessment	3T TIM Trio	Siemens	sub-060_ses-T2_task-Mult_run-02	sub-060/ses-T2/func/sub-060_ses-T2_task-Mult_run-02_bold.nii.gz	OpenNeuro	doi:10.18112/openneuro.ds001486.v1.1.0	https://doi.org/10.18112/openneuro.ds001486.v1.1.0	Single-Digit Multiplication
participant 60	Neuroimaging assessment	3T TIM Trio	Siemens	sub-060_ses-T2_task-Num_run-01	sub-060/ses-T2/func/sub-060_ses-T2_task-Num_run-01_bold.nii.gz	OpenNeuro	doi:10.18112/openneuro.ds001486.v1.1.0	https://doi.org/10.18112/openneuro.ds001486.v1.1.0	Numerosity Judgement
participant 60	Neuroimaging assessment	3T TIM Trio	Siemens	sub-060_ses-T2_task-Num_run-02	sub-060/ses-T2/func/sub-060_ses-T2_task-Num_run-02_bold.nii.gz	OpenNeuro	doi:10.18112/openneuro.ds001486.v1.1.0	https://doi.org/10.18112/openneuro.ds001486.v1.1.0	Numerosity Judgement
participant 60	Neuroimaging assessment	3T TIM Trio	Siemens	sub-060_ses-T2_task-Rhyming	sub-060/ses-T2/func/sub-060_ses-T2_task-Rhyming_bold.nii.gz	OpenNeuro	doi:10.18112/openneuro.ds001486.v1.1.0	https://doi.org/10.18112/openneuro.ds001486.v1.1.0	Rhyming Judgement
participant 60	Neuroimaging assessment	3T TIM Trio	Siemens	sub-060_ses-T2_task-Sub_run-01	sub-060/ses-T2/func/sub-060_ses-T2_task-Sub_run-01_bold.nii.gz	OpenNeuro	doi:10.18112/openneuro.ds001486.v1.1.0	https://doi.org/10.18112/openneuro.ds001486.v1.1.0	Single-Digit Subtraction
participant 60	Neuroimaging assessment	3T TIM Trio	Siemens	sub-060_ses-T2_task-Sub_run-02	sub-060/ses-T2/func/sub-060_ses-T2_task-Sub_run-02_bold.nii.gz	OpenNeuro	doi:10.18112/openneuro.ds001486.v1.1.0	https://doi.org/10.18112/openneuro.ds001486.v1.1.0	Single-Digit Subtraction
participant 61	Neuroimaging assessment	3T TIM Trio	Siemens	sub-061_ses-T1_task-Mult_run-01	sub-061/ses-T1/func/sub-061_ses-T1_task-Mult_run-01_bold.nii.gz	OpenNeuro	doi:10.18112/openneuro.ds001486.v1.1.0	https://doi.org/10.18112/openneuro.ds001486.v1.1.0	Single-Digit Multiplication
participant 61	Neuroimaging assessment	3T TIM Trio	Siemens	sub-061_ses-T1_task-Mult_run-02	sub-061/ses-T1/func/sub-061_ses-T1_task-Mult_run-02_bold.nii.gz	OpenNeuro	doi:10.18112/openneuro.ds001486.v1.1.0	https://doi.org/10.18112/openneuro.ds001486.v1.1.0	Single-Digit Multiplication
participant 61	Neuroimaging assessment	3T TIM Trio	Siemens	sub-061_ses-T1_task-Num_run-01	sub-061/ses-T1/func/sub-061_ses-T1_task-Num_run-01_bold.nii.gz	OpenNeuro	doi:10.18112/openneuro.ds001486.v1.1.0	https://doi.org/10.18112/openneuro.ds001486.v1.1.0	Numerosity Judgement
participant 61	Neuroimaging assessment	3T TIM Trio	Siemens	sub-061_ses-T1_task-Num_run-02	sub-061/ses-T1/func/sub-061_ses-T1_task-Num_run-02_bold.nii.gz	OpenNeuro	doi:10.18112/openneuro.ds001486.v1.1.0	https://doi.org/10.18112/openneuro.ds001486.v1.1.0	Numerosity Judgement
participant 61	Neuroimaging assessment	3T TIM Trio	Siemens	sub-061_ses-T1_task-Rhyming	sub-061/ses-T1/func/sub-061_ses-T1_task-Rhyming_bold.nii.gz	OpenNeuro	doi:10.18112/openneuro.ds001486.v1.1.0	https://doi.org/10.18112/openneuro.ds001486.v1.1.0	Rhyming Judgement
participant 61	Neuroimaging assessment	3T TIM Trio	Siemens	sub-061_ses-T1_task-Sub_run-01	sub-061/ses-T1/func/sub-061_ses-T1_task-Sub_run-01_bold.nii.gz	OpenNeuro	doi:10.18112/openneuro.ds001486.v1.1.0	https://doi.org/10.18112/openneuro.ds001486.v1.1.0	Single-Digit Subtraction
participant 61	Neuroimaging assessment	3T TIM Trio	Siemens	sub-061_ses-T1_task-Sub_run-02	sub-061/ses-T1/func/sub-061_ses-T1_task-Sub_run-02_bold.nii.gz	OpenNeuro	doi:10.18112/openneuro.ds001486.v1.1.0	https://doi.org/10.18112/openneuro.ds001486.v1.1.0	Single-Digit Subtraction
participant 61	Neuroimaging assessment	3T TIM Trio	Siemens	sub-061_ses-T2_task-Mult_run-01	sub-061/ses-T2/func/sub-061_ses-T2_task-Mult_run-01_bold.nii.gz	OpenNeuro	doi:10.18112/openneuro.ds001486.v1.1.0	https://doi.org/10.18112/openneuro.ds001486.v1.1.0	Single-Digit Multiplication
participant 61	Neuroimaging assessment	3T TIM Trio	Siemens	sub-061_ses-T2_task-Mult_run-02	sub-061/ses-T2/func/sub-061_ses-T2_task-Mult_run-02_bold.nii.gz	OpenNeuro	doi:10.18112/openneuro.ds001486.v1.1.0	https://doi.org/10.18112/openneuro.ds001486.v1.1.0	Single-Digit Multiplication
participant 61	Neuroimaging assessment	3T TIM Trio	Siemens	sub-061_ses-T2_task-Num_run-01	sub-061/ses-T2/func/sub-061_ses-T2_task-Num_run-01_bold.nii.gz	OpenNeuro	doi:10.18112/openneuro.ds001486.v1.1.0	https://doi.org/10.18112/openneuro.ds001486.v1.1.0	Numerosity Judgement
participant 61	Neuroimaging assessment	3T TIM Trio	Siemens	sub-061_ses-T2_task-Num_run-02	sub-061/ses-T2/func/sub-061_ses-T2_task-Num_run-02_bold.nii.gz	OpenNeuro	doi:10.18112/openneuro.ds001486.v1.1.0	https://doi.org/10.18112/openneuro.ds001486.v1.1.0	Numerosity Judgement
participant 61	Neuroimaging assessment	3T TIM Trio	Siemens	sub-061_ses-T2_task-Rhyming	sub-061/ses-T2/func/sub-061_ses-T2_task-Rhyming_bold.nii.gz	OpenNeuro	doi:10.18112/openneuro.ds001486.v1.1.0	https://doi.org/10.18112/openneuro.ds001486.v1.1.0	Rhyming Judgement
participant 61	Neuroimaging assessment	3T TIM Trio	Siemens	sub-061_ses-T2_task-Sub_run-01	sub-061/ses-T2/func/sub-061_ses-T2_task-Sub_run-01_bold.nii.gz	OpenNeuro	doi:10.18112/openneuro.ds001486.v1.1.0	https://doi.org/10.18112/openneuro.ds001486.v1.1.0	Single-Digit Subtraction
participant 61	Neuroimaging assessment	3T TIM Trio	Siemens	sub-061_ses-T2_task-Sub_run-02	sub-061/ses-T2/func/sub-061_ses-T2_task-Sub_run-02_bold.nii.gz	OpenNeuro	doi:10.18112/openneuro.ds001486.v1.1.0	https://doi.org/10.18112/openneuro.ds001486.v1.1.0	Single-Digit Subtraction
participant 62	Neuroimaging assessment	3T TIM Trio	Siemens	sub-062_ses-T1_task-Mult_run-01	sub-062/ses-T1/func/sub-062_ses-T1_task-Mult_run-01_bold.nii.gz	OpenNeuro	doi:10.18112/openneuro.ds001486.v1.1.0	https://doi.org/10.18112/openneuro.ds001486.v1.1.0	Single-Digit Multiplication
participant 62	Neuroimaging assessment	3T TIM Trio	Siemens	sub-062_ses-T1_task-Mult_run-02	sub-062/ses-T1/func/sub-062_ses-T1_task-Mult_run-02_bold.nii.gz	OpenNeuro	doi:10.18112/openneuro.ds001486.v1.1.0	https://doi.org/10.18112/openneuro.ds001486.v1.1.0	Single-Digit Multiplication
participant 62	Neuroimaging assessment	3T TIM Trio	Siemens	sub-062_ses-T1_task-Num_run-01	sub-062/ses-T1/func/sub-062_ses-T1_task-Num_run-01_bold.nii.gz	OpenNeuro	doi:10.18112/openneuro.ds001486.v1.1.0	https://doi.org/10.18112/openneuro.ds001486.v1.1.0	Numerosity Judgement
participant 62	Neuroimaging assessment	3T TIM Trio	Siemens	sub-062_ses-T1_task-Num_run-02	sub-062/ses-T1/func/sub-062_ses-T1_task-Num_run-02_bold.nii.gz	OpenNeuro	doi:10.18112/openneuro.ds001486.v1.1.0	https://doi.org/10.18112/openneuro.ds001486.v1.1.0	Numerosity Judgement
participant 62	Neuroimaging assessment	3T TIM Trio	Siemens	sub-062_ses-T1_task-Rhyming	sub-062/ses-T1/func/sub-062_ses-T1_task-Rhyming_bold.nii.gz	OpenNeuro	doi:10.18112/openneuro.ds001486.v1.1.0	https://doi.org/10.18112/openneuro.ds001486.v1.1.0	Rhyming Judgement
participant 62	Neuroimaging assessment	3T TIM Trio	Siemens	sub-062_ses-T1_task-Sub_run-01	sub-062/ses-T1/func/sub-062_ses-T1_task-Sub_run-01_bold.nii.gz	OpenNeuro	doi:10.18112/openneuro.ds001486.v1.1.0	https://doi.org/10.18112/openneuro.ds001486.v1.1.0	Single-Digit Subtraction
participant 62	Neuroimaging assessment	3T TIM Trio	Siemens	sub-062_ses-T1_task-Sub_run-02	sub-062/ses-T1/func/sub-062_ses-T1_task-Sub_run-02_bold.nii.gz	OpenNeuro	doi:10.18112/openneuro.ds001486.v1.1.0	https://doi.org/10.18112/openneuro.ds001486.v1.1.0	Single-Digit Subtraction
participant 63	Neuroimaging assessment	3T TIM Trio	Siemens	sub-063_ses-T1_task-Mult_run-01	sub-063/ses-T1/func/sub-063_ses-T1_task-Mult_run-01_bold.nii.gz	OpenNeuro	doi:10.18112/openneuro.ds001486.v1.1.0	https://doi.org/10.18112/openneuro.ds001486.v1.1.0	Single-Digit Multiplication
participant 63	Neuroimaging assessment	3T TIM Trio	Siemens	sub-063_ses-T1_task-Mult_run-02	sub-063/ses-T1/func/sub-063_ses-T1_task-Mult_run-02_bold.nii.gz	OpenNeuro	doi:10.18112/openneuro.ds001486.v1.1.0	https://doi.org/10.18112/openneuro.ds001486.v1.1.0	Single-Digit Multiplication
participant 63	Neuroimaging assessment	3T TIM Trio	Siemens	sub-063_ses-T1_task-Num_run-01	sub-063/ses-T1/func/sub-063_ses-T1_task-Num_run-01_bold.nii.gz	OpenNeuro	doi:10.18112/openneuro.ds001486.v1.1.0	https://doi.org/10.18112/openneuro.ds001486.v1.1.0	Numerosity Judgement
participant 63	Neuroimaging assessment	3T TIM Trio	Siemens	sub-063_ses-T1_task-Num_run-02	sub-063/ses-T1/func/sub-063_ses-T1_task-Num_run-02_bold.nii.gz	OpenNeuro	doi:10.18112/openneuro.ds001486.v1.1.0	https://doi.org/10.18112/openneuro.ds001486.v1.1.0	Numerosity Judgement
participant 63	Neuroimaging assessment	3T TIM Trio	Siemens	sub-063_ses-T1_task-Rhyming	sub-063/ses-T1/func/sub-063_ses-T1_task-Rhyming_bold.nii.gz	OpenNeuro	doi:10.18112/openneuro.ds001486.v1.1.0	https://doi.org/10.18112/openneuro.ds001486.v1.1.0	Rhyming Judgement
participant 63	Neuroimaging assessment	3T TIM Trio	Siemens	sub-063_ses-T1_task-Sub_run-01	sub-063/ses-T1/func/sub-063_ses-T1_task-Sub_run-01_bold.nii.gz	OpenNeuro	doi:10.18112/openneuro.ds001486.v1.1.0	https://doi.org/10.18112/openneuro.ds001486.v1.1.0	Single-Digit Subtraction
participant 63	Neuroimaging assessment	3T TIM Trio	Siemens	sub-063_ses-T1_task-Sub_run-02	sub-063/ses-T1/func/sub-063_ses-T1_task-Sub_run-02_bold.nii.gz	OpenNeuro	doi:10.18112/openneuro.ds001486.v1.1.0	https://doi.org/10.18112/openneuro.ds001486.v1.1.0	Single-Digit Subtraction
participant 64	Neuroimaging assessment	3T TIM Trio	Siemens	sub-064_ses-T1_task-Mult_run-01	sub-064/ses-T1/func/sub-064_ses-T1_task-Mult_run-01_bold.nii.gz	OpenNeuro	doi:10.18112/openneuro.ds001486.v1.1.0	https://doi.org/10.18112/openneuro.ds001486.v1.1.0	Single-Digit Multiplication
participant 64	Neuroimaging assessment	3T TIM Trio	Siemens	sub-064_ses-T1_task-Mult_run-02	sub-064/ses-T1/func/sub-064_ses-T1_task-Mult_run-02_bold.nii.gz	OpenNeuro	doi:10.18112/openneuro.ds001486.v1.1.0	https://doi.org/10.18112/openneuro.ds001486.v1.1.0	Single-Digit Multiplication
participant 64	Neuroimaging assessment	3T TIM Trio	Siemens	sub-064_ses-T1_task-Num_run-01	sub-064/ses-T1/func/sub-064_ses-T1_task-Num_run-01_bold.nii.gz	OpenNeuro	doi:10.18112/openneuro.ds001486.v1.1.0	https://doi.org/10.18112/openneuro.ds001486.v1.1.0	Numerosity Judgement
participant 64	Neuroimaging assessment	3T TIM Trio	Siemens	sub-064_ses-T1_task-Num_run-02	sub-064/ses-T1/func/sub-064_ses-T1_task-Num_run-02_bold.nii.gz	OpenNeuro	doi:10.18112/openneuro.ds001486.v1.1.0	https://doi.org/10.18112/openneuro.ds001486.v1.1.0	Numerosity Judgement
participant 64	Neuroimaging assessment	3T TIM Trio	Siemens	sub-064_ses-T1_task-Rhyming	sub-064/ses-T1/func/sub-064_ses-T1_task-Rhyming_bold.nii.gz	OpenNeuro	doi:10.18112/openneuro.ds001486.v1.1.0	https://doi.org/10.18112/openneuro.ds001486.v1.1.0	Rhyming Judgement
participant 64	Neuroimaging assessment	3T TIM Trio	Siemens	sub-064_ses-T1_task-Sub_run-01	sub-064/ses-T1/func/sub-064_ses-T1_task-Sub_run-01_bold.nii.gz	OpenNeuro	doi:10.18112/openneuro.ds001486.v1.1.0	https://doi.org/10.18112/openneuro.ds001486.v1.1.0	Single-Digit Subtraction
participant 64	Neuroimaging assessment	3T TIM Trio	Siemens	sub-064_ses-T1_task-Sub_run-02	sub-064/ses-T1/func/sub-064_ses-T1_task-Sub_run-02_bold.nii.gz	OpenNeuro	doi:10.18112/openneuro.ds001486.v1.1.0	https://doi.org/10.18112/openneuro.ds001486.v1.1.0	Single-Digit Subtraction
participant 65	Neuroimaging assessment	3T TIM Trio	Siemens	sub-065_ses-T1_task-Mult_run-01	sub-065/ses-T1/func/sub-065_ses-T1_task-Mult_run-01_bold.nii.gz	OpenNeuro	doi:10.18112/openneuro.ds001486.v1.1.0	https://doi.org/10.18112/openneuro.ds001486.v1.1.0	Single-Digit Multiplication
participant 65	Neuroimaging assessment	3T TIM Trio	Siemens	sub-065_ses-T1_task-Mult_run-02	sub-065/ses-T1/func/sub-065_ses-T1_task-Mult_run-02_bold.nii.gz	OpenNeuro	doi:10.18112/openneuro.ds001486.v1.1.0	https://doi.org/10.18112/openneuro.ds001486.v1.1.0	Single-Digit Multiplication
participant 65	Neuroimaging assessment	3T TIM Trio	Siemens	sub-065_ses-T1_task-Num_run-01	sub-065/ses-T1/func/sub-065_ses-T1_task-Num_run-01_bold.nii.gz	OpenNeuro	doi:10.18112/openneuro.ds001486.v1.1.0	https://doi.org/10.18112/openneuro.ds001486.v1.1.0	Numerosity Judgement
participant 65	Neuroimaging assessment	3T TIM Trio	Siemens	sub-065_ses-T1_task-Num_run-02	sub-065/ses-T1/func/sub-065_ses-T1_task-Num_run-02_bold.nii.gz	OpenNeuro	doi:10.18112/openneuro.ds001486.v1.1.0	https://doi.org/10.18112/openneuro.ds001486.v1.1.0	Numerosity Judgement
participant 65	Neuroimaging assessment	3T TIM Trio	Siemens	sub-065_ses-T1_task-Rhyming	sub-065/ses-T1/func/sub-065_ses-T1_task-Rhyming_bold.nii.gz	OpenNeuro	doi:10.18112/openneuro.ds001486.v1.1.0	https://doi.org/10.18112/openneuro.ds001486.v1.1.0	Rhyming Judgement
participant 65	Neuroimaging assessment	3T TIM Trio	Siemens	sub-065_ses-T1_task-Sub_run-01	sub-065/ses-T1/func/sub-065_ses-T1_task-Sub_run-01_bold.nii.gz	OpenNeuro	doi:10.18112/openneuro.ds001486.v1.1.0	https://doi.org/10.18112/openneuro.ds001486.v1.1.0	Single-Digit Subtraction
participant 65	Neuroimaging assessment	3T TIM Trio	Siemens	sub-065_ses-T1_task-Sub_run-02	sub-065/ses-T1/func/sub-065_ses-T1_task-Sub_run-02_bold.nii.gz	OpenNeuro	doi:10.18112/openneuro.ds001486.v1.1.0	https://doi.org/10.18112/openneuro.ds001486.v1.1.0	Single-Digit Subtraction
participant 65	Neuroimaging assessment	3T TIM Trio	Siemens	sub-065_ses-T2_task-Mult_run-01	sub-065/ses-T2/func/sub-065_ses-T2_task-Mult_run-01_bold.nii.gz	OpenNeuro	doi:10.18112/openneuro.ds001486.v1.1.0	https://doi.org/10.18112/openneuro.ds001486.v1.1.0	Single-Digit Multiplication
participant 65	Neuroimaging assessment	3T TIM Trio	Siemens	sub-065_ses-T2_task-Mult_run-02	sub-065/ses-T2/func/sub-065_ses-T2_task-Mult_run-02_bold.nii.gz	OpenNeuro	doi:10.18112/openneuro.ds001486.v1.1.0	https://doi.org/10.18112/openneuro.ds001486.v1.1.0	Single-Digit Multiplication
participant 65	Neuroimaging assessment	3T TIM Trio	Siemens	sub-065_ses-T2_task-Num_run-01	sub-065/ses-T2/func/sub-065_ses-T2_task-Num_run-01_bold.nii.gz	OpenNeuro	doi:10.18112/openneuro.ds001486.v1.1.0	https://doi.org/10.18112/openneuro.ds001486.v1.1.0	Numerosity Judgement
participant 65	Neuroimaging assessment	3T TIM Trio	Siemens	sub-065_ses-T2_task-Num_run-02	sub-065/ses-T2/func/sub-065_ses-T2_task-Num_run-02_bold.nii.gz	OpenNeuro	doi:10.18112/openneuro.ds001486.v1.1.0	https://doi.org/10.18112/openneuro.ds001486.v1.1.0	Numerosity Judgement
participant 65	Neuroimaging assessment	3T TIM Trio	Siemens	sub-065_ses-T2_task-Rhyming	sub-065/ses-T2/func/sub-065_ses-T2_task-Rhyming_bold.nii.gz	OpenNeuro	doi:10.18112/openneuro.ds001486.v1.1.0	https://doi.org/10.18112/openneuro.ds001486.v1.1.0	Rhyming Judgement
participant 65	Neuroimaging assessment	3T TIM Trio	Siemens	sub-065_ses-T2_task-Sub_run-01	sub-065/ses-T2/func/sub-065_ses-T2_task-Sub_run-01_bold.nii.gz	OpenNeuro	doi:10.18112/openneuro.ds001486.v1.1.0	https://doi.org/10.18112/openneuro.ds001486.v1.1.0	Single-Digit Subtraction
participant 65	Neuroimaging assessment	3T TIM Trio	Siemens	sub-065_ses-T2_task-Sub_run-02	sub-065/ses-T2/func/sub-065_ses-T2_task-Sub_run-02_bold.nii.gz	OpenNeuro	doi:10.18112/openneuro.ds001486.v1.1.0	https://doi.org/10.18112/openneuro.ds001486.v1.1.0	Single-Digit Subtraction
participant 66	Neuroimaging assessment	3T TIM Trio	Siemens	sub-066_ses-T1_task-Mult_run-01	sub-066/ses-T1/func/sub-066_ses-T1_task-Mult_run-01_bold.nii.gz	OpenNeuro	doi:10.18112/openneuro.ds001486.v1.1.0	https://doi.org/10.18112/openneuro.ds001486.v1.1.0	Single-Digit Multiplication
participant 66	Neuroimaging assessment	3T TIM Trio	Siemens	sub-066_ses-T1_task-Mult_run-02	sub-066/ses-T1/func/sub-066_ses-T1_task-Mult_run-02_bold.nii.gz	OpenNeuro	doi:10.18112/openneuro.ds001486.v1.1.0	https://doi.org/10.18112/openneuro.ds001486.v1.1.0	Single-Digit Multiplication
participant 66	Neuroimaging assessment	3T TIM Trio	Siemens	sub-066_ses-T1_task-Num_run-01	sub-066/ses-T1/func/sub-066_ses-T1_task-Num_run-01_bold.nii.gz	OpenNeuro	doi:10.18112/openneuro.ds001486.v1.1.0	https://doi.org/10.18112/openneuro.ds001486.v1.1.0	Numerosity Judgement
participant 66	Neuroimaging assessment	3T TIM Trio	Siemens	sub-066_ses-T1_task-Num_run-02	sub-066/ses-T1/func/sub-066_ses-T1_task-Num_run-02_bold.nii.gz	OpenNeuro	doi:10.18112/openneuro.ds001486.v1.1.0	https://doi.org/10.18112/openneuro.ds001486.v1.1.0	Numerosity Judgement
participant 66	Neuroimaging assessment	3T TIM Trio	Siemens	sub-066_ses-T1_task-Rhyming	sub-066/ses-T1/func/sub-066_ses-T1_task-Rhyming_bold.nii.gz	OpenNeuro	doi:10.18112/openneuro.ds001486.v1.1.0	https://doi.org/10.18112/openneuro.ds001486.v1.1.0	Rhyming Judgement
participant 66	Neuroimaging assessment	3T TIM Trio	Siemens	sub-066_ses-T1_task-Sub_run-01	sub-066/ses-T1/func/sub-066_ses-T1_task-Sub_run-01_bold.nii.gz	OpenNeuro	doi:10.18112/openneuro.ds001486.v1.1.0	https://doi.org/10.18112/openneuro.ds001486.v1.1.0	Single-Digit Subtraction
participant 66	Neuroimaging assessment	3T TIM Trio	Siemens	sub-066_ses-T1_task-Sub_run-02	sub-066/ses-T1/func/sub-066_ses-T1_task-Sub_run-02_bold.nii.gz	OpenNeuro	doi:10.18112/openneuro.ds001486.v1.1.0	https://doi.org/10.18112/openneuro.ds001486.v1.1.0	Single-Digit Subtraction
participant 66	Neuroimaging assessment	3T TIM Trio	Siemens	sub-066_ses-T2_task-Mult_run-01	sub-066/ses-T2/func/sub-066_ses-T2_task-Mult_run-01_bold.nii.gz	OpenNeuro	doi:10.18112/openneuro.ds001486.v1.1.0	https://doi.org/10.18112/openneuro.ds001486.v1.1.0	Single-Digit Multiplication
participant 66	Neuroimaging assessment	3T TIM Trio	Siemens	sub-066_ses-T2_task-Mult_run-02	sub-066/ses-T2/func/sub-066_ses-T2_task-Mult_run-02_bold.nii.gz	OpenNeuro	doi:10.18112/openneuro.ds001486.v1.1.0	https://doi.org/10.18112/openneuro.ds001486.v1.1.0	Single-Digit Multiplication
participant 66	Neuroimaging assessment	3T TIM Trio	Siemens	sub-066_ses-T2_task-Num_run-01	sub-066/ses-T2/func/sub-066_ses-T2_task-Num_run-01_bold.nii.gz	OpenNeuro	doi:10.18112/openneuro.ds001486.v1.1.0	https://doi.org/10.18112/openneuro.ds001486.v1.1.0	Numerosity Judgement
participant 66	Neuroimaging assessment	3T TIM Trio	Siemens	sub-066_ses-T2_task-Num_run-02	sub-066/ses-T2/func/sub-066_ses-T2_task-Num_run-02_bold.nii.gz	OpenNeuro	doi:10.18112/openneuro.ds001486.v1.1.0	https://doi.org/10.18112/openneuro.ds001486.v1.1.0	Numerosity Judgement
participant 66	Neuroimaging assessment	3T TIM Trio	Siemens	sub-066_ses-T2_task-Rhyming	sub-066/ses-T2/func/sub-066_ses-T2_task-Rhyming_bold.nii.gz	OpenNeuro	doi:10.18112/openneuro.ds001486.v1.1.0	https://doi.org/10.18112/openneuro.ds001486.v1.1.0	Rhyming Judgement
participant 66	Neuroimaging assessment	3T TIM Trio	Siemens	sub-066_ses-T2_task-Sub_run-01	sub-066/ses-T2/func/sub-066_ses-T2_task-Sub_run-01_bold.nii.gz	OpenNeuro	doi:10.18112/openneuro.ds001486.v1.1.0	https://doi.org/10.18112/openneuro.ds001486.v1.1.0	Single-Digit Subtraction
participant 66	Neuroimaging assessment	3T TIM Trio	Siemens	sub-066_ses-T2_task-Sub_run-02	sub-066/ses-T2/func/sub-066_ses-T2_task-Sub_run-02_bold.nii.gz	OpenNeuro	doi:10.18112/openneuro.ds001486.v1.1.0	https://doi.org/10.18112/openneuro.ds001486.v1.1.0	Single-Digit Subtraction
participant 67	Neuroimaging assessment	3T TIM Trio	Siemens	sub-067_ses-T1_task-Mult_run-01	sub-067/ses-T1/func/sub-067_ses-T1_task-Mult_run-01_bold.nii.gz	OpenNeuro	doi:10.18112/openneuro.ds001486.v1.1.0	https://doi.org/10.18112/openneuro.ds001486.v1.1.0	Single-Digit Multiplication
participant 67	Neuroimaging assessment	3T TIM Trio	Siemens	sub-067_ses-T1_task-Mult_run-02	sub-067/ses-T1/func/sub-067_ses-T1_task-Mult_run-02_bold.nii.gz	OpenNeuro	doi:10.18112/openneuro.ds001486.v1.1.0	https://doi.org/10.18112/openneuro.ds001486.v1.1.0	Single-Digit Multiplication
participant 67	Neuroimaging assessment	3T TIM Trio	Siemens	sub-067_ses-T1_task-Num_run-01	sub-067/ses-T1/func/sub-067_ses-T1_task-Num_run-01_bold.nii.gz	OpenNeuro	doi:10.18112/openneuro.ds001486.v1.1.0	https://doi.org/10.18112/openneuro.ds001486.v1.1.0	Numerosity Judgement
participant 67	Neuroimaging assessment	3T TIM Trio	Siemens	sub-067_ses-T1_task-Num_run-02	sub-067/ses-T1/func/sub-067_ses-T1_task-Num_run-02_bold.nii.gz	OpenNeuro	doi:10.18112/openneuro.ds001486.v1.1.0	https://doi.org/10.18112/openneuro.ds001486.v1.1.0	Numerosity Judgement
participant 67	Neuroimaging assessment	3T TIM Trio	Siemens	sub-067_ses-T1_task-Rhyming	sub-067/ses-T1/func/sub-067_ses-T1_task-Rhyming_bold.nii.gz	OpenNeuro	doi:10.18112/openneuro.ds001486.v1.1.0	https://doi.org/10.18112/openneuro.ds001486.v1.1.0	Rhyming Judgement
participant 67	Neuroimaging assessment	3T TIM Trio	Siemens	sub-067_ses-T1_task-Sub_run-01	sub-067/ses-T1/func/sub-067_ses-T1_task-Sub_run-01_bold.nii.gz	OpenNeuro	doi:10.18112/openneuro.ds001486.v1.1.0	https://doi.org/10.18112/openneuro.ds001486.v1.1.0	Single-Digit Subtraction
participant 67	Neuroimaging assessment	3T TIM Trio	Siemens	sub-067_ses-T1_task-Sub_run-02	sub-067/ses-T1/func/sub-067_ses-T1_task-Sub_run-02_bold.nii.gz	OpenNeuro	doi:10.18112/openneuro.ds001486.v1.1.0	https://doi.org/10.18112/openneuro.ds001486.v1.1.0	Single-Digit Subtraction
participant 67	Neuroimaging assessment	3T TIM Trio	Siemens	sub-067_ses-T2_task-Mult_run-01	sub-067/ses-T2/func/sub-067_ses-T2_task-Mult_run-01_bold.nii.gz	OpenNeuro	doi:10.18112/openneuro.ds001486.v1.1.0	https://doi.org/10.18112/openneuro.ds001486.v1.1.0	Single-Digit Multiplication
participant 67	Neuroimaging assessment	3T TIM Trio	Siemens	sub-067_ses-T2_task-Mult_run-02	sub-067/ses-T2/func/sub-067_ses-T2_task-Mult_run-02_bold.nii.gz	OpenNeuro	doi:10.18112/openneuro.ds001486.v1.1.0	https://doi.org/10.18112/openneuro.ds001486.v1.1.0	Single-Digit Multiplication
participant 67	Neuroimaging assessment	3T TIM Trio	Siemens	sub-067_ses-T2_task-Num_run-01	sub-067/ses-T2/func/sub-067_ses-T2_task-Num_run-01_bold.nii.gz	OpenNeuro	doi:10.18112/openneuro.ds001486.v1.1.0	https://doi.org/10.18112/openneuro.ds001486.v1.1.0	Numerosity Judgement
participant 67	Neuroimaging assessment	3T TIM Trio	Siemens	sub-067_ses-T2_task-Num_run-02	sub-067/ses-T2/func/sub-067_ses-T2_task-Num_run-02_bold.nii.gz	OpenNeuro	doi:10.18112/openneuro.ds001486.v1.1.0	https://doi.org/10.18112/openneuro.ds001486.v1.1.0	Numerosity Judgement
participant 67	Neuroimaging assessment	3T TIM Trio	Siemens	sub-067_ses-T2_task-Rhyming	sub-067/ses-T2/func/sub-067_ses-T2_task-Rhyming_bold.nii.gz	OpenNeuro	doi:10.18112/openneuro.ds001486.v1.1.0	https://doi.org/10.18112/openneuro.ds001486.v1.1.0	Rhyming Judgement
participant 67	Neuroimaging assessment	3T TIM Trio	Siemens	sub-067_ses-T2_task-Sub_run-01	sub-067/ses-T2/func/sub-067_ses-T2_task-Sub_run-01_bold.nii.gz	OpenNeuro	doi:10.18112/openneuro.ds001486.v1.1.0	https://doi.org/10.18112/openneuro.ds001486.v1.1.0	Single-Digit Subtraction
participant 67	Neuroimaging assessment	3T TIM Trio	Siemens	sub-067_ses-T2_task-Sub_run-02	sub-067/ses-T2/func/sub-067_ses-T2_task-Sub_run-02_bold.nii.gz	OpenNeuro	doi:10.18112/openneuro.ds001486.v1.1.0	https://doi.org/10.18112/openneuro.ds001486.v1.1.0	Single-Digit Subtraction
participant 68	Neuroimaging assessment	3T TIM Trio	Siemens	sub-068_ses-T1_task-Mult_run-01	sub-068/ses-T1/func/sub-068_ses-T1_task-Mult_run-01_bold.nii.gz	OpenNeuro	doi:10.18112/openneuro.ds001486.v1.1.0	https://doi.org/10.18112/openneuro.ds001486.v1.1.0	Single-Digit Multiplication
participant 68	Neuroimaging assessment	3T TIM Trio	Siemens	sub-068_ses-T1_task-Mult_run-02	sub-068/ses-T1/func/sub-068_ses-T1_task-Mult_run-02_bold.nii.gz	OpenNeuro	doi:10.18112/openneuro.ds001486.v1.1.0	https://doi.org/10.18112/openneuro.ds001486.v1.1.0	Single-Digit Multiplication
participant 68	Neuroimaging assessment	3T TIM Trio	Siemens	sub-068_ses-T1_task-Num_run-01	sub-068/ses-T1/func/sub-068_ses-T1_task-Num_run-01_bold.nii.gz	OpenNeuro	doi:10.18112/openneuro.ds001486.v1.1.0	https://doi.org/10.18112/openneuro.ds001486.v1.1.0	Numerosity Judgement
participant 68	Neuroimaging assessment	3T TIM Trio	Siemens	sub-068_ses-T1_task-Num_run-02	sub-068/ses-T1/func/sub-068_ses-T1_task-Num_run-02_bold.nii.gz	OpenNeuro	doi:10.18112/openneuro.ds001486.v1.1.0	https://doi.org/10.18112/openneuro.ds001486.v1.1.0	Numerosity Judgement
participant 68	Neuroimaging assessment	3T TIM Trio	Siemens	sub-068_ses-T1_task-Rhyming	sub-068/ses-T1/func/sub-068_ses-T1_task-Rhyming_bold.nii.gz	OpenNeuro	doi:10.18112/openneuro.ds001486.v1.1.0	https://doi.org/10.18112/openneuro.ds001486.v1.1.0	Rhyming Judgement
participant 68	Neuroimaging assessment	3T TIM Trio	Siemens	sub-068_ses-T1_task-Sub_run-01	sub-068/ses-T1/func/sub-068_ses-T1_task-Sub_run-01_bold.nii.gz	OpenNeuro	doi:10.18112/openneuro.ds001486.v1.1.0	https://doi.org/10.18112/openneuro.ds001486.v1.1.0	Single-Digit Subtraction
participant 68	Neuroimaging assessment	3T TIM Trio	Siemens	sub-068_ses-T1_task-Sub_run-02	sub-068/ses-T1/func/sub-068_ses-T1_task-Sub_run-02_bold.nii.gz	OpenNeuro	doi:10.18112/openneuro.ds001486.v1.1.0	https://doi.org/10.18112/openneuro.ds001486.v1.1.0	Single-Digit Subtraction
participant 69	Neuroimaging assessment	3T TIM Trio	Siemens	sub-069_ses-T1_task-Mult_run-01	sub-069/ses-T1/func/sub-069_ses-T1_task-Mult_run-01_bold.nii.gz	OpenNeuro	doi:10.18112/openneuro.ds001486.v1.1.0	https://doi.org/10.18112/openneuro.ds001486.v1.1.0	Single-Digit Multiplication
participant 69	Neuroimaging assessment	3T TIM Trio	Siemens	sub-069_ses-T1_task-Mult_run-02	sub-069/ses-T1/func/sub-069_ses-T1_task-Mult_run-02_bold.nii.gz	OpenNeuro	doi:10.18112/openneuro.ds001486.v1.1.0	https://doi.org/10.18112/openneuro.ds001486.v1.1.0	Single-Digit Multiplication
participant 69	Neuroimaging assessment	3T TIM Trio	Siemens	sub-069_ses-T1_task-Num_run-01	sub-069/ses-T1/func/sub-069_ses-T1_task-Num_run-01_bold.nii.gz	OpenNeuro	doi:10.18112/openneuro.ds001486.v1.1.0	https://doi.org/10.18112/openneuro.ds001486.v1.1.0	Numerosity Judgement
participant 69	Neuroimaging assessment	3T TIM Trio	Siemens	sub-069_ses-T1_task-Num_run-02	sub-069/ses-T1/func/sub-069_ses-T1_task-Num_run-02_bold.nii.gz	OpenNeuro	doi:10.18112/openneuro.ds001486.v1.1.0	https://doi.org/10.18112/openneuro.ds001486.v1.1.0	Numerosity Judgement
participant 69	Neuroimaging assessment	3T TIM Trio	Siemens	sub-069_ses-T1_task-Rhyming	sub-069/ses-T1/func/sub-069_ses-T1_task-Rhyming_bold.nii.gz	OpenNeuro	doi:10.18112/openneuro.ds001486.v1.1.0	https://doi.org/10.18112/openneuro.ds001486.v1.1.0	Rhyming Judgement
participant 69	Neuroimaging assessment	3T TIM Trio	Siemens	sub-069_ses-T1_task-Sub_run-01	sub-069/ses-T1/func/sub-069_ses-T1_task-Sub_run-01_bold.nii.gz	OpenNeuro	doi:10.18112/openneuro.ds001486.v1.1.0	https://doi.org/10.18112/openneuro.ds001486.v1.1.0	Single-Digit Subtraction
participant 69	Neuroimaging assessment	3T TIM Trio	Siemens	sub-069_ses-T1_task-Sub_run-02	sub-069/ses-T1/func/sub-069_ses-T1_task-Sub_run-02_bold.nii.gz	OpenNeuro	doi:10.18112/openneuro.ds001486.v1.1.0	https://doi.org/10.18112/openneuro.ds001486.v1.1.0	Single-Digit Subtraction
participant 69	Neuroimaging assessment	3T TIM Trio	Siemens	sub-069_ses-T2_task-Mult_run-01	sub-069/ses-T2/func/sub-069_ses-T2_task-Mult_run-01_bold.nii.gz	OpenNeuro	doi:10.18112/openneuro.ds001486.v1.1.0	https://doi.org/10.18112/openneuro.ds001486.v1.1.0	Single-Digit Multiplication
participant 69	Neuroimaging assessment	3T TIM Trio	Siemens	sub-069_ses-T2_task-Mult_run-02	sub-069/ses-T2/func/sub-069_ses-T2_task-Mult_run-02_bold.nii.gz	OpenNeuro	doi:10.18112/openneuro.ds001486.v1.1.0	https://doi.org/10.18112/openneuro.ds001486.v1.1.0	Single-Digit Multiplication
participant 69	Neuroimaging assessment	3T TIM Trio	Siemens	sub-069_ses-T2_task-Num_run-01	sub-069/ses-T2/func/sub-069_ses-T2_task-Num_run-01_bold.nii.gz	OpenNeuro	doi:10.18112/openneuro.ds001486.v1.1.0	https://doi.org/10.18112/openneuro.ds001486.v1.1.0	Numerosity Judgement
participant 69	Neuroimaging assessment	3T TIM Trio	Siemens	sub-069_ses-T2_task-Num_run-02	sub-069/ses-T2/func/sub-069_ses-T2_task-Num_run-02_bold.nii.gz	OpenNeuro	doi:10.18112/openneuro.ds001486.v1.1.0	https://doi.org/10.18112/openneuro.ds001486.v1.1.0	Numerosity Judgement
participant 69	Neuroimaging assessment	3T TIM Trio	Siemens	sub-069_ses-T2_task-Rhyming	sub-069/ses-T2/func/sub-069_ses-T2_task-Rhyming_bold.nii.gz	OpenNeuro	doi:10.18112/openneuro.ds001486.v1.1.0	https://doi.org/10.18112/openneuro.ds001486.v1.1.0	Rhyming Judgement
participant 69	Neuroimaging assessment	3T TIM Trio	Siemens	sub-069_ses-T2_task-Sub_run-01	sub-069/ses-T2/func/sub-069_ses-T2_task-Sub_run-01_bold.nii.gz	OpenNeuro	doi:10.18112/openneuro.ds001486.v1.1.0	https://doi.org/10.18112/openneuro.ds001486.v1.1.0	Single-Digit Subtraction
participant 69	Neuroimaging assessment	3T TIM Trio	Siemens	sub-069_ses-T2_task-Sub_run-02	sub-069/ses-T2/func/sub-069_ses-T2_task-Sub_run-02_bold.nii.gz	OpenNeuro	doi:10.18112/openneuro.ds001486.v1.1.0	https://doi.org/10.18112/openneuro.ds001486.v1.1.0	Single-Digit Subtraction
participant 70	Neuroimaging assessment	3T TIM Trio	Siemens	sub-070_ses-T1_task-Mult_run-01	sub-070/ses-T1/func/sub-070_ses-T1_task-Mult_run-01_bold.nii.gz	OpenNeuro	doi:10.18112/openneuro.ds001486.v1.1.0	https://doi.org/10.18112/openneuro.ds001486.v1.1.0	Single-Digit Multiplication
participant 70	Neuroimaging assessment	3T TIM Trio	Siemens	sub-070_ses-T1_task-Mult_run-02	sub-070/ses-T1/func/sub-070_ses-T1_task-Mult_run-02_bold.nii.gz	OpenNeuro	doi:10.18112/openneuro.ds001486.v1.1.0	https://doi.org/10.18112/openneuro.ds001486.v1.1.0	Single-Digit Multiplication
participant 70	Neuroimaging assessment	3T TIM Trio	Siemens	sub-070_ses-T1_task-Num_run-01	sub-070/ses-T1/func/sub-070_ses-T1_task-Num_run-01_bold.nii.gz	OpenNeuro	doi:10.18112/openneuro.ds001486.v1.1.0	https://doi.org/10.18112/openneuro.ds001486.v1.1.0	Numerosity Judgement
participant 70	Neuroimaging assessment	3T TIM Trio	Siemens	sub-070_ses-T1_task-Num_run-02	sub-070/ses-T1/func/sub-070_ses-T1_task-Num_run-02_bold.nii.gz	OpenNeuro	doi:10.18112/openneuro.ds001486.v1.1.0	https://doi.org/10.18112/openneuro.ds001486.v1.1.0	Numerosity Judgement
participant 70	Neuroimaging assessment	3T TIM Trio	Siemens	sub-070_ses-T1_task-Rhyming	sub-070/ses-T1/func/sub-070_ses-T1_task-Rhyming_bold.nii.gz	OpenNeuro	doi:10.18112/openneuro.ds001486.v1.1.0	https://doi.org/10.18112/openneuro.ds001486.v1.1.0	Rhyming Judgement
participant 70	Neuroimaging assessment	3T TIM Trio	Siemens	sub-070_ses-T1_task-Sub_run-01	sub-070/ses-T1/func/sub-070_ses-T1_task-Sub_run-01_bold.nii.gz	OpenNeuro	doi:10.18112/openneuro.ds001486.v1.1.0	https://doi.org/10.18112/openneuro.ds001486.v1.1.0	Single-Digit Subtraction
participant 70	Neuroimaging assessment	3T TIM Trio	Siemens	sub-070_ses-T1_task-Sub_run-02	sub-070/ses-T1/func/sub-070_ses-T1_task-Sub_run-02_bold.nii.gz	OpenNeuro	doi:10.18112/openneuro.ds001486.v1.1.0	https://doi.org/10.18112/openneuro.ds001486.v1.1.0	Single-Digit Subtraction
participant 70	Neuroimaging assessment	3T TIM Trio	Siemens	sub-070_ses-T2_task-Mult_run-01	sub-070/ses-T2/func/sub-070_ses-T2_task-Mult_run-01_bold.nii.gz	OpenNeuro	doi:10.18112/openneuro.ds001486.v1.1.0	https://doi.org/10.18112/openneuro.ds001486.v1.1.0	Single-Digit Multiplication
participant 70	Neuroimaging assessment	3T TIM Trio	Siemens	sub-070_ses-T2_task-Mult_run-02	sub-070/ses-T2/func/sub-070_ses-T2_task-Mult_run-02_bold.nii.gz	OpenNeuro	doi:10.18112/openneuro.ds001486.v1.1.0	https://doi.org/10.18112/openneuro.ds001486.v1.1.0	Single-Digit Multiplication
participant 70	Neuroimaging assessment	3T TIM Trio	Siemens	sub-070_ses-T2_task-Num_run-01	sub-070/ses-T2/func/sub-070_ses-T2_task-Num_run-01_bold.nii.gz	OpenNeuro	doi:10.18112/openneuro.ds001486.v1.1.0	https://doi.org/10.18112/openneuro.ds001486.v1.1.0	Numerosity Judgement
participant 70	Neuroimaging assessment	3T TIM Trio	Siemens	sub-070_ses-T2_task-Num_run-02	sub-070/ses-T2/func/sub-070_ses-T2_task-Num_run-02_bold.nii.gz	OpenNeuro	doi:10.18112/openneuro.ds001486.v1.1.0	https://doi.org/10.18112/openneuro.ds001486.v1.1.0	Numerosity Judgement
participant 70	Neuroimaging assessment	3T TIM Trio	Siemens	sub-070_ses-T2_task-Rhyming	sub-070/ses-T2/func/sub-070_ses-T2_task-Rhyming_bold.nii.gz	OpenNeuro	doi:10.18112/openneuro.ds001486.v1.1.0	https://doi.org/10.18112/openneuro.ds001486.v1.1.0	Rhyming Judgement
participant 70	Neuroimaging assessment	3T TIM Trio	Siemens	sub-070_ses-T2_task-Sub_run-01	sub-070/ses-T2/func/sub-070_ses-T2_task-Sub_run-01_bold.nii.gz	OpenNeuro	doi:10.18112/openneuro.ds001486.v1.1.0	https://doi.org/10.18112/openneuro.ds001486.v1.1.0	Single-Digit Subtraction
participant 70	Neuroimaging assessment	3T TIM Trio	Siemens	sub-070_ses-T2_task-Sub_run-02	sub-070/ses-T2/func/sub-070_ses-T2_task-Sub_run-02_bold.nii.gz	OpenNeuro	doi:10.18112/openneuro.ds001486.v1.1.0	https://doi.org/10.18112/openneuro.ds001486.v1.1.0	Single-Digit Subtraction
participant 71	Neuroimaging assessment	3T TIM Trio	Siemens	sub-071_ses-T1_task-Mult_run-01	sub-071/ses-T1/func/sub-071_ses-T1_task-Mult_run-01_bold.nii.gz	OpenNeuro	doi:10.18112/openneuro.ds001486.v1.1.0	https://doi.org/10.18112/openneuro.ds001486.v1.1.0	Single-Digit Multiplication
participant 71	Neuroimaging assessment	3T TIM Trio	Siemens	sub-071_ses-T1_task-Mult_run-02	sub-071/ses-T1/func/sub-071_ses-T1_task-Mult_run-02_bold.nii.gz	OpenNeuro	doi:10.18112/openneuro.ds001486.v1.1.0	https://doi.org/10.18112/openneuro.ds001486.v1.1.0	Single-Digit Multiplication
participant 71	Neuroimaging assessment	3T TIM Trio	Siemens	sub-071_ses-T1_task-Num_run-01	sub-071/ses-T1/func/sub-071_ses-T1_task-Num_run-01_bold.nii.gz	OpenNeuro	doi:10.18112/openneuro.ds001486.v1.1.0	https://doi.org/10.18112/openneuro.ds001486.v1.1.0	Numerosity Judgement
participant 71	Neuroimaging assessment	3T TIM Trio	Siemens	sub-071_ses-T1_task-Num_run-02	sub-071/ses-T1/func/sub-071_ses-T1_task-Num_run-02_bold.nii.gz	OpenNeuro	doi:10.18112/openneuro.ds001486.v1.1.0	https://doi.org/10.18112/openneuro.ds001486.v1.1.0	Numerosity Judgement
participant 71	Neuroimaging assessment	3T TIM Trio	Siemens	sub-071_ses-T1_task-Rhyming	sub-071/ses-T1/func/sub-071_ses-T1_task-Rhyming_bold.nii.gz	OpenNeuro	doi:10.18112/openneuro.ds001486.v1.1.0	https://doi.org/10.18112/openneuro.ds001486.v1.1.0	Rhyming Judgement
participant 71	Neuroimaging assessment	3T TIM Trio	Siemens	sub-071_ses-T1_task-Sub_run-01	sub-071/ses-T1/func/sub-071_ses-T1_task-Sub_run-01_bold.nii.gz	OpenNeuro	doi:10.18112/openneuro.ds001486.v1.1.0	https://doi.org/10.18112/openneuro.ds001486.v1.1.0	Single-Digit Subtraction
participant 71	Neuroimaging assessment	3T TIM Trio	Siemens	sub-071_ses-T1_task-Sub_run-02	sub-071/ses-T1/func/sub-071_ses-T1_task-Sub_run-02_bold.nii.gz	OpenNeuro	doi:10.18112/openneuro.ds001486.v1.1.0	https://doi.org/10.18112/openneuro.ds001486.v1.1.0	Single-Digit Subtraction
participant 71	Neuroimaging assessment	3T TIM Trio	Siemens	sub-071_ses-T2_task-Mult_run-01	sub-071/ses-T2/func/sub-071_ses-T2_task-Mult_run-01_bold.nii.gz	OpenNeuro	doi:10.18112/openneuro.ds001486.v1.1.0	https://doi.org/10.18112/openneuro.ds001486.v1.1.0	Single-Digit Multiplication
participant 71	Neuroimaging assessment	3T TIM Trio	Siemens	sub-071_ses-T2_task-Mult_run-02	sub-071/ses-T2/func/sub-071_ses-T2_task-Mult_run-02_bold.nii.gz	OpenNeuro	doi:10.18112/openneuro.ds001486.v1.1.0	https://doi.org/10.18112/openneuro.ds001486.v1.1.0	Single-Digit Multiplication
participant 71	Neuroimaging assessment	3T TIM Trio	Siemens	sub-071_ses-T2_task-Num_run-01	sub-071/ses-T2/func/sub-071_ses-T2_task-Num_run-01_bold.nii.gz	OpenNeuro	doi:10.18112/openneuro.ds001486.v1.1.0	https://doi.org/10.18112/openneuro.ds001486.v1.1.0	Numerosity Judgement
participant 71	Neuroimaging assessment	3T TIM Trio	Siemens	sub-071_ses-T2_task-Num_run-02	sub-071/ses-T2/func/sub-071_ses-T2_task-Num_run-02_bold.nii.gz	OpenNeuro	doi:10.18112/openneuro.ds001486.v1.1.0	https://doi.org/10.18112/openneuro.ds001486.v1.1.0	Numerosity Judgement
participant 71	Neuroimaging assessment	3T TIM Trio	Siemens	sub-071_ses-T2_task-Rhyming	sub-071/ses-T2/func/sub-071_ses-T2_task-Rhyming_bold.nii.gz	OpenNeuro	doi:10.18112/openneuro.ds001486.v1.1.0	https://doi.org/10.18112/openneuro.ds001486.v1.1.0	Rhyming Judgement
participant 71	Neuroimaging assessment	3T TIM Trio	Siemens	sub-071_ses-T2_task-Sub_run-01	sub-071/ses-T2/func/sub-071_ses-T2_task-Sub_run-01_bold.nii.gz	OpenNeuro	doi:10.18112/openneuro.ds001486.v1.1.0	https://doi.org/10.18112/openneuro.ds001486.v1.1.0	Single-Digit Subtraction
participant 71	Neuroimaging assessment	3T TIM Trio	Siemens	sub-071_ses-T2_task-Sub_run-02	sub-071/ses-T2/func/sub-071_ses-T2_task-Sub_run-02_bold.nii.gz	OpenNeuro	doi:10.18112/openneuro.ds001486.v1.1.0	https://doi.org/10.18112/openneuro.ds001486.v1.1.0	Single-Digit Subtraction
participant 72	Neuroimaging assessment	3T TIM Trio	Siemens	sub-072_ses-T1_task-Mult_run-01	sub-072/ses-T1/func/sub-072_ses-T1_task-Mult_run-01_bold.nii.gz	OpenNeuro	doi:10.18112/openneuro.ds001486.v1.1.0	https://doi.org/10.18112/openneuro.ds001486.v1.1.0	Single-Digit Multiplication
participant 72	Neuroimaging assessment	3T TIM Trio	Siemens	sub-072_ses-T1_task-Mult_run-02	sub-072/ses-T1/func/sub-072_ses-T1_task-Mult_run-02_bold.nii.gz	OpenNeuro	doi:10.18112/openneuro.ds001486.v1.1.0	https://doi.org/10.18112/openneuro.ds001486.v1.1.0	Single-Digit Multiplication
participant 72	Neuroimaging assessment	3T TIM Trio	Siemens	sub-072_ses-T1_task-Num_run-01	sub-072/ses-T1/func/sub-072_ses-T1_task-Num_run-01_bold.nii.gz	OpenNeuro	doi:10.18112/openneuro.ds001486.v1.1.0	https://doi.org/10.18112/openneuro.ds001486.v1.1.0	Numerosity Judgement
participant 72	Neuroimaging assessment	3T TIM Trio	Siemens	sub-072_ses-T1_task-Num_run-02	sub-072/ses-T1/func/sub-072_ses-T1_task-Num_run-02_bold.nii.gz	OpenNeuro	doi:10.18112/openneuro.ds001486.v1.1.0	https://doi.org/10.18112/openneuro.ds001486.v1.1.0	Numerosity Judgement
participant 72	Neuroimaging assessment	3T TIM Trio	Siemens	sub-072_ses-T1_task-Rhyming	sub-072/ses-T1/func/sub-072_ses-T1_task-Rhyming_bold.nii.gz	OpenNeuro	doi:10.18112/openneuro.ds001486.v1.1.0	https://doi.org/10.18112/openneuro.ds001486.v1.1.0	Rhyming Judgement
participant 72	Neuroimaging assessment	3T TIM Trio	Siemens	sub-072_ses-T1_task-Sub_run-01	sub-072/ses-T1/func/sub-072_ses-T1_task-Sub_run-01_bold.nii.gz	OpenNeuro	doi:10.18112/openneuro.ds001486.v1.1.0	https://doi.org/10.18112/openneuro.ds001486.v1.1.0	Single-Digit Subtraction
participant 72	Neuroimaging assessment	3T TIM Trio	Siemens	sub-072_ses-T1_task-Sub_run-02	sub-072/ses-T1/func/sub-072_ses-T1_task-Sub_run-02_bold.nii.gz	OpenNeuro	doi:10.18112/openneuro.ds001486.v1.1.0	https://doi.org/10.18112/openneuro.ds001486.v1.1.0	Single-Digit Subtraction
participant 73	Neuroimaging assessment	3T TIM Trio	Siemens	sub-073_ses-T1_task-Mult_run-01	sub-073/ses-T1/func/sub-073_ses-T1_task-Mult_run-01_bold.nii.gz	OpenNeuro	doi:10.18112/openneuro.ds001486.v1.1.0	https://doi.org/10.18112/openneuro.ds001486.v1.1.0	Single-Digit Multiplication
participant 73	Neuroimaging assessment	3T TIM Trio	Siemens	sub-073_ses-T1_task-Mult_run-02	sub-073/ses-T1/func/sub-073_ses-T1_task-Mult_run-02_bold.nii.gz	OpenNeuro	doi:10.18112/openneuro.ds001486.v1.1.0	https://doi.org/10.18112/openneuro.ds001486.v1.1.0	Single-Digit Multiplication
participant 73	Neuroimaging assessment	3T TIM Trio	Siemens	sub-073_ses-T1_task-Num_run-01	sub-073/ses-T1/func/sub-073_ses-T1_task-Num_run-01_bold.nii.gz	OpenNeuro	doi:10.18112/openneuro.ds001486.v1.1.0	https://doi.org/10.18112/openneuro.ds001486.v1.1.0	Numerosity Judgement
participant 73	Neuroimaging assessment	3T TIM Trio	Siemens	sub-073_ses-T1_task-Num_run-02	sub-073/ses-T1/func/sub-073_ses-T1_task-Num_run-02_bold.nii.gz	OpenNeuro	doi:10.18112/openneuro.ds001486.v1.1.0	https://doi.org/10.18112/openneuro.ds001486.v1.1.0	Numerosity Judgement
participant 73	Neuroimaging assessment	3T TIM Trio	Siemens	sub-073_ses-T1_task-Rhyming	sub-073/ses-T1/func/sub-073_ses-T1_task-Rhyming_bold.nii.gz	OpenNeuro	doi:10.18112/openneuro.ds001486.v1.1.0	https://doi.org/10.18112/openneuro.ds001486.v1.1.0	Rhyming Judgement
participant 73	Neuroimaging assessment	3T TIM Trio	Siemens	sub-073_ses-T1_task-Sub_run-01	sub-073/ses-T1/func/sub-073_ses-T1_task-Sub_run-01_bold.nii.gz	OpenNeuro	doi:10.18112/openneuro.ds001486.v1.1.0	https://doi.org/10.18112/openneuro.ds001486.v1.1.0	Single-Digit Subtraction
participant 73	Neuroimaging assessment	3T TIM Trio	Siemens	sub-073_ses-T1_task-Sub_run-02	sub-073/ses-T1/func/sub-073_ses-T1_task-Sub_run-02_bold.nii.gz	OpenNeuro	doi:10.18112/openneuro.ds001486.v1.1.0	https://doi.org/10.18112/openneuro.ds001486.v1.1.0	Single-Digit Subtraction
participant 73	Neuroimaging assessment	3T TIM Trio	Siemens	sub-073_ses-T2_task-Mult_run-01	sub-073/ses-T2/func/sub-073_ses-T2_task-Mult_run-01_bold.nii.gz	OpenNeuro	doi:10.18112/openneuro.ds001486.v1.1.0	https://doi.org/10.18112/openneuro.ds001486.v1.1.0	Single-Digit Multiplication
participant 73	Neuroimaging assessment	3T TIM Trio	Siemens	sub-073_ses-T2_task-Mult_run-02	sub-073/ses-T2/func/sub-073_ses-T2_task-Mult_run-02_bold.nii.gz	OpenNeuro	doi:10.18112/openneuro.ds001486.v1.1.0	https://doi.org/10.18112/openneuro.ds001486.v1.1.0	Single-Digit Multiplication
participant 73	Neuroimaging assessment	3T TIM Trio	Siemens	sub-073_ses-T2_task-Num_run-01	sub-073/ses-T2/func/sub-073_ses-T2_task-Num_run-01_bold.nii.gz	OpenNeuro	doi:10.18112/openneuro.ds001486.v1.1.0	https://doi.org/10.18112/openneuro.ds001486.v1.1.0	Numerosity Judgement
participant 73	Neuroimaging assessment	3T TIM Trio	Siemens	sub-073_ses-T2_task-Num_run-02	sub-073/ses-T2/func/sub-073_ses-T2_task-Num_run-02_bold.nii.gz	OpenNeuro	doi:10.18112/openneuro.ds001486.v1.1.0	https://doi.org/10.18112/openneuro.ds001486.v1.1.0	Numerosity Judgement
participant 73	Neuroimaging assessment	3T TIM Trio	Siemens	sub-073_ses-T2_task-Rhyming	sub-073/ses-T2/func/sub-073_ses-T2_task-Rhyming_bold.nii.gz	OpenNeuro	doi:10.18112/openneuro.ds001486.v1.1.0	https://doi.org/10.18112/openneuro.ds001486.v1.1.0	Rhyming Judgement
participant 73	Neuroimaging assessment	3T TIM Trio	Siemens	sub-073_ses-T2_task-Sub_run-01	sub-073/ses-T2/func/sub-073_ses-T2_task-Sub_run-01_bold.nii.gz	OpenNeuro	doi:10.18112/openneuro.ds001486.v1.1.0	https://doi.org/10.18112/openneuro.ds001486.v1.1.0	Single-Digit Subtraction
participant 74	Neuroimaging assessment	3T TIM Trio	Siemens	sub-074_ses-T1_task-Mult_run-01	sub-074/ses-T1/func/sub-074_ses-T1_task-Mult_run-01_bold.nii.gz	OpenNeuro	doi:10.18112/openneuro.ds001486.v1.1.0	https://doi.org/10.18112/openneuro.ds001486.v1.1.0	Single-Digit Multiplication
participant 74	Neuroimaging assessment	3T TIM Trio	Siemens	sub-074_ses-T1_task-Mult_run-02	sub-074/ses-T1/func/sub-074_ses-T1_task-Mult_run-02_bold.nii.gz	OpenNeuro	doi:10.18112/openneuro.ds001486.v1.1.0	https://doi.org/10.18112/openneuro.ds001486.v1.1.0	Single-Digit Multiplication
participant 74	Neuroimaging assessment	3T TIM Trio	Siemens	sub-074_ses-T1_task-Num_run-01	sub-074/ses-T1/func/sub-074_ses-T1_task-Num_run-01_bold.nii.gz	OpenNeuro	doi:10.18112/openneuro.ds001486.v1.1.0	https://doi.org/10.18112/openneuro.ds001486.v1.1.0	Numerosity Judgement
participant 74	Neuroimaging assessment	3T TIM Trio	Siemens	sub-074_ses-T1_task-Num_run-02	sub-074/ses-T1/func/sub-074_ses-T1_task-Num_run-02_bold.nii.gz	OpenNeuro	doi:10.18112/openneuro.ds001486.v1.1.0	https://doi.org/10.18112/openneuro.ds001486.v1.1.0	Numerosity Judgement
participant 74	Neuroimaging assessment	3T TIM Trio	Siemens	sub-074_ses-T1_task-Rhyming	sub-074/ses-T1/func/sub-074_ses-T1_task-Rhyming_bold.nii.gz	OpenNeuro	doi:10.18112/openneuro.ds001486.v1.1.0	https://doi.org/10.18112/openneuro.ds001486.v1.1.0	Rhyming Judgement
participant 74	Neuroimaging assessment	3T TIM Trio	Siemens	sub-074_ses-T1_task-Sub_run-01	sub-074/ses-T1/func/sub-074_ses-T1_task-Sub_run-01_bold.nii.gz	OpenNeuro	doi:10.18112/openneuro.ds001486.v1.1.0	https://doi.org/10.18112/openneuro.ds001486.v1.1.0	Single-Digit Subtraction
participant 74	Neuroimaging assessment	3T TIM Trio	Siemens	sub-074_ses-T1_task-Sub_run-02	sub-074/ses-T1/func/sub-074_ses-T1_task-Sub_run-02_bold.nii.gz	OpenNeuro	doi:10.18112/openneuro.ds001486.v1.1.0	https://doi.org/10.18112/openneuro.ds001486.v1.1.0	Single-Digit Subtraction
participant 74	Neuroimaging assessment	3T TIM Trio	Siemens	sub-074_ses-T2_task-Mult_run-01	sub-074/ses-T2/func/sub-074_ses-T2_task-Mult_run-01_bold.nii.gz	OpenNeuro	doi:10.18112/openneuro.ds001486.v1.1.0	https://doi.org/10.18112/openneuro.ds001486.v1.1.0	Single-Digit Multiplication
participant 74	Neuroimaging assessment	3T TIM Trio	Siemens	sub-074_ses-T2_task-Mult_run-02	sub-074/ses-T2/func/sub-074_ses-T2_task-Mult_run-02_bold.nii.gz	OpenNeuro	doi:10.18112/openneuro.ds001486.v1.1.0	https://doi.org/10.18112/openneuro.ds001486.v1.1.0	Single-Digit Multiplication
participant 74	Neuroimaging assessment	3T TIM Trio	Siemens	sub-074_ses-T2_task-Num_run-01	sub-074/ses-T2/func/sub-074_ses-T2_task-Num_run-01_bold.nii.gz	OpenNeuro	doi:10.18112/openneuro.ds001486.v1.1.0	https://doi.org/10.18112/openneuro.ds001486.v1.1.0	Numerosity Judgement
participant 74	Neuroimaging assessment	3T TIM Trio	Siemens	sub-074_ses-T2_task-Num_run-02	sub-074/ses-T2/func/sub-074_ses-T2_task-Num_run-02_bold.nii.gz	OpenNeuro	doi:10.18112/openneuro.ds001486.v1.1.0	https://doi.org/10.18112/openneuro.ds001486.v1.1.0	Numerosity Judgement
participant 74	Neuroimaging assessment	3T TIM Trio	Siemens	sub-074_ses-T2_task-Rhyming	sub-074/ses-T2/func/sub-074_ses-T2_task-Rhyming_bold.nii.gz	OpenNeuro	doi:10.18112/openneuro.ds001486.v1.1.0	https://doi.org/10.18112/openneuro.ds001486.v1.1.0	Rhyming Judgement
participant 74	Neuroimaging assessment	3T TIM Trio	Siemens	sub-074_ses-T2_task-Sub_run-01	sub-074/ses-T2/func/sub-074_ses-T2_task-Sub_run-01_bold.nii.gz	OpenNeuro	doi:10.18112/openneuro.ds001486.v1.1.0	https://doi.org/10.18112/openneuro.ds001486.v1.1.0	Single-Digit Subtraction
participant 74	Neuroimaging assessment	3T TIM Trio	Siemens	sub-074_ses-T2_task-Sub_run-02	sub-074/ses-T2/func/sub-074_ses-T2_task-Sub_run-02_bold.nii.gz	OpenNeuro	doi:10.18112/openneuro.ds001486.v1.1.0	https://doi.org/10.18112/openneuro.ds001486.v1.1.0	Single-Digit Subtraction
participant 75	Neuroimaging assessment	3T TIM Trio	Siemens	sub-075_ses-T1_task-Mult_run-01	sub-075/ses-T1/func/sub-075_ses-T1_task-Mult_run-01_bold.nii.gz	OpenNeuro	doi:10.18112/openneuro.ds001486.v1.1.0	https://doi.org/10.18112/openneuro.ds001486.v1.1.0	Single-Digit Multiplication
participant 75	Neuroimaging assessment	3T TIM Trio	Siemens	sub-075_ses-T1_task-Mult_run-02	sub-075/ses-T1/func/sub-075_ses-T1_task-Mult_run-02_bold.nii.gz	OpenNeuro	doi:10.18112/openneuro.ds001486.v1.1.0	https://doi.org/10.18112/openneuro.ds001486.v1.1.0	Single-Digit Multiplication
participant 75	Neuroimaging assessment	3T TIM Trio	Siemens	sub-075_ses-T1_task-Num_run-01	sub-075/ses-T1/func/sub-075_ses-T1_task-Num_run-01_bold.nii.gz	OpenNeuro	doi:10.18112/openneuro.ds001486.v1.1.0	https://doi.org/10.18112/openneuro.ds001486.v1.1.0	Numerosity Judgement
participant 75	Neuroimaging assessment	3T TIM Trio	Siemens	sub-075_ses-T1_task-Num_run-02	sub-075/ses-T1/func/sub-075_ses-T1_task-Num_run-02_bold.nii.gz	OpenNeuro	doi:10.18112/openneuro.ds001486.v1.1.0	https://doi.org/10.18112/openneuro.ds001486.v1.1.0	Numerosity Judgement
participant 75	Neuroimaging assessment	3T TIM Trio	Siemens	sub-075_ses-T1_task-Rhyming	sub-075/ses-T1/func/sub-075_ses-T1_task-Rhyming_bold.nii.gz	OpenNeuro	doi:10.18112/openneuro.ds001486.v1.1.0	https://doi.org/10.18112/openneuro.ds001486.v1.1.0	Rhyming Judgement
participant 75	Neuroimaging assessment	3T TIM Trio	Siemens	sub-075_ses-T1_task-Sub_run-01	sub-075/ses-T1/func/sub-075_ses-T1_task-Sub_run-01_bold.nii.gz	OpenNeuro	doi:10.18112/openneuro.ds001486.v1.1.0	https://doi.org/10.18112/openneuro.ds001486.v1.1.0	Single-Digit Subtraction
participant 75	Neuroimaging assessment	3T TIM Trio	Siemens	sub-075_ses-T1_task-Sub_run-02	sub-075/ses-T1/func/sub-075_ses-T1_task-Sub_run-02_bold.nii.gz	OpenNeuro	doi:10.18112/openneuro.ds001486.v1.1.0	https://doi.org/10.18112/openneuro.ds001486.v1.1.0	Single-Digit Subtraction
participant 75	Neuroimaging assessment	3T TIM Trio	Siemens	sub-075_ses-T2_task-Mult_run-01	sub-075/ses-T2/func/sub-075_ses-T2_task-Mult_run-01_bold.nii.gz	OpenNeuro	doi:10.18112/openneuro.ds001486.v1.1.0	https://doi.org/10.18112/openneuro.ds001486.v1.1.0	Single-Digit Multiplication
participant 75	Neuroimaging assessment	3T TIM Trio	Siemens	sub-075_ses-T2_task-Mult_run-02	sub-075/ses-T2/func/sub-075_ses-T2_task-Mult_run-02_bold.nii.gz	OpenNeuro	doi:10.18112/openneuro.ds001486.v1.1.0	https://doi.org/10.18112/openneuro.ds001486.v1.1.0	Single-Digit Multiplication
participant 75	Neuroimaging assessment	3T TIM Trio	Siemens	sub-075_ses-T2_task-Num_run-01	sub-075/ses-T2/func/sub-075_ses-T2_task-Num_run-01_bold.nii.gz	OpenNeuro	doi:10.18112/openneuro.ds001486.v1.1.0	https://doi.org/10.18112/openneuro.ds001486.v1.1.0	Numerosity Judgement
participant 75	Neuroimaging assessment	3T TIM Trio	Siemens	sub-075_ses-T2_task-Num_run-02	sub-075/ses-T2/func/sub-075_ses-T2_task-Num_run-02_bold.nii.gz	OpenNeuro	doi:10.18112/openneuro.ds001486.v1.1.0	https://doi.org/10.18112/openneuro.ds001486.v1.1.0	Numerosity Judgement
participant 75	Neuroimaging assessment	3T TIM Trio	Siemens	sub-075_ses-T2_task-Rhyming	sub-075/ses-T2/func/sub-075_ses-T2_task-Rhyming_bold.nii.gz	OpenNeuro	doi:10.18112/openneuro.ds001486.v1.1.0	https://doi.org/10.18112/openneuro.ds001486.v1.1.0	Rhyming Judgement
participant 75	Neuroimaging assessment	3T TIM Trio	Siemens	sub-075_ses-T2_task-Sub_run-01	sub-075/ses-T2/func/sub-075_ses-T2_task-Sub_run-01_bold.nii.gz	OpenNeuro	doi:10.18112/openneuro.ds001486.v1.1.0	https://doi.org/10.18112/openneuro.ds001486.v1.1.0	Single-Digit Subtraction
participant 75	Neuroimaging assessment	3T TIM Trio	Siemens	sub-075_ses-T2_task-Sub_run-02	sub-075/ses-T2/func/sub-075_ses-T2_task-Sub_run-02_bold.nii.gz	OpenNeuro	doi:10.18112/openneuro.ds001486.v1.1.0	https://doi.org/10.18112/openneuro.ds001486.v1.1.0	Single-Digit Subtraction
participant 76	Neuroimaging assessment	3T TIM Trio	Siemens	sub-076_ses-T1_task-Mult_run-01	sub-076/ses-T1/func/sub-076_ses-T1_task-Mult_run-01_bold.nii.gz	OpenNeuro	doi:10.18112/openneuro.ds001486.v1.1.0	https://doi.org/10.18112/openneuro.ds001486.v1.1.0	Single-Digit Multiplication
participant 76	Neuroimaging assessment	3T TIM Trio	Siemens	sub-076_ses-T1_task-Mult_run-02	sub-076/ses-T1/func/sub-076_ses-T1_task-Mult_run-02_bold.nii.gz	OpenNeuro	doi:10.18112/openneuro.ds001486.v1.1.0	https://doi.org/10.18112/openneuro.ds001486.v1.1.0	Single-Digit Multiplication
participant 76	Neuroimaging assessment	3T TIM Trio	Siemens	sub-076_ses-T1_task-Num_run-01	sub-076/ses-T1/func/sub-076_ses-T1_task-Num_run-01_bold.nii.gz	OpenNeuro	doi:10.18112/openneuro.ds001486.v1.1.0	https://doi.org/10.18112/openneuro.ds001486.v1.1.0	Numerosity Judgement
participant 76	Neuroimaging assessment	3T TIM Trio	Siemens	sub-076_ses-T1_task-Num_run-02	sub-076/ses-T1/func/sub-076_ses-T1_task-Num_run-02_bold.nii.gz	OpenNeuro	doi:10.18112/openneuro.ds001486.v1.1.0	https://doi.org/10.18112/openneuro.ds001486.v1.1.0	Numerosity Judgement
participant 76	Neuroimaging assessment	3T TIM Trio	Siemens	sub-076_ses-T1_task-Rhyming	sub-076/ses-T1/func/sub-076_ses-T1_task-Rhyming_bold.nii.gz	OpenNeuro	doi:10.18112/openneuro.ds001486.v1.1.0	https://doi.org/10.18112/openneuro.ds001486.v1.1.0	Rhyming Judgement
participant 76	Neuroimaging assessment	3T TIM Trio	Siemens	sub-076_ses-T1_task-Sub_run-01	sub-076/ses-T1/func/sub-076_ses-T1_task-Sub_run-01_bold.nii.gz	OpenNeuro	doi:10.18112/openneuro.ds001486.v1.1.0	https://doi.org/10.18112/openneuro.ds001486.v1.1.0	Single-Digit Subtraction
participant 76	Neuroimaging assessment	3T TIM Trio	Siemens	sub-076_ses-T1_task-Sub_run-02	sub-076/ses-T1/func/sub-076_ses-T1_task-Sub_run-02_bold.nii.gz	OpenNeuro	doi:10.18112/openneuro.ds001486.v1.1.0	https://doi.org/10.18112/openneuro.ds001486.v1.1.0	Single-Digit Subtraction
participant 76	Neuroimaging assessment	3T TIM Trio	Siemens	sub-076_ses-T2_task-Mult_run-01	sub-076/ses-T2/func/sub-076_ses-T2_task-Mult_run-01_bold.nii.gz	OpenNeuro	doi:10.18112/openneuro.ds001486.v1.1.0	https://doi.org/10.18112/openneuro.ds001486.v1.1.0	Single-Digit Multiplication
participant 76	Neuroimaging assessment	3T TIM Trio	Siemens	sub-076_ses-T2_task-Mult_run-02	sub-076/ses-T2/func/sub-076_ses-T2_task-Mult_run-02_bold.nii.gz	OpenNeuro	doi:10.18112/openneuro.ds001486.v1.1.0	https://doi.org/10.18112/openneuro.ds001486.v1.1.0	Single-Digit Multiplication
participant 76	Neuroimaging assessment	3T TIM Trio	Siemens	sub-076_ses-T2_task-Num_run-01	sub-076/ses-T2/func/sub-076_ses-T2_task-Num_run-01_bold.nii.gz	OpenNeuro	doi:10.18112/openneuro.ds001486.v1.1.0	https://doi.org/10.18112/openneuro.ds001486.v1.1.0	Numerosity Judgement
participant 76	Neuroimaging assessment	3T TIM Trio	Siemens	sub-076_ses-T2_task-Num_run-02	sub-076/ses-T2/func/sub-076_ses-T2_task-Num_run-02_bold.nii.gz	OpenNeuro	doi:10.18112/openneuro.ds001486.v1.1.0	https://doi.org/10.18112/openneuro.ds001486.v1.1.0	Numerosity Judgement
participant 76	Neuroimaging assessment	3T TIM Trio	Siemens	sub-076_ses-T2_task-Rhyming	sub-076/ses-T2/func/sub-076_ses-T2_task-Rhyming_bold.nii.gz	OpenNeuro	doi:10.18112/openneuro.ds001486.v1.1.0	https://doi.org/10.18112/openneuro.ds001486.v1.1.0	Rhyming Judgement
participant 76	Neuroimaging assessment	3T TIM Trio	Siemens	sub-076_ses-T2_task-Sub_run-01	sub-076/ses-T2/func/sub-076_ses-T2_task-Sub_run-01_bold.nii.gz	OpenNeuro	doi:10.18112/openneuro.ds001486.v1.1.0	https://doi.org/10.18112/openneuro.ds001486.v1.1.0	Single-Digit Subtraction
participant 76	Neuroimaging assessment	3T TIM Trio	Siemens	sub-076_ses-T2_task-Sub_run-02	sub-076/ses-T2/func/sub-076_ses-T2_task-Sub_run-02_bold.nii.gz	OpenNeuro	doi:10.18112/openneuro.ds001486.v1.1.0	https://doi.org/10.18112/openneuro.ds001486.v1.1.0	Single-Digit Subtraction
participant 77	Neuroimaging assessment	3T TIM Trio	Siemens	sub-077_ses-T1_task-Mult_run-01	sub-077/ses-T1/func/sub-077_ses-T1_task-Mult_run-01_bold.nii.gz	OpenNeuro	doi:10.18112/openneuro.ds001486.v1.1.0	https://doi.org/10.18112/openneuro.ds001486.v1.1.0	Single-Digit Multiplication
participant 77	Neuroimaging assessment	3T TIM Trio	Siemens	sub-077_ses-T1_task-Mult_run-02	sub-077/ses-T1/func/sub-077_ses-T1_task-Mult_run-02_bold.nii.gz	OpenNeuro	doi:10.18112/openneuro.ds001486.v1.1.0	https://doi.org/10.18112/openneuro.ds001486.v1.1.0	Single-Digit Multiplication
participant 77	Neuroimaging assessment	3T TIM Trio	Siemens	sub-077_ses-T1_task-Num_run-01	sub-077/ses-T1/func/sub-077_ses-T1_task-Num_run-01_bold.nii.gz	OpenNeuro	doi:10.18112/openneuro.ds001486.v1.1.0	https://doi.org/10.18112/openneuro.ds001486.v1.1.0	Numerosity Judgement
participant 77	Neuroimaging assessment	3T TIM Trio	Siemens	sub-077_ses-T1_task-Num_run-02	sub-077/ses-T1/func/sub-077_ses-T1_task-Num_run-02_bold.nii.gz	OpenNeuro	doi:10.18112/openneuro.ds001486.v1.1.0	https://doi.org/10.18112/openneuro.ds001486.v1.1.0	Numerosity Judgement
participant 77	Neuroimaging assessment	3T TIM Trio	Siemens	sub-077_ses-T1_task-Rhyming	sub-077/ses-T1/func/sub-077_ses-T1_task-Rhyming_bold.nii.gz	OpenNeuro	doi:10.18112/openneuro.ds001486.v1.1.0	https://doi.org/10.18112/openneuro.ds001486.v1.1.0	Rhyming Judgement
participant 77	Neuroimaging assessment	3T TIM Trio	Siemens	sub-077_ses-T1_task-Sub_run-01	sub-077/ses-T1/func/sub-077_ses-T1_task-Sub_run-01_bold.nii.gz	OpenNeuro	doi:10.18112/openneuro.ds001486.v1.1.0	https://doi.org/10.18112/openneuro.ds001486.v1.1.0	Single-Digit Subtraction
participant 77	Neuroimaging assessment	3T TIM Trio	Siemens	sub-077_ses-T1_task-Sub_run-02	sub-077/ses-T1/func/sub-077_ses-T1_task-Sub_run-02_bold.nii.gz	OpenNeuro	doi:10.18112/openneuro.ds001486.v1.1.0	https://doi.org/10.18112/openneuro.ds001486.v1.1.0	Single-Digit Subtraction
participant 77	Neuroimaging assessment	3T TIM Trio	Siemens	sub-077_ses-T2_task-Mult_run-01	sub-077/ses-T2/func/sub-077_ses-T2_task-Mult_run-01_bold.nii.gz	OpenNeuro	doi:10.18112/openneuro.ds001486.v1.1.0	https://doi.org/10.18112/openneuro.ds001486.v1.1.0	Single-Digit Multiplication
participant 77	Neuroimaging assessment	3T TIM Trio	Siemens	sub-077_ses-T2_task-Mult_run-02	sub-077/ses-T2/func/sub-077_ses-T2_task-Mult_run-02_bold.nii.gz	OpenNeuro	doi:10.18112/openneuro.ds001486.v1.1.0	https://doi.org/10.18112/openneuro.ds001486.v1.1.0	Single-Digit Multiplication
participant 77	Neuroimaging assessment	3T TIM Trio	Siemens	sub-077_ses-T2_task-Num_run-01	sub-077/ses-T2/func/sub-077_ses-T2_task-Num_run-01_bold.nii.gz	OpenNeuro	doi:10.18112/openneuro.ds001486.v1.1.0	https://doi.org/10.18112/openneuro.ds001486.v1.1.0	Numerosity Judgement
participant 77	Neuroimaging assessment	3T TIM Trio	Siemens	sub-077_ses-T2_task-Num_run-02	sub-077/ses-T2/func/sub-077_ses-T2_task-Num_run-02_bold.nii.gz	OpenNeuro	doi:10.18112/openneuro.ds001486.v1.1.0	https://doi.org/10.18112/openneuro.ds001486.v1.1.0	Numerosity Judgement
participant 77	Neuroimaging assessment	3T TIM Trio	Siemens	sub-077_ses-T2_task-Rhyming	sub-077/ses-T2/func/sub-077_ses-T2_task-Rhyming_bold.nii.gz	OpenNeuro	doi:10.18112/openneuro.ds001486.v1.1.0	https://doi.org/10.18112/openneuro.ds001486.v1.1.0	Rhyming Judgement
participant 77	Neuroimaging assessment	3T TIM Trio	Siemens	sub-077_ses-T2_task-Sub_run-01	sub-077/ses-T2/func/sub-077_ses-T2_task-Sub_run-01_bold.nii.gz	OpenNeuro	doi:10.18112/openneuro.ds001486.v1.1.0	https://doi.org/10.18112/openneuro.ds001486.v1.1.0	Single-Digit Subtraction
participant 77	Neuroimaging assessment	3T TIM Trio	Siemens	sub-077_ses-T2_task-Sub_run-02	sub-077/ses-T2/func/sub-077_ses-T2_task-Sub_run-02_bold.nii.gz	OpenNeuro	doi:10.18112/openneuro.ds001486.v1.1.0	https://doi.org/10.18112/openneuro.ds001486.v1.1.0	Single-Digit Subtraction
participant 78	Neuroimaging assessment	3T TIM Trio	Siemens	sub-078_ses-T1_task-Mult_run-01	sub-078/ses-T1/func/sub-078_ses-T1_task-Mult_run-01_bold.nii.gz	OpenNeuro	doi:10.18112/openneuro.ds001486.v1.1.0	https://doi.org/10.18112/openneuro.ds001486.v1.1.0	Single-Digit Multiplication
participant 78	Neuroimaging assessment	3T TIM Trio	Siemens	sub-078_ses-T1_task-Mult_run-02	sub-078/ses-T1/func/sub-078_ses-T1_task-Mult_run-02_bold.nii.gz	OpenNeuro	doi:10.18112/openneuro.ds001486.v1.1.0	https://doi.org/10.18112/openneuro.ds001486.v1.1.0	Single-Digit Multiplication
participant 78	Neuroimaging assessment	3T TIM Trio	Siemens	sub-078_ses-T1_task-Num_run-01	sub-078/ses-T1/func/sub-078_ses-T1_task-Num_run-01_bold.nii.gz	OpenNeuro	doi:10.18112/openneuro.ds001486.v1.1.0	https://doi.org/10.18112/openneuro.ds001486.v1.1.0	Numerosity Judgement
participant 78	Neuroimaging assessment	3T TIM Trio	Siemens	sub-078_ses-T1_task-Num_run-02	sub-078/ses-T1/func/sub-078_ses-T1_task-Num_run-02_bold.nii.gz	OpenNeuro	doi:10.18112/openneuro.ds001486.v1.1.0	https://doi.org/10.18112/openneuro.ds001486.v1.1.0	Numerosity Judgement
participant 78	Neuroimaging assessment	3T TIM Trio	Siemens	sub-078_ses-T1_task-Rhyming	sub-078/ses-T1/func/sub-078_ses-T1_task-Rhyming_bold.nii.gz	OpenNeuro	doi:10.18112/openneuro.ds001486.v1.1.0	https://doi.org/10.18112/openneuro.ds001486.v1.1.0	Rhyming Judgement
participant 78	Neuroimaging assessment	3T TIM Trio	Siemens	sub-078_ses-T1_task-Sub_run-01	sub-078/ses-T1/func/sub-078_ses-T1_task-Sub_run-01_bold.nii.gz	OpenNeuro	doi:10.18112/openneuro.ds001486.v1.1.0	https://doi.org/10.18112/openneuro.ds001486.v1.1.0	Single-Digit Subtraction
participant 78	Neuroimaging assessment	3T TIM Trio	Siemens	sub-078_ses-T1_task-Sub_run-02	sub-078/ses-T1/func/sub-078_ses-T1_task-Sub_run-02_bold.nii.gz	OpenNeuro	doi:10.18112/openneuro.ds001486.v1.1.0	https://doi.org/10.18112/openneuro.ds001486.v1.1.0	Single-Digit Subtraction
participant 78	Neuroimaging assessment	3T TIM Trio	Siemens	sub-078_ses-T2_task-Mult_run-01	sub-078/ses-T2/func/sub-078_ses-T2_task-Mult_run-01_bold.nii.gz	OpenNeuro	doi:10.18112/openneuro.ds001486.v1.1.0	https://doi.org/10.18112/openneuro.ds001486.v1.1.0	Single-Digit Multiplication
participant 78	Neuroimaging assessment	3T TIM Trio	Siemens	sub-078_ses-T2_task-Mult_run-02	sub-078/ses-T2/func/sub-078_ses-T2_task-Mult_run-02_bold.nii.gz	OpenNeuro	doi:10.18112/openneuro.ds001486.v1.1.0	https://doi.org/10.18112/openneuro.ds001486.v1.1.0	Single-Digit Multiplication
participant 78	Neuroimaging assessment	3T TIM Trio	Siemens	sub-078_ses-T2_task-Num_run-01	sub-078/ses-T2/func/sub-078_ses-T2_task-Num_run-01_bold.nii.gz	OpenNeuro	doi:10.18112/openneuro.ds001486.v1.1.0	https://doi.org/10.18112/openneuro.ds001486.v1.1.0	Numerosity Judgement
participant 78	Neuroimaging assessment	3T TIM Trio	Siemens	sub-078_ses-T2_task-Num_run-02	sub-078/ses-T2/func/sub-078_ses-T2_task-Num_run-02_bold.nii.gz	OpenNeuro	doi:10.18112/openneuro.ds001486.v1.1.0	https://doi.org/10.18112/openneuro.ds001486.v1.1.0	Numerosity Judgement
participant 78	Neuroimaging assessment	3T TIM Trio	Siemens	sub-078_ses-T2_task-Rhyming	sub-078/ses-T2/func/sub-078_ses-T2_task-Rhyming_bold.nii.gz	OpenNeuro	doi:10.18112/openneuro.ds001486.v1.1.0	https://doi.org/10.18112/openneuro.ds001486.v1.1.0	Rhyming Judgement
participant 78	Neuroimaging assessment	3T TIM Trio	Siemens	sub-078_ses-T2_task-Sub_run-01	sub-078/ses-T2/func/sub-078_ses-T2_task-Sub_run-01_bold.nii.gz	OpenNeuro	doi:10.18112/openneuro.ds001486.v1.1.0	https://doi.org/10.18112/openneuro.ds001486.v1.1.0	Single-Digit Subtraction
participant 78	Neuroimaging assessment	3T TIM Trio	Siemens	sub-078_ses-T2_task-Sub_run-02	sub-078/ses-T2/func/sub-078_ses-T2_task-Sub_run-02_bold.nii.gz	OpenNeuro	doi:10.18112/openneuro.ds001486.v1.1.0	https://doi.org/10.18112/openneuro.ds001486.v1.1.0	Single-Digit Subtraction
participant 79	Neuroimaging assessment	3T TIM Trio	Siemens	sub-079_ses-T1_task-Mult_run-01	sub-079/ses-T1/func/sub-079_ses-T1_task-Mult_run-01_bold.nii.gz	OpenNeuro	doi:10.18112/openneuro.ds001486.v1.1.0	https://doi.org/10.18112/openneuro.ds001486.v1.1.0	Single-Digit Multiplication
participant 79	Neuroimaging assessment	3T TIM Trio	Siemens	sub-079_ses-T1_task-Mult_run-02	sub-079/ses-T1/func/sub-079_ses-T1_task-Mult_run-02_bold.nii.gz	OpenNeuro	doi:10.18112/openneuro.ds001486.v1.1.0	https://doi.org/10.18112/openneuro.ds001486.v1.1.0	Single-Digit Multiplication
participant 79	Neuroimaging assessment	3T TIM Trio	Siemens	sub-079_ses-T1_task-Num_run-01	sub-079/ses-T1/func/sub-079_ses-T1_task-Num_run-01_bold.nii.gz	OpenNeuro	doi:10.18112/openneuro.ds001486.v1.1.0	https://doi.org/10.18112/openneuro.ds001486.v1.1.0	Numerosity Judgement
participant 79	Neuroimaging assessment	3T TIM Trio	Siemens	sub-079_ses-T1_task-Num_run-02	sub-079/ses-T1/func/sub-079_ses-T1_task-Num_run-02_bold.nii.gz	OpenNeuro	doi:10.18112/openneuro.ds001486.v1.1.0	https://doi.org/10.18112/openneuro.ds001486.v1.1.0	Numerosity Judgement
participant 79	Neuroimaging assessment	3T TIM Trio	Siemens	sub-079_ses-T1_task-Rhyming	sub-079/ses-T1/func/sub-079_ses-T1_task-Rhyming_bold.nii.gz	OpenNeuro	doi:10.18112/openneuro.ds001486.v1.1.0	https://doi.org/10.18112/openneuro.ds001486.v1.1.0	Rhyming Judgement
participant 79	Neuroimaging assessment	3T TIM Trio	Siemens	sub-079_ses-T1_task-Sub_run-01	sub-079/ses-T1/func/sub-079_ses-T1_task-Sub_run-01_bold.nii.gz	OpenNeuro	doi:10.18112/openneuro.ds001486.v1.1.0	https://doi.org/10.18112/openneuro.ds001486.v1.1.0	Single-Digit Subtraction
participant 79	Neuroimaging assessment	3T TIM Trio	Siemens	sub-079_ses-T1_task-Sub_run-02	sub-079/ses-T1/func/sub-079_ses-T1_task-Sub_run-02_bold.nii.gz	OpenNeuro	doi:10.18112/openneuro.ds001486.v1.1.0	https://doi.org/10.18112/openneuro.ds001486.v1.1.0	Single-Digit Subtraction
participant 80	Neuroimaging assessment	3T TIM Trio	Siemens	sub-080_ses-T1_task-Mult_run-01	sub-080/ses-T1/func/sub-080_ses-T1_task-Mult_run-01_bold.nii.gz	OpenNeuro	doi:10.18112/openneuro.ds001486.v1.1.0	https://doi.org/10.18112/openneuro.ds001486.v1.1.0	Single-Digit Multiplication
participant 80	Neuroimaging assessment	3T TIM Trio	Siemens	sub-080_ses-T1_task-Mult_run-02	sub-080/ses-T1/func/sub-080_ses-T1_task-Mult_run-02_bold.nii.gz	OpenNeuro	doi:10.18112/openneuro.ds001486.v1.1.0	https://doi.org/10.18112/openneuro.ds001486.v1.1.0	Single-Digit Multiplication
participant 80	Neuroimaging assessment	3T TIM Trio	Siemens	sub-080_ses-T1_task-Num_run-01	sub-080/ses-T1/func/sub-080_ses-T1_task-Num_run-01_bold.nii.gz	OpenNeuro	doi:10.18112/openneuro.ds001486.v1.1.0	https://doi.org/10.18112/openneuro.ds001486.v1.1.0	Numerosity Judgement
participant 80	Neuroimaging assessment	3T TIM Trio	Siemens	sub-080_ses-T1_task-Num_run-02	sub-080/ses-T1/func/sub-080_ses-T1_task-Num_run-02_bold.nii.gz	OpenNeuro	doi:10.18112/openneuro.ds001486.v1.1.0	https://doi.org/10.18112/openneuro.ds001486.v1.1.0	Numerosity Judgement
participant 80	Neuroimaging assessment	3T TIM Trio	Siemens	sub-080_ses-T1_task-Rhyming	sub-080/ses-T1/func/sub-080_ses-T1_task-Rhyming_bold.nii.gz	OpenNeuro	doi:10.18112/openneuro.ds001486.v1.1.0	https://doi.org/10.18112/openneuro.ds001486.v1.1.0	Rhyming Judgement
participant 80	Neuroimaging assessment	3T TIM Trio	Siemens	sub-080_ses-T1_task-Sub_run-01	sub-080/ses-T1/func/sub-080_ses-T1_task-Sub_run-01_bold.nii.gz	OpenNeuro	doi:10.18112/openneuro.ds001486.v1.1.0	https://doi.org/10.18112/openneuro.ds001486.v1.1.0	Single-Digit Subtraction
participant 80	Neuroimaging assessment	3T TIM Trio	Siemens	sub-080_ses-T1_task-Sub_run-02	sub-080/ses-T1/func/sub-080_ses-T1_task-Sub_run-02_bold.nii.gz	OpenNeuro	doi:10.18112/openneuro.ds001486.v1.1.0	https://doi.org/10.18112/openneuro.ds001486.v1.1.0	Single-Digit Subtraction
participant 81	Neuroimaging assessment	3T TIM Trio	Siemens	sub-081_ses-T1_task-Mult_run-01	sub-081/ses-T1/func/sub-081_ses-T1_task-Mult_run-01_bold.nii.gz	OpenNeuro	doi:10.18112/openneuro.ds001486.v1.1.0	https://doi.org/10.18112/openneuro.ds001486.v1.1.0	Single-Digit Multiplication
participant 81	Neuroimaging assessment	3T TIM Trio	Siemens	sub-081_ses-T1_task-Mult_run-02	sub-081/ses-T1/func/sub-081_ses-T1_task-Mult_run-02_bold.nii.gz	OpenNeuro	doi:10.18112/openneuro.ds001486.v1.1.0	https://doi.org/10.18112/openneuro.ds001486.v1.1.0	Single-Digit Multiplication
participant 81	Neuroimaging assessment	3T TIM Trio	Siemens	sub-081_ses-T1_task-Num_run-01	sub-081/ses-T1/func/sub-081_ses-T1_task-Num_run-01_bold.nii.gz	OpenNeuro	doi:10.18112/openneuro.ds001486.v1.1.0	https://doi.org/10.18112/openneuro.ds001486.v1.1.0	Numerosity Judgement
participant 81	Neuroimaging assessment	3T TIM Trio	Siemens	sub-081_ses-T1_task-Num_run-02	sub-081/ses-T1/func/sub-081_ses-T1_task-Num_run-02_bold.nii.gz	OpenNeuro	doi:10.18112/openneuro.ds001486.v1.1.0	https://doi.org/10.18112/openneuro.ds001486.v1.1.0	Numerosity Judgement
participant 81	Neuroimaging assessment	3T TIM Trio	Siemens	sub-081_ses-T1_task-Rhyming	sub-081/ses-T1/func/sub-081_ses-T1_task-Rhyming_bold.nii.gz	OpenNeuro	doi:10.18112/openneuro.ds001486.v1.1.0	https://doi.org/10.18112/openneuro.ds001486.v1.1.0	Rhyming Judgement
participant 81	Neuroimaging assessment	3T TIM Trio	Siemens	sub-081_ses-T1_task-Sub_run-01	sub-081/ses-T1/func/sub-081_ses-T1_task-Sub_run-01_bold.nii.gz	OpenNeuro	doi:10.18112/openneuro.ds001486.v1.1.0	https://doi.org/10.18112/openneuro.ds001486.v1.1.0	Single-Digit Subtraction
participant 81	Neuroimaging assessment	3T TIM Trio	Siemens	sub-081_ses-T1_task-Sub_run-02	sub-081/ses-T1/func/sub-081_ses-T1_task-Sub_run-02_bold.nii.gz	OpenNeuro	doi:10.18112/openneuro.ds001486.v1.1.0	https://doi.org/10.18112/openneuro.ds001486.v1.1.0	Single-Digit Subtraction
participant 82	Neuroimaging assessment	3T TIM Trio	Siemens	sub-082_ses-T1_task-Mult_run-01	sub-082/ses-T1/func/sub-082_ses-T1_task-Mult_run-01_bold.nii.gz	OpenNeuro	doi:10.18112/openneuro.ds001486.v1.1.0	https://doi.org/10.18112/openneuro.ds001486.v1.1.0	Single-Digit Multiplication
participant 82	Neuroimaging assessment	3T TIM Trio	Siemens	sub-082_ses-T1_task-Mult_run-02	sub-082/ses-T1/func/sub-082_ses-T1_task-Mult_run-02_bold.nii.gz	OpenNeuro	doi:10.18112/openneuro.ds001486.v1.1.0	https://doi.org/10.18112/openneuro.ds001486.v1.1.0	Single-Digit Multiplication
participant 82	Neuroimaging assessment	3T TIM Trio	Siemens	sub-082_ses-T1_task-Num_run-01	sub-082/ses-T1/func/sub-082_ses-T1_task-Num_run-01_bold.nii.gz	OpenNeuro	doi:10.18112/openneuro.ds001486.v1.1.0	https://doi.org/10.18112/openneuro.ds001486.v1.1.0	Numerosity Judgement
participant 82	Neuroimaging assessment	3T TIM Trio	Siemens	sub-082_ses-T1_task-Num_run-02	sub-082/ses-T1/func/sub-082_ses-T1_task-Num_run-02_bold.nii.gz	OpenNeuro	doi:10.18112/openneuro.ds001486.v1.1.0	https://doi.org/10.18112/openneuro.ds001486.v1.1.0	Numerosity Judgement
participant 82	Neuroimaging assessment	3T TIM Trio	Siemens	sub-082_ses-T1_task-Rhyming	sub-082/ses-T1/func/sub-082_ses-T1_task-Rhyming_bold.nii.gz	OpenNeuro	doi:10.18112/openneuro.ds001486.v1.1.0	https://doi.org/10.18112/openneuro.ds001486.v1.1.0	Rhyming Judgement
participant 82	Neuroimaging assessment	3T TIM Trio	Siemens	sub-082_ses-T1_task-Sub_run-01	sub-082/ses-T1/func/sub-082_ses-T1_task-Sub_run-01_bold.nii.gz	OpenNeuro	doi:10.18112/openneuro.ds001486.v1.1.0	https://doi.org/10.18112/openneuro.ds001486.v1.1.0	Single-Digit Subtraction
participant 82	Neuroimaging assessment	3T TIM Trio	Siemens	sub-082_ses-T1_task-Sub_run-02	sub-082/ses-T1/func/sub-082_ses-T1_task-Sub_run-02_bold.nii.gz	OpenNeuro	doi:10.18112/openneuro.ds001486.v1.1.0	https://doi.org/10.18112/openneuro.ds001486.v1.1.0	Single-Digit Subtraction
participant 83	Neuroimaging assessment	3T TIM Trio	Siemens	sub-083_ses-T1_task-Mult_run-01	sub-083/ses-T1/func/sub-083_ses-T1_task-Mult_run-01_bold.nii.gz	OpenNeuro	doi:10.18112/openneuro.ds001486.v1.1.0	https://doi.org/10.18112/openneuro.ds001486.v1.1.0	Single-Digit Multiplication
participant 83	Neuroimaging assessment	3T TIM Trio	Siemens	sub-083_ses-T1_task-Mult_run-02	sub-083/ses-T1/func/sub-083_ses-T1_task-Mult_run-02_bold.nii.gz	OpenNeuro	doi:10.18112/openneuro.ds001486.v1.1.0	https://doi.org/10.18112/openneuro.ds001486.v1.1.0	Single-Digit Multiplication
participant 83	Neuroimaging assessment	3T TIM Trio	Siemens	sub-083_ses-T1_task-Num_run-01	sub-083/ses-T1/func/sub-083_ses-T1_task-Num_run-01_bold.nii.gz	OpenNeuro	doi:10.18112/openneuro.ds001486.v1.1.0	https://doi.org/10.18112/openneuro.ds001486.v1.1.0	Numerosity Judgement
participant 83	Neuroimaging assessment	3T TIM Trio	Siemens	sub-083_ses-T1_task-Num_run-02	sub-083/ses-T1/func/sub-083_ses-T1_task-Num_run-02_bold.nii.gz	OpenNeuro	doi:10.18112/openneuro.ds001486.v1.1.0	https://doi.org/10.18112/openneuro.ds001486.v1.1.0	Numerosity Judgement
participant 83	Neuroimaging assessment	3T TIM Trio	Siemens	sub-083_ses-T1_task-Rhyming	sub-083/ses-T1/func/sub-083_ses-T1_task-Rhyming_bold.nii.gz	OpenNeuro	doi:10.18112/openneuro.ds001486.v1.1.0	https://doi.org/10.18112/openneuro.ds001486.v1.1.0	Rhyming Judgement
participant 83	Neuroimaging assessment	3T TIM Trio	Siemens	sub-083_ses-T1_task-Sub_run-01	sub-083/ses-T1/func/sub-083_ses-T1_task-Sub_run-01_bold.nii.gz	OpenNeuro	doi:10.18112/openneuro.ds001486.v1.1.0	https://doi.org/10.18112/openneuro.ds001486.v1.1.0	Single-Digit Subtraction
participant 83	Neuroimaging assessment	3T TIM Trio	Siemens	sub-083_ses-T1_task-Sub_run-02	sub-083/ses-T1/func/sub-083_ses-T1_task-Sub_run-02_bold.nii.gz	OpenNeuro	doi:10.18112/openneuro.ds001486.v1.1.0	https://doi.org/10.18112/openneuro.ds001486.v1.1.0	Single-Digit Subtraction
participant 83	Neuroimaging assessment	3T TIM Trio	Siemens	sub-083_ses-T2_task-Mult_run-01	sub-083/ses-T2/func/sub-083_ses-T2_task-Mult_run-01_bold.nii.gz	OpenNeuro	doi:10.18112/openneuro.ds001486.v1.1.0	https://doi.org/10.18112/openneuro.ds001486.v1.1.0	Single-Digit Multiplication
participant 83	Neuroimaging assessment	3T TIM Trio	Siemens	sub-083_ses-T2_task-Mult_run-02	sub-083/ses-T2/func/sub-083_ses-T2_task-Mult_run-02_bold.nii.gz	OpenNeuro	doi:10.18112/openneuro.ds001486.v1.1.0	https://doi.org/10.18112/openneuro.ds001486.v1.1.0	Single-Digit Multiplication
participant 83	Neuroimaging assessment	3T TIM Trio	Siemens	sub-083_ses-T2_task-Num_run-01	sub-083/ses-T2/func/sub-083_ses-T2_task-Num_run-01_bold.nii.gz	OpenNeuro	doi:10.18112/openneuro.ds001486.v1.1.0	https://doi.org/10.18112/openneuro.ds001486.v1.1.0	Numerosity Judgement
participant 83	Neuroimaging assessment	3T TIM Trio	Siemens	sub-083_ses-T2_task-Num_run-02	sub-083/ses-T2/func/sub-083_ses-T2_task-Num_run-02_bold.nii.gz	OpenNeuro	doi:10.18112/openneuro.ds001486.v1.1.0	https://doi.org/10.18112/openneuro.ds001486.v1.1.0	Numerosity Judgement
participant 83	Neuroimaging assessment	3T TIM Trio	Siemens	sub-083_ses-T2_task-Rhyming	sub-083/ses-T2/func/sub-083_ses-T2_task-Rhyming_bold.nii.gz	OpenNeuro	doi:10.18112/openneuro.ds001486.v1.1.0	https://doi.org/10.18112/openneuro.ds001486.v1.1.0	Rhyming Judgement
participant 83	Neuroimaging assessment	3T TIM Trio	Siemens	sub-083_ses-T2_task-Sub_run-01	sub-083/ses-T2/func/sub-083_ses-T2_task-Sub_run-01_bold.nii.gz	OpenNeuro	doi:10.18112/openneuro.ds001486.v1.1.0	https://doi.org/10.18112/openneuro.ds001486.v1.1.0	Single-Digit Subtraction
participant 83	Neuroimaging assessment	3T TIM Trio	Siemens	sub-083_ses-T2_task-Sub_run-02	sub-083/ses-T2/func/sub-083_ses-T2_task-Sub_run-02_bold.nii.gz	OpenNeuro	doi:10.18112/openneuro.ds001486.v1.1.0	https://doi.org/10.18112/openneuro.ds001486.v1.1.0	Single-Digit Subtraction
participant 84	Neuroimaging assessment	3T TIM Trio	Siemens	sub-084_ses-T1_task-Mult_run-01	sub-084/ses-T1/func/sub-084_ses-T1_task-Mult_run-01_bold.nii.gz	OpenNeuro	doi:10.18112/openneuro.ds001486.v1.1.0	https://doi.org/10.18112/openneuro.ds001486.v1.1.0	Single-Digit Multiplication
participant 84	Neuroimaging assessment	3T TIM Trio	Siemens	sub-084_ses-T1_task-Mult_run-02	sub-084/ses-T1/func/sub-084_ses-T1_task-Mult_run-02_bold.nii.gz	OpenNeuro	doi:10.18112/openneuro.ds001486.v1.1.0	https://doi.org/10.18112/openneuro.ds001486.v1.1.0	Single-Digit Multiplication
participant 84	Neuroimaging assessment	3T TIM Trio	Siemens	sub-084_ses-T1_task-Num_run-01	sub-084/ses-T1/func/sub-084_ses-T1_task-Num_run-01_bold.nii.gz	OpenNeuro	doi:10.18112/openneuro.ds001486.v1.1.0	https://doi.org/10.18112/openneuro.ds001486.v1.1.0	Numerosity Judgement
participant 84	Neuroimaging assessment	3T TIM Trio	Siemens	sub-084_ses-T1_task-Num_run-02	sub-084/ses-T1/func/sub-084_ses-T1_task-Num_run-02_bold.nii.gz	OpenNeuro	doi:10.18112/openneuro.ds001486.v1.1.0	https://doi.org/10.18112/openneuro.ds001486.v1.1.0	Numerosity Judgement
participant 84	Neuroimaging assessment	3T TIM Trio	Siemens	sub-084_ses-T1_task-Rhyming	sub-084/ses-T1/func/sub-084_ses-T1_task-Rhyming_bold.nii.gz	OpenNeuro	doi:10.18112/openneuro.ds001486.v1.1.0	https://doi.org/10.18112/openneuro.ds001486.v1.1.0	Rhyming Judgement
participant 84	Neuroimaging assessment	3T TIM Trio	Siemens	sub-084_ses-T1_task-Sub_run-01	sub-084/ses-T1/func/sub-084_ses-T1_task-Sub_run-01_bold.nii.gz	OpenNeuro	doi:10.18112/openneuro.ds001486.v1.1.0	https://doi.org/10.18112/openneuro.ds001486.v1.1.0	Single-Digit Subtraction
participant 84	Neuroimaging assessment	3T TIM Trio	Siemens	sub-084_ses-T1_task-Sub_run-02	sub-084/ses-T1/func/sub-084_ses-T1_task-Sub_run-02_bold.nii.gz	OpenNeuro	doi:10.18112/openneuro.ds001486.v1.1.0	https://doi.org/10.18112/openneuro.ds001486.v1.1.0	Single-Digit Subtraction
participant 84	Neuroimaging assessment	3T TIM Trio	Siemens	sub-084_ses-T2_task-Mult_run-01	sub-084/ses-T2/func/sub-084_ses-T2_task-Mult_run-01_bold.nii.gz	OpenNeuro	doi:10.18112/openneuro.ds001486.v1.1.0	https://doi.org/10.18112/openneuro.ds001486.v1.1.0	Single-Digit Multiplication
participant 84	Neuroimaging assessment	3T TIM Trio	Siemens	sub-084_ses-T2_task-Mult_run-02	sub-084/ses-T2/func/sub-084_ses-T2_task-Mult_run-02_bold.nii.gz	OpenNeuro	doi:10.18112/openneuro.ds001486.v1.1.0	https://doi.org/10.18112/openneuro.ds001486.v1.1.0	Single-Digit Multiplication
participant 84	Neuroimaging assessment	3T TIM Trio	Siemens	sub-084_ses-T2_task-Num_run-01	sub-084/ses-T2/func/sub-084_ses-T2_task-Num_run-01_bold.nii.gz	OpenNeuro	doi:10.18112/openneuro.ds001486.v1.1.0	https://doi.org/10.18112/openneuro.ds001486.v1.1.0	Numerosity Judgement
participant 84	Neuroimaging assessment	3T TIM Trio	Siemens	sub-084_ses-T2_task-Num_run-02	sub-084/ses-T2/func/sub-084_ses-T2_task-Num_run-02_bold.nii.gz	OpenNeuro	doi:10.18112/openneuro.ds001486.v1.1.0	https://doi.org/10.18112/openneuro.ds001486.v1.1.0	Numerosity Judgement
participant 84	Neuroimaging assessment	3T TIM Trio	Siemens	sub-084_ses-T2_task-Rhyming	sub-084/ses-T2/func/sub-084_ses-T2_task-Rhyming_bold.nii.gz	OpenNeuro	doi:10.18112/openneuro.ds001486.v1.1.0	https://doi.org/10.18112/openneuro.ds001486.v1.1.0	Rhyming Judgement
participant 84	Neuroimaging assessment	3T TIM Trio	Siemens	sub-084_ses-T2_task-Sub_run-01	sub-084/ses-T2/func/sub-084_ses-T2_task-Sub_run-01_bold.nii.gz	OpenNeuro	doi:10.18112/openneuro.ds001486.v1.1.0	https://doi.org/10.18112/openneuro.ds001486.v1.1.0	Single-Digit Subtraction
participant 84	Neuroimaging assessment	3T TIM Trio	Siemens	sub-084_ses-T2_task-Sub_run-02	sub-084/ses-T2/func/sub-084_ses-T2_task-Sub_run-02_bold.nii.gz	OpenNeuro	doi:10.18112/openneuro.ds001486.v1.1.0	https://doi.org/10.18112/openneuro.ds001486.v1.1.0	Single-Digit Subtraction
participant 85	Neuroimaging assessment	3T TIM Trio	Siemens	sub-085_ses-T1_task-Mult_run-01	sub-085/ses-T1/func/sub-085_ses-T1_task-Mult_run-01_bold.nii.gz	OpenNeuro	doi:10.18112/openneuro.ds001486.v1.1.0	https://doi.org/10.18112/openneuro.ds001486.v1.1.0	Single-Digit Multiplication
participant 85	Neuroimaging assessment	3T TIM Trio	Siemens	sub-085_ses-T1_task-Mult_run-02	sub-085/ses-T1/func/sub-085_ses-T1_task-Mult_run-02_bold.nii.gz	OpenNeuro	doi:10.18112/openneuro.ds001486.v1.1.0	https://doi.org/10.18112/openneuro.ds001486.v1.1.0	Single-Digit Multiplication
participant 85	Neuroimaging assessment	3T TIM Trio	Siemens	sub-085_ses-T1_task-Num_run-01	sub-085/ses-T1/func/sub-085_ses-T1_task-Num_run-01_bold.nii.gz	OpenNeuro	doi:10.18112/openneuro.ds001486.v1.1.0	https://doi.org/10.18112/openneuro.ds001486.v1.1.0	Numerosity Judgement
participant 85	Neuroimaging assessment	3T TIM Trio	Siemens	sub-085_ses-T1_task-Num_run-02	sub-085/ses-T1/func/sub-085_ses-T1_task-Num_run-02_bold.nii.gz	OpenNeuro	doi:10.18112/openneuro.ds001486.v1.1.0	https://doi.org/10.18112/openneuro.ds001486.v1.1.0	Numerosity Judgement
participant 85	Neuroimaging assessment	3T TIM Trio	Siemens	sub-085_ses-T1_task-Rhyming	sub-085/ses-T1/func/sub-085_ses-T1_task-Rhyming_bold.nii.gz	OpenNeuro	doi:10.18112/openneuro.ds001486.v1.1.0	https://doi.org/10.18112/openneuro.ds001486.v1.1.0	Rhyming Judgement
participant 85	Neuroimaging assessment	3T TIM Trio	Siemens	sub-085_ses-T1_task-Sub_run-01	sub-085/ses-T1/func/sub-085_ses-T1_task-Sub_run-01_bold.nii.gz	OpenNeuro	doi:10.18112/openneuro.ds001486.v1.1.0	https://doi.org/10.18112/openneuro.ds001486.v1.1.0	Single-Digit Subtraction
participant 85	Neuroimaging assessment	3T TIM Trio	Siemens	sub-085_ses-T1_task-Sub_run-02	sub-085/ses-T1/func/sub-085_ses-T1_task-Sub_run-02_bold.nii.gz	OpenNeuro	doi:10.18112/openneuro.ds001486.v1.1.0	https://doi.org/10.18112/openneuro.ds001486.v1.1.0	Single-Digit Subtraction
participant 86	Neuroimaging assessment	3T TIM Trio	Siemens	sub-086_ses-T1_task-Mult_run-01	sub-086/ses-T1/func/sub-086_ses-T1_task-Mult_run-01_bold.nii.gz	OpenNeuro	doi:10.18112/openneuro.ds001486.v1.1.0	https://doi.org/10.18112/openneuro.ds001486.v1.1.0	Single-Digit Multiplication
participant 86	Neuroimaging assessment	3T TIM Trio	Siemens	sub-086_ses-T1_task-Mult_run-02	sub-086/ses-T1/func/sub-086_ses-T1_task-Mult_run-02_bold.nii.gz	OpenNeuro	doi:10.18112/openneuro.ds001486.v1.1.0	https://doi.org/10.18112/openneuro.ds001486.v1.1.0	Single-Digit Multiplication
participant 86	Neuroimaging assessment	3T TIM Trio	Siemens	sub-086_ses-T1_task-Num_run-01	sub-086/ses-T1/func/sub-086_ses-T1_task-Num_run-01_bold.nii.gz	OpenNeuro	doi:10.18112/openneuro.ds001486.v1.1.0	https://doi.org/10.18112/openneuro.ds001486.v1.1.0	Numerosity Judgement
participant 86	Neuroimaging assessment	3T TIM Trio	Siemens	sub-086_ses-T1_task-Num_run-02	sub-086/ses-T1/func/sub-086_ses-T1_task-Num_run-02_bold.nii.gz	OpenNeuro	doi:10.18112/openneuro.ds001486.v1.1.0	https://doi.org/10.18112/openneuro.ds001486.v1.1.0	Numerosity Judgement
participant 86	Neuroimaging assessment	3T TIM Trio	Siemens	sub-086_ses-T1_task-Rhyming	sub-086/ses-T1/func/sub-086_ses-T1_task-Rhyming_bold.nii.gz	OpenNeuro	doi:10.18112/openneuro.ds001486.v1.1.0	https://doi.org/10.18112/openneuro.ds001486.v1.1.0	Rhyming Judgement
participant 86	Neuroimaging assessment	3T TIM Trio	Siemens	sub-086_ses-T1_task-Sub_run-01	sub-086/ses-T1/func/sub-086_ses-T1_task-Sub_run-01_bold.nii.gz	OpenNeuro	doi:10.18112/openneuro.ds001486.v1.1.0	https://doi.org/10.18112/openneuro.ds001486.v1.1.0	Single-Digit Subtraction
participant 86	Neuroimaging assessment	3T TIM Trio	Siemens	sub-086_ses-T1_task-Sub_run-02	sub-086/ses-T1/func/sub-086_ses-T1_task-Sub_run-02_bold.nii.gz	OpenNeuro	doi:10.18112/openneuro.ds001486.v1.1.0	https://doi.org/10.18112/openneuro.ds001486.v1.1.0	Single-Digit Subtraction
participant 86	Neuroimaging assessment	3T TIM Trio	Siemens	sub-086_ses-T2_task-Mult_run-01	sub-086/ses-T2/func/sub-086_ses-T2_task-Mult_run-01_bold.nii.gz	OpenNeuro	doi:10.18112/openneuro.ds001486.v1.1.0	https://doi.org/10.18112/openneuro.ds001486.v1.1.0	Single-Digit Multiplication
participant 86	Neuroimaging assessment	3T TIM Trio	Siemens	sub-086_ses-T2_task-Mult_run-02	sub-086/ses-T2/func/sub-086_ses-T2_task-Mult_run-02_bold.nii.gz	OpenNeuro	doi:10.18112/openneuro.ds001486.v1.1.0	https://doi.org/10.18112/openneuro.ds001486.v1.1.0	Single-Digit Multiplication
participant 86	Neuroimaging assessment	3T TIM Trio	Siemens	sub-086_ses-T2_task-Num_run-01	sub-086/ses-T2/func/sub-086_ses-T2_task-Num_run-01_bold.nii.gz	OpenNeuro	doi:10.18112/openneuro.ds001486.v1.1.0	https://doi.org/10.18112/openneuro.ds001486.v1.1.0	Numerosity Judgement
participant 86	Neuroimaging assessment	3T TIM Trio	Siemens	sub-086_ses-T2_task-Num_run-02	sub-086/ses-T2/func/sub-086_ses-T2_task-Num_run-02_bold.nii.gz	OpenNeuro	doi:10.18112/openneuro.ds001486.v1.1.0	https://doi.org/10.18112/openneuro.ds001486.v1.1.0	Numerosity Judgement
participant 86	Neuroimaging assessment	3T TIM Trio	Siemens	sub-086_ses-T2_task-Rhyming	sub-086/ses-T2/func/sub-086_ses-T2_task-Rhyming_bold.nii.gz	OpenNeuro	doi:10.18112/openneuro.ds001486.v1.1.0	https://doi.org/10.18112/openneuro.ds001486.v1.1.0	Rhyming Judgement
participant 86	Neuroimaging assessment	3T TIM Trio	Siemens	sub-086_ses-T2_task-Sub_run-01	sub-086/ses-T2/func/sub-086_ses-T2_task-Sub_run-01_bold.nii.gz	OpenNeuro	doi:10.18112/openneuro.ds001486.v1.1.0	https://doi.org/10.18112/openneuro.ds001486.v1.1.0	Single-Digit Subtraction
participant 86	Neuroimaging assessment	3T TIM Trio	Siemens	sub-086_ses-T2_task-Sub_run-02	sub-086/ses-T2/func/sub-086_ses-T2_task-Sub_run-02_bold.nii.gz	OpenNeuro	doi:10.18112/openneuro.ds001486.v1.1.0	https://doi.org/10.18112/openneuro.ds001486.v1.1.0	Single-Digit Subtraction
participant 87	Neuroimaging assessment	3T TIM Trio	Siemens	sub-087_ses-T1_task-Mult_run-01	sub-087/ses-T1/func/sub-087_ses-T1_task-Mult_run-01_bold.nii.gz	OpenNeuro	doi:10.18112/openneuro.ds001486.v1.1.0	https://doi.org/10.18112/openneuro.ds001486.v1.1.0	Single-Digit Multiplication
participant 87	Neuroimaging assessment	3T TIM Trio	Siemens	sub-087_ses-T1_task-Mult_run-02	sub-087/ses-T1/func/sub-087_ses-T1_task-Mult_run-02_bold.nii.gz	OpenNeuro	doi:10.18112/openneuro.ds001486.v1.1.0	https://doi.org/10.18112/openneuro.ds001486.v1.1.0	Single-Digit Multiplication
participant 87	Neuroimaging assessment	3T TIM Trio	Siemens	sub-087_ses-T1_task-Num_run-01	sub-087/ses-T1/func/sub-087_ses-T1_task-Num_run-01_bold.nii.gz	OpenNeuro	doi:10.18112/openneuro.ds001486.v1.1.0	https://doi.org/10.18112/openneuro.ds001486.v1.1.0	Numerosity Judgement
participant 87	Neuroimaging assessment	3T TIM Trio	Siemens	sub-087_ses-T1_task-Num_run-02	sub-087/ses-T1/func/sub-087_ses-T1_task-Num_run-02_bold.nii.gz	OpenNeuro	doi:10.18112/openneuro.ds001486.v1.1.0	https://doi.org/10.18112/openneuro.ds001486.v1.1.0	Numerosity Judgement
participant 87	Neuroimaging assessment	3T TIM Trio	Siemens	sub-087_ses-T1_task-Rhyming	sub-087/ses-T1/func/sub-087_ses-T1_task-Rhyming_bold.nii.gz	OpenNeuro	doi:10.18112/openneuro.ds001486.v1.1.0	https://doi.org/10.18112/openneuro.ds001486.v1.1.0	Rhyming Judgement
participant 87	Neuroimaging assessment	3T TIM Trio	Siemens	sub-087_ses-T1_task-Sub_run-01	sub-087/ses-T1/func/sub-087_ses-T1_task-Sub_run-01_bold.nii.gz	OpenNeuro	doi:10.18112/openneuro.ds001486.v1.1.0	https://doi.org/10.18112/openneuro.ds001486.v1.1.0	Single-Digit Subtraction
participant 87	Neuroimaging assessment	3T TIM Trio	Siemens	sub-087_ses-T1_task-Sub_run-02	sub-087/ses-T1/func/sub-087_ses-T1_task-Sub_run-02_bold.nii.gz	OpenNeuro	doi:10.18112/openneuro.ds001486.v1.1.0	https://doi.org/10.18112/openneuro.ds001486.v1.1.0	Single-Digit Subtraction
participant 88	Neuroimaging assessment	3T TIM Trio	Siemens	sub-088_ses-T1_task-Mult_run-01	sub-088/ses-T1/func/sub-088_ses-T1_task-Mult_run-01_bold.nii.gz	OpenNeuro	doi:10.18112/openneuro.ds001486.v1.1.0	https://doi.org/10.18112/openneuro.ds001486.v1.1.0	Single-Digit Multiplication
participant 88	Neuroimaging assessment	3T TIM Trio	Siemens	sub-088_ses-T1_task-Mult_run-02	sub-088/ses-T1/func/sub-088_ses-T1_task-Mult_run-02_bold.nii.gz	OpenNeuro	doi:10.18112/openneuro.ds001486.v1.1.0	https://doi.org/10.18112/openneuro.ds001486.v1.1.0	Single-Digit Multiplication
participant 88	Neuroimaging assessment	3T TIM Trio	Siemens	sub-088_ses-T1_task-Num_run-01	sub-088/ses-T1/func/sub-088_ses-T1_task-Num_run-01_bold.nii.gz	OpenNeuro	doi:10.18112/openneuro.ds001486.v1.1.0	https://doi.org/10.18112/openneuro.ds001486.v1.1.0	Numerosity Judgement
participant 88	Neuroimaging assessment	3T TIM Trio	Siemens	sub-088_ses-T1_task-Num_run-02	sub-088/ses-T1/func/sub-088_ses-T1_task-Num_run-02_bold.nii.gz	OpenNeuro	doi:10.18112/openneuro.ds001486.v1.1.0	https://doi.org/10.18112/openneuro.ds001486.v1.1.0	Numerosity Judgement
participant 88	Neuroimaging assessment	3T TIM Trio	Siemens	sub-088_ses-T1_task-Rhyming	sub-088/ses-T1/func/sub-088_ses-T1_task-Rhyming_bold.nii.gz	OpenNeuro	doi:10.18112/openneuro.ds001486.v1.1.0	https://doi.org/10.18112/openneuro.ds001486.v1.1.0	Rhyming Judgement
participant 88	Neuroimaging assessment	3T TIM Trio	Siemens	sub-088_ses-T1_task-Sub_run-01	sub-088/ses-T1/func/sub-088_ses-T1_task-Sub_run-01_bold.nii.gz	OpenNeuro	doi:10.18112/openneuro.ds001486.v1.1.0	https://doi.org/10.18112/openneuro.ds001486.v1.1.0	Single-Digit Subtraction
participant 88	Neuroimaging assessment	3T TIM Trio	Siemens	sub-088_ses-T1_task-Sub_run-02	sub-088/ses-T1/func/sub-088_ses-T1_task-Sub_run-02_bold.nii.gz	OpenNeuro	doi:10.18112/openneuro.ds001486.v1.1.0	https://doi.org/10.18112/openneuro.ds001486.v1.1.0	Single-Digit Subtraction
participant 88	Neuroimaging assessment	3T TIM Trio	Siemens	sub-088_ses-T2_task-Mult_run-01	sub-088/ses-T2/func/sub-088_ses-T2_task-Mult_run-01_bold.nii.gz	OpenNeuro	doi:10.18112/openneuro.ds001486.v1.1.0	https://doi.org/10.18112/openneuro.ds001486.v1.1.0	Single-Digit Multiplication
participant 88	Neuroimaging assessment	3T TIM Trio	Siemens	sub-088_ses-T2_task-Mult_run-02	sub-088/ses-T2/func/sub-088_ses-T2_task-Mult_run-02_bold.nii.gz	OpenNeuro	doi:10.18112/openneuro.ds001486.v1.1.0	https://doi.org/10.18112/openneuro.ds001486.v1.1.0	Single-Digit Multiplication
participant 88	Neuroimaging assessment	3T TIM Trio	Siemens	sub-088_ses-T2_task-Num_run-01	sub-088/ses-T2/func/sub-088_ses-T2_task-Num_run-01_bold.nii.gz	OpenNeuro	doi:10.18112/openneuro.ds001486.v1.1.0	https://doi.org/10.18112/openneuro.ds001486.v1.1.0	Numerosity Judgement
participant 88	Neuroimaging assessment	3T TIM Trio	Siemens	sub-088_ses-T2_task-Num_run-02	sub-088/ses-T2/func/sub-088_ses-T2_task-Num_run-02_bold.nii.gz	OpenNeuro	doi:10.18112/openneuro.ds001486.v1.1.0	https://doi.org/10.18112/openneuro.ds001486.v1.1.0	Numerosity Judgement
participant 88	Neuroimaging assessment	3T TIM Trio	Siemens	sub-088_ses-T2_task-Rhyming	sub-088/ses-T2/func/sub-088_ses-T2_task-Rhyming_bold.nii.gz	OpenNeuro	doi:10.18112/openneuro.ds001486.v1.1.0	https://doi.org/10.18112/openneuro.ds001486.v1.1.0	Rhyming Judgement
participant 88	Neuroimaging assessment	3T TIM Trio	Siemens	sub-088_ses-T2_task-Sub_run-01	sub-088/ses-T2/func/sub-088_ses-T2_task-Sub_run-01_bold.nii.gz	OpenNeuro	doi:10.18112/openneuro.ds001486.v1.1.0	https://doi.org/10.18112/openneuro.ds001486.v1.1.0	Single-Digit Subtraction
participant 88	Neuroimaging assessment	3T TIM Trio	Siemens	sub-088_ses-T2_task-Sub_run-02	sub-088/ses-T2/func/sub-088_ses-T2_task-Sub_run-02_bold.nii.gz	OpenNeuro	doi:10.18112/openneuro.ds001486.v1.1.0	https://doi.org/10.18112/openneuro.ds001486.v1.1.0	Single-Digit Subtraction
participant 89	Neuroimaging assessment	3T TIM Trio	Siemens	sub-089_ses-T1_task-Mult_run-01	sub-089/ses-T1/func/sub-089_ses-T1_task-Mult_run-01_bold.nii.gz	OpenNeuro	doi:10.18112/openneuro.ds001486.v1.1.0	https://doi.org/10.18112/openneuro.ds001486.v1.1.0	Single-Digit Multiplication
participant 89	Neuroimaging assessment	3T TIM Trio	Siemens	sub-089_ses-T1_task-Mult_run-02	sub-089/ses-T1/func/sub-089_ses-T1_task-Mult_run-02_bold.nii.gz	OpenNeuro	doi:10.18112/openneuro.ds001486.v1.1.0	https://doi.org/10.18112/openneuro.ds001486.v1.1.0	Single-Digit Multiplication
participant 89	Neuroimaging assessment	3T TIM Trio	Siemens	sub-089_ses-T1_task-Num_run-01	sub-089/ses-T1/func/sub-089_ses-T1_task-Num_run-01_bold.nii.gz	OpenNeuro	doi:10.18112/openneuro.ds001486.v1.1.0	https://doi.org/10.18112/openneuro.ds001486.v1.1.0	Numerosity Judgement
participant 89	Neuroimaging assessment	3T TIM Trio	Siemens	sub-089_ses-T1_task-Num_run-02	sub-089/ses-T1/func/sub-089_ses-T1_task-Num_run-02_bold.nii.gz	OpenNeuro	doi:10.18112/openneuro.ds001486.v1.1.0	https://doi.org/10.18112/openneuro.ds001486.v1.1.0	Numerosity Judgement
participant 89	Neuroimaging assessment	3T TIM Trio	Siemens	sub-089_ses-T1_task-Rhyming	sub-089/ses-T1/func/sub-089_ses-T1_task-Rhyming_bold.nii.gz	OpenNeuro	doi:10.18112/openneuro.ds001486.v1.1.0	https://doi.org/10.18112/openneuro.ds001486.v1.1.0	Rhyming Judgement
participant 89	Neuroimaging assessment	3T TIM Trio	Siemens	sub-089_ses-T1_task-Sub_run-01	sub-089/ses-T1/func/sub-089_ses-T1_task-Sub_run-01_bold.nii.gz	OpenNeuro	doi:10.18112/openneuro.ds001486.v1.1.0	https://doi.org/10.18112/openneuro.ds001486.v1.1.0	Single-Digit Subtraction
participant 89	Neuroimaging assessment	3T TIM Trio	Siemens	sub-089_ses-T1_task-Sub_run-02	sub-089/ses-T1/func/sub-089_ses-T1_task-Sub_run-02_bold.nii.gz	OpenNeuro	doi:10.18112/openneuro.ds001486.v1.1.0	https://doi.org/10.18112/openneuro.ds001486.v1.1.0	Single-Digit Subtraction
participant 89	Neuroimaging assessment	3T TIM Trio	Siemens	sub-089_ses-T2_task-Mult_run-01	sub-089/ses-T2/func/sub-089_ses-T2_task-Mult_run-01_bold.nii.gz	OpenNeuro	doi:10.18112/openneuro.ds001486.v1.1.0	https://doi.org/10.18112/openneuro.ds001486.v1.1.0	Single-Digit Multiplication
participant 89	Neuroimaging assessment	3T TIM Trio	Siemens	sub-089_ses-T2_task-Mult_run-02	sub-089/ses-T2/func/sub-089_ses-T2_task-Mult_run-02_bold.nii.gz	OpenNeuro	doi:10.18112/openneuro.ds001486.v1.1.0	https://doi.org/10.18112/openneuro.ds001486.v1.1.0	Single-Digit Multiplication
participant 89	Neuroimaging assessment	3T TIM Trio	Siemens	sub-089_ses-T2_task-Num_run-01	sub-089/ses-T2/func/sub-089_ses-T2_task-Num_run-01_bold.nii.gz	OpenNeuro	doi:10.18112/openneuro.ds001486.v1.1.0	https://doi.org/10.18112/openneuro.ds001486.v1.1.0	Numerosity Judgement
participant 89	Neuroimaging assessment	3T TIM Trio	Siemens	sub-089_ses-T2_task-Num_run-02	sub-089/ses-T2/func/sub-089_ses-T2_task-Num_run-02_bold.nii.gz	OpenNeuro	doi:10.18112/openneuro.ds001486.v1.1.0	https://doi.org/10.18112/openneuro.ds001486.v1.1.0	Numerosity Judgement
participant 89	Neuroimaging assessment	3T TIM Trio	Siemens	sub-089_ses-T2_task-Rhyming	sub-089/ses-T2/func/sub-089_ses-T2_task-Rhyming_bold.nii.gz	OpenNeuro	doi:10.18112/openneuro.ds001486.v1.1.0	https://doi.org/10.18112/openneuro.ds001486.v1.1.0	Rhyming Judgement
participant 89	Neuroimaging assessment	3T TIM Trio	Siemens	sub-089_ses-T2_task-Sub_run-01	sub-089/ses-T2/func/sub-089_ses-T2_task-Sub_run-01_bold.nii.gz	OpenNeuro	doi:10.18112/openneuro.ds001486.v1.1.0	https://doi.org/10.18112/openneuro.ds001486.v1.1.0	Single-Digit Subtraction
participant 89	Neuroimaging assessment	3T TIM Trio	Siemens	sub-089_ses-T2_task-Sub_run-02	sub-089/ses-T2/func/sub-089_ses-T2_task-Sub_run-02_bold.nii.gz	OpenNeuro	doi:10.18112/openneuro.ds001486.v1.1.0	https://doi.org/10.18112/openneuro.ds001486.v1.1.0	Single-Digit Subtraction
participant 90	Neuroimaging assessment	3T TIM Trio	Siemens	sub-090_ses-T1_task-Mult_run-01	sub-090/ses-T1/func/sub-090_ses-T1_task-Mult_run-01_bold.nii.gz	OpenNeuro	doi:10.18112/openneuro.ds001486.v1.1.0	https://doi.org/10.18112/openneuro.ds001486.v1.1.0	Single-Digit Multiplication
participant 90	Neuroimaging assessment	3T TIM Trio	Siemens	sub-090_ses-T1_task-Mult_run-02	sub-090/ses-T1/func/sub-090_ses-T1_task-Mult_run-02_bold.nii.gz	OpenNeuro	doi:10.18112/openneuro.ds001486.v1.1.0	https://doi.org/10.18112/openneuro.ds001486.v1.1.0	Single-Digit Multiplication
participant 90	Neuroimaging assessment	3T TIM Trio	Siemens	sub-090_ses-T1_task-Num_run-01	sub-090/ses-T1/func/sub-090_ses-T1_task-Num_run-01_bold.nii.gz	OpenNeuro	doi:10.18112/openneuro.ds001486.v1.1.0	https://doi.org/10.18112/openneuro.ds001486.v1.1.0	Numerosity Judgement
participant 90	Neuroimaging assessment	3T TIM Trio	Siemens	sub-090_ses-T1_task-Num_run-02	sub-090/ses-T1/func/sub-090_ses-T1_task-Num_run-02_bold.nii.gz	OpenNeuro	doi:10.18112/openneuro.ds001486.v1.1.0	https://doi.org/10.18112/openneuro.ds001486.v1.1.0	Numerosity Judgement
participant 90	Neuroimaging assessment	3T TIM Trio	Siemens	sub-090_ses-T1_task-Rhyming	sub-090/ses-T1/func/sub-090_ses-T1_task-Rhyming_bold.nii.gz	OpenNeuro	doi:10.18112/openneuro.ds001486.v1.1.0	https://doi.org/10.18112/openneuro.ds001486.v1.1.0	Rhyming Judgement
participant 90	Neuroimaging assessment	3T TIM Trio	Siemens	sub-090_ses-T1_task-Sub_run-01	sub-090/ses-T1/func/sub-090_ses-T1_task-Sub_run-01_bold.nii.gz	OpenNeuro	doi:10.18112/openneuro.ds001486.v1.1.0	https://doi.org/10.18112/openneuro.ds001486.v1.1.0	Single-Digit Subtraction
participant 90	Neuroimaging assessment	3T TIM Trio	Siemens	sub-090_ses-T1_task-Sub_run-02	sub-090/ses-T1/func/sub-090_ses-T1_task-Sub_run-02_bold.nii.gz	OpenNeuro	doi:10.18112/openneuro.ds001486.v1.1.0	https://doi.org/10.18112/openneuro.ds001486.v1.1.0	Single-Digit Subtraction
participant 90	Neuroimaging assessment	3T TIM Trio	Siemens	sub-090_ses-T2_task-Mult_run-01	sub-090/ses-T2/func/sub-090_ses-T2_task-Mult_run-01_bold.nii.gz	OpenNeuro	doi:10.18112/openneuro.ds001486.v1.1.0	https://doi.org/10.18112/openneuro.ds001486.v1.1.0	Single-Digit Multiplication
participant 90	Neuroimaging assessment	3T TIM Trio	Siemens	sub-090_ses-T2_task-Mult_run-02	sub-090/ses-T2/func/sub-090_ses-T2_task-Mult_run-02_bold.nii.gz	OpenNeuro	doi:10.18112/openneuro.ds001486.v1.1.0	https://doi.org/10.18112/openneuro.ds001486.v1.1.0	Single-Digit Multiplication
participant 90	Neuroimaging assessment	3T TIM Trio	Siemens	sub-090_ses-T2_task-Num_run-01	sub-090/ses-T2/func/sub-090_ses-T2_task-Num_run-01_bold.nii.gz	OpenNeuro	doi:10.18112/openneuro.ds001486.v1.1.0	https://doi.org/10.18112/openneuro.ds001486.v1.1.0	Numerosity Judgement
participant 90	Neuroimaging assessment	3T TIM Trio	Siemens	sub-090_ses-T2_task-Num_run-02	sub-090/ses-T2/func/sub-090_ses-T2_task-Num_run-02_bold.nii.gz	OpenNeuro	doi:10.18112/openneuro.ds001486.v1.1.0	https://doi.org/10.18112/openneuro.ds001486.v1.1.0	Numerosity Judgement
participant 90	Neuroimaging assessment	3T TIM Trio	Siemens	sub-090_ses-T2_task-Rhyming	sub-090/ses-T2/func/sub-090_ses-T2_task-Rhyming_bold.nii.gz	OpenNeuro	doi:10.18112/openneuro.ds001486.v1.1.0	https://doi.org/10.18112/openneuro.ds001486.v1.1.0	Rhyming Judgement
participant 90	Neuroimaging assessment	3T TIM Trio	Siemens	sub-090_ses-T2_task-Sub_run-01	sub-090/ses-T2/func/sub-090_ses-T2_task-Sub_run-01_bold.nii.gz	OpenNeuro	doi:10.18112/openneuro.ds001486.v1.1.0	https://doi.org/10.18112/openneuro.ds001486.v1.1.0	Single-Digit Subtraction
participant 90	Neuroimaging assessment	3T TIM Trio	Siemens	sub-090_ses-T2_task-Sub_run-02	sub-090/ses-T2/func/sub-090_ses-T2_task-Sub_run-02_bold.nii.gz	OpenNeuro	doi:10.18112/openneuro.ds001486.v1.1.0	https://doi.org/10.18112/openneuro.ds001486.v1.1.0	Single-Digit Subtraction
participant 91	Neuroimaging assessment	3T TIM Trio	Siemens	sub-091_ses-T1_task-Mult_run-01	sub-091/ses-T1/func/sub-091_ses-T1_task-Mult_run-01_bold.nii.gz	OpenNeuro	doi:10.18112/openneuro.ds001486.v1.1.0	https://doi.org/10.18112/openneuro.ds001486.v1.1.0	Single-Digit Multiplication
participant 91	Neuroimaging assessment	3T TIM Trio	Siemens	sub-091_ses-T1_task-Mult_run-02	sub-091/ses-T1/func/sub-091_ses-T1_task-Mult_run-02_bold.nii.gz	OpenNeuro	doi:10.18112/openneuro.ds001486.v1.1.0	https://doi.org/10.18112/openneuro.ds001486.v1.1.0	Single-Digit Multiplication
participant 91	Neuroimaging assessment	3T TIM Trio	Siemens	sub-091_ses-T1_task-Num_run-01	sub-091/ses-T1/func/sub-091_ses-T1_task-Num_run-01_bold.nii.gz	OpenNeuro	doi:10.18112/openneuro.ds001486.v1.1.0	https://doi.org/10.18112/openneuro.ds001486.v1.1.0	Numerosity Judgement
participant 91	Neuroimaging assessment	3T TIM Trio	Siemens	sub-091_ses-T1_task-Num_run-02	sub-091/ses-T1/func/sub-091_ses-T1_task-Num_run-02_bold.nii.gz	OpenNeuro	doi:10.18112/openneuro.ds001486.v1.1.0	https://doi.org/10.18112/openneuro.ds001486.v1.1.0	Numerosity Judgement
participant 91	Neuroimaging assessment	3T TIM Trio	Siemens	sub-091_ses-T1_task-Rhyming	sub-091/ses-T1/func/sub-091_ses-T1_task-Rhyming_bold.nii.gz	OpenNeuro	doi:10.18112/openneuro.ds001486.v1.1.0	https://doi.org/10.18112/openneuro.ds001486.v1.1.0	Rhyming Judgement
participant 91	Neuroimaging assessment	3T TIM Trio	Siemens	sub-091_ses-T1_task-Sub_run-01	sub-091/ses-T1/func/sub-091_ses-T1_task-Sub_run-01_bold.nii.gz	OpenNeuro	doi:10.18112/openneuro.ds001486.v1.1.0	https://doi.org/10.18112/openneuro.ds001486.v1.1.0	Single-Digit Subtraction
participant 91	Neuroimaging assessment	3T TIM Trio	Siemens	sub-091_ses-T1_task-Sub_run-02	sub-091/ses-T1/func/sub-091_ses-T1_task-Sub_run-02_bold.nii.gz	OpenNeuro	doi:10.18112/openneuro.ds001486.v1.1.0	https://doi.org/10.18112/openneuro.ds001486.v1.1.0	Single-Digit Subtraction
participant 92	Neuroimaging assessment	3T TIM Trio	Siemens	sub-092_ses-T1_task-Mult_run-01	sub-092/ses-T1/func/sub-092_ses-T1_task-Mult_run-01_bold.nii.gz	OpenNeuro	doi:10.18112/openneuro.ds001486.v1.1.0	https://doi.org/10.18112/openneuro.ds001486.v1.1.0	Single-Digit Multiplication
participant 92	Neuroimaging assessment	3T TIM Trio	Siemens	sub-092_ses-T1_task-Mult_run-02	sub-092/ses-T1/func/sub-092_ses-T1_task-Mult_run-02_bold.nii.gz	OpenNeuro	doi:10.18112/openneuro.ds001486.v1.1.0	https://doi.org/10.18112/openneuro.ds001486.v1.1.0	Single-Digit Multiplication
participant 92	Neuroimaging assessment	3T TIM Trio	Siemens	sub-092_ses-T1_task-Num_run-01	sub-092/ses-T1/func/sub-092_ses-T1_task-Num_run-01_bold.nii.gz	OpenNeuro	doi:10.18112/openneuro.ds001486.v1.1.0	https://doi.org/10.18112/openneuro.ds001486.v1.1.0	Numerosity Judgement
participant 92	Neuroimaging assessment	3T TIM Trio	Siemens	sub-092_ses-T1_task-Num_run-02	sub-092/ses-T1/func/sub-092_ses-T1_task-Num_run-02_bold.nii.gz	OpenNeuro	doi:10.18112/openneuro.ds001486.v1.1.0	https://doi.org/10.18112/openneuro.ds001486.v1.1.0	Numerosity Judgement
participant 92	Neuroimaging assessment	3T TIM Trio	Siemens	sub-092_ses-T1_task-Rhyming	sub-092/ses-T1/func/sub-092_ses-T1_task-Rhyming_bold.nii.gz	OpenNeuro	doi:10.18112/openneuro.ds001486.v1.1.0	https://doi.org/10.18112/openneuro.ds001486.v1.1.0	Rhyming Judgement
participant 92	Neuroimaging assessment	3T TIM Trio	Siemens	sub-092_ses-T1_task-Sub_run-01	sub-092/ses-T1/func/sub-092_ses-T1_task-Sub_run-01_bold.nii.gz	OpenNeuro	doi:10.18112/openneuro.ds001486.v1.1.0	https://doi.org/10.18112/openneuro.ds001486.v1.1.0	Single-Digit Subtraction
participant 92	Neuroimaging assessment	3T TIM Trio	Siemens	sub-092_ses-T1_task-Sub_run-02	sub-092/ses-T1/func/sub-092_ses-T1_task-Sub_run-02_bold.nii.gz	OpenNeuro	doi:10.18112/openneuro.ds001486.v1.1.0	https://doi.org/10.18112/openneuro.ds001486.v1.1.0	Single-Digit Subtraction
participant 93	Neuroimaging assessment	3T TIM Trio	Siemens	sub-093_ses-T1_task-Mult_run-01	sub-093/ses-T1/func/sub-093_ses-T1_task-Mult_run-01_bold.nii.gz	OpenNeuro	doi:10.18112/openneuro.ds001486.v1.1.0	https://doi.org/10.18112/openneuro.ds001486.v1.1.0	Single-Digit Multiplication
participant 93	Neuroimaging assessment	3T TIM Trio	Siemens	sub-093_ses-T1_task-Mult_run-02	sub-093/ses-T1/func/sub-093_ses-T1_task-Mult_run-02_bold.nii.gz	OpenNeuro	doi:10.18112/openneuro.ds001486.v1.1.0	https://doi.org/10.18112/openneuro.ds001486.v1.1.0	Single-Digit Multiplication
participant 93	Neuroimaging assessment	3T TIM Trio	Siemens	sub-093_ses-T1_task-Num_run-01	sub-093/ses-T1/func/sub-093_ses-T1_task-Num_run-01_bold.nii.gz	OpenNeuro	doi:10.18112/openneuro.ds001486.v1.1.0	https://doi.org/10.18112/openneuro.ds001486.v1.1.0	Numerosity Judgement
participant 93	Neuroimaging assessment	3T TIM Trio	Siemens	sub-093_ses-T1_task-Num_run-02	sub-093/ses-T1/func/sub-093_ses-T1_task-Num_run-02_bold.nii.gz	OpenNeuro	doi:10.18112/openneuro.ds001486.v1.1.0	https://doi.org/10.18112/openneuro.ds001486.v1.1.0	Numerosity Judgement
participant 93	Neuroimaging assessment	3T TIM Trio	Siemens	sub-093_ses-T1_task-Rhyming	sub-093/ses-T1/func/sub-093_ses-T1_task-Rhyming_bold.nii.gz	OpenNeuro	doi:10.18112/openneuro.ds001486.v1.1.0	https://doi.org/10.18112/openneuro.ds001486.v1.1.0	Rhyming Judgement
participant 93	Neuroimaging assessment	3T TIM Trio	Siemens	sub-093_ses-T1_task-Sub_run-01	sub-093/ses-T1/func/sub-093_ses-T1_task-Sub_run-01_bold.nii.gz	OpenNeuro	doi:10.18112/openneuro.ds001486.v1.1.0	https://doi.org/10.18112/openneuro.ds001486.v1.1.0	Single-Digit Subtraction
participant 93	Neuroimaging assessment	3T TIM Trio	Siemens	sub-093_ses-T1_task-Sub_run-02	sub-093/ses-T1/func/sub-093_ses-T1_task-Sub_run-02_bold.nii.gz	OpenNeuro	doi:10.18112/openneuro.ds001486.v1.1.0	https://doi.org/10.18112/openneuro.ds001486.v1.1.0	Single-Digit Subtraction
participant 93	Neuroimaging assessment	3T TIM Trio	Siemens	sub-093_ses-T2_task-Mult_run-01	sub-093/ses-T2/func/sub-093_ses-T2_task-Mult_run-01_bold.nii.gz	OpenNeuro	doi:10.18112/openneuro.ds001486.v1.1.0	https://doi.org/10.18112/openneuro.ds001486.v1.1.0	Single-Digit Multiplication
participant 93	Neuroimaging assessment	3T TIM Trio	Siemens	sub-093_ses-T2_task-Mult_run-02	sub-093/ses-T2/func/sub-093_ses-T2_task-Mult_run-02_bold.nii.gz	OpenNeuro	doi:10.18112/openneuro.ds001486.v1.1.0	https://doi.org/10.18112/openneuro.ds001486.v1.1.0	Single-Digit Multiplication
participant 93	Neuroimaging assessment	3T TIM Trio	Siemens	sub-093_ses-T2_task-Num_run-01	sub-093/ses-T2/func/sub-093_ses-T2_task-Num_run-01_bold.nii.gz	OpenNeuro	doi:10.18112/openneuro.ds001486.v1.1.0	https://doi.org/10.18112/openneuro.ds001486.v1.1.0	Numerosity Judgement
participant 93	Neuroimaging assessment	3T TIM Trio	Siemens	sub-093_ses-T2_task-Num_run-02	sub-093/ses-T2/func/sub-093_ses-T2_task-Num_run-02_bold.nii.gz	OpenNeuro	doi:10.18112/openneuro.ds001486.v1.1.0	https://doi.org/10.18112/openneuro.ds001486.v1.1.0	Numerosity Judgement
participant 93	Neuroimaging assessment	3T TIM Trio	Siemens	sub-093_ses-T2_task-Rhyming	sub-093/ses-T2/func/sub-093_ses-T2_task-Rhyming_bold.nii.gz	OpenNeuro	doi:10.18112/openneuro.ds001486.v1.1.0	https://doi.org/10.18112/openneuro.ds001486.v1.1.0	Rhyming Judgement
participant 93	Neuroimaging assessment	3T TIM Trio	Siemens	sub-093_ses-T2_task-Sub_run-01	sub-093/ses-T2/func/sub-093_ses-T2_task-Sub_run-01_bold.nii.gz	OpenNeuro	doi:10.18112/openneuro.ds001486.v1.1.0	https://doi.org/10.18112/openneuro.ds001486.v1.1.0	Single-Digit Subtraction
participant 93	Neuroimaging assessment	3T TIM Trio	Siemens	sub-093_ses-T2_task-Sub_run-02	sub-093/ses-T2/func/sub-093_ses-T2_task-Sub_run-02_bold.nii.gz	OpenNeuro	doi:10.18112/openneuro.ds001486.v1.1.0	https://doi.org/10.18112/openneuro.ds001486.v1.1.0	Single-Digit Subtraction
participant 94	Neuroimaging assessment	3T TIM Trio	Siemens	sub-094_ses-T1_task-Mult_run-01	sub-094/ses-T1/func/sub-094_ses-T1_task-Mult_run-01_bold.nii.gz	OpenNeuro	doi:10.18112/openneuro.ds001486.v1.1.0	https://doi.org/10.18112/openneuro.ds001486.v1.1.0	Single-Digit Multiplication
participant 94	Neuroimaging assessment	3T TIM Trio	Siemens	sub-094_ses-T1_task-Mult_run-02	sub-094/ses-T1/func/sub-094_ses-T1_task-Mult_run-02_bold.nii.gz	OpenNeuro	doi:10.18112/openneuro.ds001486.v1.1.0	https://doi.org/10.18112/openneuro.ds001486.v1.1.0	Single-Digit Multiplication
participant 94	Neuroimaging assessment	3T TIM Trio	Siemens	sub-094_ses-T1_task-Num_run-01	sub-094/ses-T1/func/sub-094_ses-T1_task-Num_run-01_bold.nii.gz	OpenNeuro	doi:10.18112/openneuro.ds001486.v1.1.0	https://doi.org/10.18112/openneuro.ds001486.v1.1.0	Numerosity Judgement
participant 94	Neuroimaging assessment	3T TIM Trio	Siemens	sub-094_ses-T1_task-Num_run-02	sub-094/ses-T1/func/sub-094_ses-T1_task-Num_run-02_bold.nii.gz	OpenNeuro	doi:10.18112/openneuro.ds001486.v1.1.0	https://doi.org/10.18112/openneuro.ds001486.v1.1.0	Numerosity Judgement
participant 94	Neuroimaging assessment	3T TIM Trio	Siemens	sub-094_ses-T1_task-Rhyming	sub-094/ses-T1/func/sub-094_ses-T1_task-Rhyming_bold.nii.gz	OpenNeuro	doi:10.18112/openneuro.ds001486.v1.1.0	https://doi.org/10.18112/openneuro.ds001486.v1.1.0	Rhyming Judgement
participant 94	Neuroimaging assessment	3T TIM Trio	Siemens	sub-094_ses-T1_task-Sub_run-01	sub-094/ses-T1/func/sub-094_ses-T1_task-Sub_run-01_bold.nii.gz	OpenNeuro	doi:10.18112/openneuro.ds001486.v1.1.0	https://doi.org/10.18112/openneuro.ds001486.v1.1.0	Single-Digit Subtraction
participant 94	Neuroimaging assessment	3T TIM Trio	Siemens	sub-094_ses-T1_task-Sub_run-02	sub-094/ses-T1/func/sub-094_ses-T1_task-Sub_run-02_bold.nii.gz	OpenNeuro	doi:10.18112/openneuro.ds001486.v1.1.0	https://doi.org/10.18112/openneuro.ds001486.v1.1.0	Single-Digit Subtraction
participant 95	Neuroimaging assessment	3T TIM Trio	Siemens	sub-095_ses-T1_task-Mult_run-01	sub-095/ses-T1/func/sub-095_ses-T1_task-Mult_run-01_bold.nii.gz	OpenNeuro	doi:10.18112/openneuro.ds001486.v1.1.0	https://doi.org/10.18112/openneuro.ds001486.v1.1.0	Single-Digit Multiplication
participant 95	Neuroimaging assessment	3T TIM Trio	Siemens	sub-095_ses-T1_task-Mult_run-02	sub-095/ses-T1/func/sub-095_ses-T1_task-Mult_run-02_bold.nii.gz	OpenNeuro	doi:10.18112/openneuro.ds001486.v1.1.0	https://doi.org/10.18112/openneuro.ds001486.v1.1.0	Single-Digit Multiplication
participant 95	Neuroimaging assessment	3T TIM Trio	Siemens	sub-095_ses-T1_task-Num_run-01	sub-095/ses-T1/func/sub-095_ses-T1_task-Num_run-01_bold.nii.gz	OpenNeuro	doi:10.18112/openneuro.ds001486.v1.1.0	https://doi.org/10.18112/openneuro.ds001486.v1.1.0	Numerosity Judgement
participant 95	Neuroimaging assessment	3T TIM Trio	Siemens	sub-095_ses-T1_task-Num_run-02	sub-095/ses-T1/func/sub-095_ses-T1_task-Num_run-02_bold.nii.gz	OpenNeuro	doi:10.18112/openneuro.ds001486.v1.1.0	https://doi.org/10.18112/openneuro.ds001486.v1.1.0	Numerosity Judgement
participant 95	Neuroimaging assessment	3T TIM Trio	Siemens	sub-095_ses-T1_task-Rhyming	sub-095/ses-T1/func/sub-095_ses-T1_task-Rhyming_bold.nii.gz	OpenNeuro	doi:10.18112/openneuro.ds001486.v1.1.0	https://doi.org/10.18112/openneuro.ds001486.v1.1.0	Rhyming Judgement
participant 95	Neuroimaging assessment	3T TIM Trio	Siemens	sub-095_ses-T1_task-Sub_run-01	sub-095/ses-T1/func/sub-095_ses-T1_task-Sub_run-01_bold.nii.gz	OpenNeuro	doi:10.18112/openneuro.ds001486.v1.1.0	https://doi.org/10.18112/openneuro.ds001486.v1.1.0	Single-Digit Subtraction
participant 95	Neuroimaging assessment	3T TIM Trio	Siemens	sub-095_ses-T1_task-Sub_run-02	sub-095/ses-T1/func/sub-095_ses-T1_task-Sub_run-02_bold.nii.gz	OpenNeuro	doi:10.18112/openneuro.ds001486.v1.1.0	https://doi.org/10.18112/openneuro.ds001486.v1.1.0	Single-Digit Subtraction
participant 95	Neuroimaging assessment	3T TIM Trio	Siemens	sub-095_ses-T2_task-Mult_run-01	sub-095/ses-T2/func/sub-095_ses-T2_task-Mult_run-01_bold.nii.gz	OpenNeuro	doi:10.18112/openneuro.ds001486.v1.1.0	https://doi.org/10.18112/openneuro.ds001486.v1.1.0	Single-Digit Multiplication
participant 95	Neuroimaging assessment	3T TIM Trio	Siemens	sub-095_ses-T2_task-Mult_run-02	sub-095/ses-T2/func/sub-095_ses-T2_task-Mult_run-02_bold.nii.gz	OpenNeuro	doi:10.18112/openneuro.ds001486.v1.1.0	https://doi.org/10.18112/openneuro.ds001486.v1.1.0	Single-Digit Multiplication
participant 95	Neuroimaging assessment	3T TIM Trio	Siemens	sub-095_ses-T2_task-Num_run-01	sub-095/ses-T2/func/sub-095_ses-T2_task-Num_run-01_bold.nii.gz	OpenNeuro	doi:10.18112/openneuro.ds001486.v1.1.0	https://doi.org/10.18112/openneuro.ds001486.v1.1.0	Numerosity Judgement
participant 95	Neuroimaging assessment	3T TIM Trio	Siemens	sub-095_ses-T2_task-Num_run-02	sub-095/ses-T2/func/sub-095_ses-T2_task-Num_run-02_bold.nii.gz	OpenNeuro	doi:10.18112/openneuro.ds001486.v1.1.0	https://doi.org/10.18112/openneuro.ds001486.v1.1.0	Numerosity Judgement
participant 95	Neuroimaging assessment	3T TIM Trio	Siemens	sub-095_ses-T2_task-Rhyming	sub-095/ses-T2/func/sub-095_ses-T2_task-Rhyming_bold.nii.gz	OpenNeuro	doi:10.18112/openneuro.ds001486.v1.1.0	https://doi.org/10.18112/openneuro.ds001486.v1.1.0	Rhyming Judgement
participant 95	Neuroimaging assessment	3T TIM Trio	Siemens	sub-095_ses-T2_task-Sub_run-01	sub-095/ses-T2/func/sub-095_ses-T2_task-Sub_run-01_bold.nii.gz	OpenNeuro	doi:10.18112/openneuro.ds001486.v1.1.0	https://doi.org/10.18112/openneuro.ds001486.v1.1.0	Single-Digit Subtraction
participant 95	Neuroimaging assessment	3T TIM Trio	Siemens	sub-095_ses-T2_task-Sub_run-02	sub-095/ses-T2/func/sub-095_ses-T2_task-Sub_run-02_bold.nii.gz	OpenNeuro	doi:10.18112/openneuro.ds001486.v1.1.0	https://doi.org/10.18112/openneuro.ds001486.v1.1.0	Single-Digit Subtraction
participant 96	Neuroimaging assessment	3T TIM Trio	Siemens	sub-096_ses-T1_task-Mult_run-01	sub-096/ses-T1/func/sub-096_ses-T1_task-Mult_run-01_bold.nii.gz	OpenNeuro	doi:10.18112/openneuro.ds001486.v1.1.0	https://doi.org/10.18112/openneuro.ds001486.v1.1.0	Single-Digit Multiplication
participant 96	Neuroimaging assessment	3T TIM Trio	Siemens	sub-096_ses-T1_task-Mult_run-02	sub-096/ses-T1/func/sub-096_ses-T1_task-Mult_run-02_bold.nii.gz	OpenNeuro	doi:10.18112/openneuro.ds001486.v1.1.0	https://doi.org/10.18112/openneuro.ds001486.v1.1.0	Single-Digit Multiplication
participant 96	Neuroimaging assessment	3T TIM Trio	Siemens	sub-096_ses-T1_task-Num_run-01	sub-096/ses-T1/func/sub-096_ses-T1_task-Num_run-01_bold.nii.gz	OpenNeuro	doi:10.18112/openneuro.ds001486.v1.1.0	https://doi.org/10.18112/openneuro.ds001486.v1.1.0	Numerosity Judgement
participant 96	Neuroimaging assessment	3T TIM Trio	Siemens	sub-096_ses-T1_task-Num_run-02	sub-096/ses-T1/func/sub-096_ses-T1_task-Num_run-02_bold.nii.gz	OpenNeuro	doi:10.18112/openneuro.ds001486.v1.1.0	https://doi.org/10.18112/openneuro.ds001486.v1.1.0	Numerosity Judgement
participant 96	Neuroimaging assessment	3T TIM Trio	Siemens	sub-096_ses-T1_task-Rhyming	sub-096/ses-T1/func/sub-096_ses-T1_task-Rhyming_bold.nii.gz	OpenNeuro	doi:10.18112/openneuro.ds001486.v1.1.0	https://doi.org/10.18112/openneuro.ds001486.v1.1.0	Rhyming Judgement
participant 96	Neuroimaging assessment	3T TIM Trio	Siemens	sub-096_ses-T1_task-Sub_run-01	sub-096/ses-T1/func/sub-096_ses-T1_task-Sub_run-01_bold.nii.gz	OpenNeuro	doi:10.18112/openneuro.ds001486.v1.1.0	https://doi.org/10.18112/openneuro.ds001486.v1.1.0	Single-Digit Subtraction
participant 96	Neuroimaging assessment	3T TIM Trio	Siemens	sub-096_ses-T1_task-Sub_run-02	sub-096/ses-T1/func/sub-096_ses-T1_task-Sub_run-02_bold.nii.gz	OpenNeuro	doi:10.18112/openneuro.ds001486.v1.1.0	https://doi.org/10.18112/openneuro.ds001486.v1.1.0	Single-Digit Subtraction
participant 96	Neuroimaging assessment	3T TIM Trio	Siemens	sub-096_ses-T2_task-Mult_run-01	sub-096/ses-T2/func/sub-096_ses-T2_task-Mult_run-01_bold.nii.gz	OpenNeuro	doi:10.18112/openneuro.ds001486.v1.1.0	https://doi.org/10.18112/openneuro.ds001486.v1.1.0	Single-Digit Multiplication
participant 96	Neuroimaging assessment	3T TIM Trio	Siemens	sub-096_ses-T2_task-Mult_run-02	sub-096/ses-T2/func/sub-096_ses-T2_task-Mult_run-02_bold.nii.gz	OpenNeuro	doi:10.18112/openneuro.ds001486.v1.1.0	https://doi.org/10.18112/openneuro.ds001486.v1.1.0	Single-Digit Multiplication
participant 96	Neuroimaging assessment	3T TIM Trio	Siemens	sub-096_ses-T2_task-Num_run-01	sub-096/ses-T2/func/sub-096_ses-T2_task-Num_run-01_bold.nii.gz	OpenNeuro	doi:10.18112/openneuro.ds001486.v1.1.0	https://doi.org/10.18112/openneuro.ds001486.v1.1.0	Numerosity Judgement
participant 96	Neuroimaging assessment	3T TIM Trio	Siemens	sub-096_ses-T2_task-Num_run-02	sub-096/ses-T2/func/sub-096_ses-T2_task-Num_run-02_bold.nii.gz	OpenNeuro	doi:10.18112/openneuro.ds001486.v1.1.0	https://doi.org/10.18112/openneuro.ds001486.v1.1.0	Numerosity Judgement
participant 96	Neuroimaging assessment	3T TIM Trio	Siemens	sub-096_ses-T2_task-Rhyming	sub-096/ses-T2/func/sub-096_ses-T2_task-Rhyming_bold.nii.gz	OpenNeuro	doi:10.18112/openneuro.ds001486.v1.1.0	https://doi.org/10.18112/openneuro.ds001486.v1.1.0	Rhyming Judgement
participant 96	Neuroimaging assessment	3T TIM Trio	Siemens	sub-096_ses-T2_task-Sub_run-01	sub-096/ses-T2/func/sub-096_ses-T2_task-Sub_run-01_bold.nii.gz	OpenNeuro	doi:10.18112/openneuro.ds001486.v1.1.0	https://doi.org/10.18112/openneuro.ds001486.v1.1.0	Single-Digit Subtraction
participant 96	Neuroimaging assessment	3T TIM Trio	Siemens	sub-096_ses-T2_task-Sub_run-02	sub-096/ses-T2/func/sub-096_ses-T2_task-Sub_run-02_bold.nii.gz	OpenNeuro	doi:10.18112/openneuro.ds001486.v1.1.0	https://doi.org/10.18112/openneuro.ds001486.v1.1.0	Single-Digit Subtraction
participant 97	Neuroimaging assessment	3T TIM Trio	Siemens	sub-097_ses-T1_task-Mult_run-01	sub-097/ses-T1/func/sub-097_ses-T1_task-Mult_run-01_bold.nii.gz	OpenNeuro	doi:10.18112/openneuro.ds001486.v1.1.0	https://doi.org/10.18112/openneuro.ds001486.v1.1.0	Single-Digit Multiplication
participant 97	Neuroimaging assessment	3T TIM Trio	Siemens	sub-097_ses-T1_task-Mult_run-02	sub-097/ses-T1/func/sub-097_ses-T1_task-Mult_run-02_bold.nii.gz	OpenNeuro	doi:10.18112/openneuro.ds001486.v1.1.0	https://doi.org/10.18112/openneuro.ds001486.v1.1.0	Single-Digit Multiplication
participant 97	Neuroimaging assessment	3T TIM Trio	Siemens	sub-097_ses-T1_task-Num_run-01	sub-097/ses-T1/func/sub-097_ses-T1_task-Num_run-01_bold.nii.gz	OpenNeuro	doi:10.18112/openneuro.ds001486.v1.1.0	https://doi.org/10.18112/openneuro.ds001486.v1.1.0	Numerosity Judgement
participant 97	Neuroimaging assessment	3T TIM Trio	Siemens	sub-097_ses-T1_task-Num_run-02	sub-097/ses-T1/func/sub-097_ses-T1_task-Num_run-02_bold.nii.gz	OpenNeuro	doi:10.18112/openneuro.ds001486.v1.1.0	https://doi.org/10.18112/openneuro.ds001486.v1.1.0	Numerosity Judgement
participant 97	Neuroimaging assessment	3T TIM Trio	Siemens	sub-097_ses-T1_task-Rhyming	sub-097/ses-T1/func/sub-097_ses-T1_task-Rhyming_bold.nii.gz	OpenNeuro	doi:10.18112/openneuro.ds001486.v1.1.0	https://doi.org/10.18112/openneuro.ds001486.v1.1.0	Rhyming Judgement
participant 97	Neuroimaging assessment	3T TIM Trio	Siemens	sub-097_ses-T1_task-Sub_run-01	sub-097/ses-T1/func/sub-097_ses-T1_task-Sub_run-01_bold.nii.gz	OpenNeuro	doi:10.18112/openneuro.ds001486.v1.1.0	https://doi.org/10.18112/openneuro.ds001486.v1.1.0	Single-Digit Subtraction
participant 97	Neuroimaging assessment	3T TIM Trio	Siemens	sub-097_ses-T1_task-Sub_run-02	sub-097/ses-T1/func/sub-097_ses-T1_task-Sub_run-02_bold.nii.gz	OpenNeuro	doi:10.18112/openneuro.ds001486.v1.1.0	https://doi.org/10.18112/openneuro.ds001486.v1.1.0	Single-Digit Subtraction
participant 98	Neuroimaging assessment	3T TIM Trio	Siemens	sub-098_ses-T1_task-Mult_run-01	sub-098/ses-T1/func/sub-098_ses-T1_task-Mult_run-01_bold.nii.gz	OpenNeuro	doi:10.18112/openneuro.ds001486.v1.1.0	https://doi.org/10.18112/openneuro.ds001486.v1.1.0	Single-Digit Multiplication
participant 98	Neuroimaging assessment	3T TIM Trio	Siemens	sub-098_ses-T1_task-Mult_run-02	sub-098/ses-T1/func/sub-098_ses-T1_task-Mult_run-02_bold.nii.gz	OpenNeuro	doi:10.18112/openneuro.ds001486.v1.1.0	https://doi.org/10.18112/openneuro.ds001486.v1.1.0	Single-Digit Multiplication
participant 98	Neuroimaging assessment	3T TIM Trio	Siemens	sub-098_ses-T1_task-Num_run-01	sub-098/ses-T1/func/sub-098_ses-T1_task-Num_run-01_bold.nii.gz	OpenNeuro	doi:10.18112/openneuro.ds001486.v1.1.0	https://doi.org/10.18112/openneuro.ds001486.v1.1.0	Numerosity Judgement
participant 98	Neuroimaging assessment	3T TIM Trio	Siemens	sub-098_ses-T1_task-Num_run-02	sub-098/ses-T1/func/sub-098_ses-T1_task-Num_run-02_bold.nii.gz	OpenNeuro	doi:10.18112/openneuro.ds001486.v1.1.0	https://doi.org/10.18112/openneuro.ds001486.v1.1.0	Numerosity Judgement
participant 98	Neuroimaging assessment	3T TIM Trio	Siemens	sub-098_ses-T1_task-Rhyming	sub-098/ses-T1/func/sub-098_ses-T1_task-Rhyming_bold.nii.gz	OpenNeuro	doi:10.18112/openneuro.ds001486.v1.1.0	https://doi.org/10.18112/openneuro.ds001486.v1.1.0	Rhyming Judgement
participant 98	Neuroimaging assessment	3T TIM Trio	Siemens	sub-098_ses-T1_task-Sub_run-01	sub-098/ses-T1/func/sub-098_ses-T1_task-Sub_run-01_bold.nii.gz	OpenNeuro	doi:10.18112/openneuro.ds001486.v1.1.0	https://doi.org/10.18112/openneuro.ds001486.v1.1.0	Single-Digit Subtraction
participant 98	Neuroimaging assessment	3T TIM Trio	Siemens	sub-098_ses-T1_task-Sub_run-02	sub-098/ses-T1/func/sub-098_ses-T1_task-Sub_run-02_bold.nii.gz	OpenNeuro	doi:10.18112/openneuro.ds001486.v1.1.0	https://doi.org/10.18112/openneuro.ds001486.v1.1.0	Single-Digit Subtraction
participant 99	Neuroimaging assessment	3T TIM Trio	Siemens	sub-099_ses-T1_task-Mult_run-01	sub-099/ses-T1/func/sub-099_ses-T1_task-Mult_run-01_bold.nii.gz	OpenNeuro	doi:10.18112/openneuro.ds001486.v1.1.0	https://doi.org/10.18112/openneuro.ds001486.v1.1.0	Single-Digit Multiplication
participant 99	Neuroimaging assessment	3T TIM Trio	Siemens	sub-099_ses-T1_task-Mult_run-02	sub-099/ses-T1/func/sub-099_ses-T1_task-Mult_run-02_bold.nii.gz	OpenNeuro	doi:10.18112/openneuro.ds001486.v1.1.0	https://doi.org/10.18112/openneuro.ds001486.v1.1.0	Single-Digit Multiplication
participant 99	Neuroimaging assessment	3T TIM Trio	Siemens	sub-099_ses-T1_task-Num_run-01	sub-099/ses-T1/func/sub-099_ses-T1_task-Num_run-01_bold.nii.gz	OpenNeuro	doi:10.18112/openneuro.ds001486.v1.1.0	https://doi.org/10.18112/openneuro.ds001486.v1.1.0	Numerosity Judgement
participant 99	Neuroimaging assessment	3T TIM Trio	Siemens	sub-099_ses-T1_task-Num_run-02	sub-099/ses-T1/func/sub-099_ses-T1_task-Num_run-02_bold.nii.gz	OpenNeuro	doi:10.18112/openneuro.ds001486.v1.1.0	https://doi.org/10.18112/openneuro.ds001486.v1.1.0	Numerosity Judgement
participant 99	Neuroimaging assessment	3T TIM Trio	Siemens	sub-099_ses-T1_task-Rhyming	sub-099/ses-T1/func/sub-099_ses-T1_task-Rhyming_bold.nii.gz	OpenNeuro	doi:10.18112/openneuro.ds001486.v1.1.0	https://doi.org/10.18112/openneuro.ds001486.v1.1.0	Rhyming Judgement
participant 99	Neuroimaging assessment	3T TIM Trio	Siemens	sub-099_ses-T1_task-Sub_run-01	sub-099/ses-T1/func/sub-099_ses-T1_task-Sub_run-01_bold.nii.gz	OpenNeuro	doi:10.18112/openneuro.ds001486.v1.1.0	https://doi.org/10.18112/openneuro.ds001486.v1.1.0	Single-Digit Subtraction
participant 99	Neuroimaging assessment	3T TIM Trio	Siemens	sub-099_ses-T1_task-Sub_run-02	sub-099/ses-T1/func/sub-099_ses-T1_task-Sub_run-02_bold.nii.gz	OpenNeuro	doi:10.18112/openneuro.ds001486.v1.1.0	https://doi.org/10.18112/openneuro.ds001486.v1.1.0	Single-Digit Subtraction
participant 99	Neuroimaging assessment	3T TIM Trio	Siemens	sub-099_ses-T2_task-Mult_run-01	sub-099/ses-T2/func/sub-099_ses-T2_task-Mult_run-01_bold.nii.gz	OpenNeuro	doi:10.18112/openneuro.ds001486.v1.1.0	https://doi.org/10.18112/openneuro.ds001486.v1.1.0	Single-Digit Multiplication
participant 99	Neuroimaging assessment	3T TIM Trio	Siemens	sub-099_ses-T2_task-Mult_run-02	sub-099/ses-T2/func/sub-099_ses-T2_task-Mult_run-02_bold.nii.gz	OpenNeuro	doi:10.18112/openneuro.ds001486.v1.1.0	https://doi.org/10.18112/openneuro.ds001486.v1.1.0	Single-Digit Multiplication
participant 99	Neuroimaging assessment	3T TIM Trio	Siemens	sub-099_ses-T2_task-Num_run-01	sub-099/ses-T2/func/sub-099_ses-T2_task-Num_run-01_bold.nii.gz	OpenNeuro	doi:10.18112/openneuro.ds001486.v1.1.0	https://doi.org/10.18112/openneuro.ds001486.v1.1.0	Numerosity Judgement
participant 99	Neuroimaging assessment	3T TIM Trio	Siemens	sub-099_ses-T2_task-Num_run-02	sub-099/ses-T2/func/sub-099_ses-T2_task-Num_run-02_bold.nii.gz	OpenNeuro	doi:10.18112/openneuro.ds001486.v1.1.0	https://doi.org/10.18112/openneuro.ds001486.v1.1.0	Numerosity Judgement
participant 99	Neuroimaging assessment	3T TIM Trio	Siemens	sub-099_ses-T2_task-Rhyming	sub-099/ses-T2/func/sub-099_ses-T2_task-Rhyming_bold.nii.gz	OpenNeuro	doi:10.18112/openneuro.ds001486.v1.1.0	https://doi.org/10.18112/openneuro.ds001486.v1.1.0	Rhyming Judgement
participant 99	Neuroimaging assessment	3T TIM Trio	Siemens	sub-099_ses-T2_task-Sub_run-01	sub-099/ses-T2/func/sub-099_ses-T2_task-Sub_run-01_bold.nii.gz	OpenNeuro	doi:10.18112/openneuro.ds001486.v1.1.0	https://doi.org/10.18112/openneuro.ds001486.v1.1.0	Single-Digit Subtraction
participant 99	Neuroimaging assessment	3T TIM Trio	Siemens	sub-099_ses-T2_task-Sub_run-02	sub-099/ses-T2/func/sub-099_ses-T2_task-Sub_run-02_bold.nii.gz	OpenNeuro	doi:10.18112/openneuro.ds001486.v1.1.0	https://doi.org/10.18112/openneuro.ds001486.v1.1.0	Single-Digit Subtraction
participant 100	Neuroimaging assessment	3T TIM Trio	Siemens	sub-100_ses-T1_task-Mult_run-01	sub-100/ses-T1/func/sub-100_ses-T1_task-Mult_run-01_bold.nii.gz	OpenNeuro	doi:10.18112/openneuro.ds001486.v1.1.0	https://doi.org/10.18112/openneuro.ds001486.v1.1.0	Single-Digit Multiplication
participant 100	Neuroimaging assessment	3T TIM Trio	Siemens	sub-100_ses-T1_task-Mult_run-02	sub-100/ses-T1/func/sub-100_ses-T1_task-Mult_run-02_bold.nii.gz	OpenNeuro	doi:10.18112/openneuro.ds001486.v1.1.0	https://doi.org/10.18112/openneuro.ds001486.v1.1.0	Single-Digit Multiplication
participant 100	Neuroimaging assessment	3T TIM Trio	Siemens	sub-100_ses-T1_task-Num_run-01	sub-100/ses-T1/func/sub-100_ses-T1_task-Num_run-01_bold.nii.gz	OpenNeuro	doi:10.18112/openneuro.ds001486.v1.1.0	https://doi.org/10.18112/openneuro.ds001486.v1.1.0	Numerosity Judgement
participant 100	Neuroimaging assessment	3T TIM Trio	Siemens	sub-100_ses-T1_task-Num_run-02	sub-100/ses-T1/func/sub-100_ses-T1_task-Num_run-02_bold.nii.gz	OpenNeuro	doi:10.18112/openneuro.ds001486.v1.1.0	https://doi.org/10.18112/openneuro.ds001486.v1.1.0	Numerosity Judgement
participant 100	Neuroimaging assessment	3T TIM Trio	Siemens	sub-100_ses-T1_task-Rhyming	sub-100/ses-T1/func/sub-100_ses-T1_task-Rhyming_bold.nii.gz	OpenNeuro	doi:10.18112/openneuro.ds001486.v1.1.0	https://doi.org/10.18112/openneuro.ds001486.v1.1.0	Rhyming Judgement
participant 100	Neuroimaging assessment	3T TIM Trio	Siemens	sub-100_ses-T1_task-Sub_run-01	sub-100/ses-T1/func/sub-100_ses-T1_task-Sub_run-01_bold.nii.gz	OpenNeuro	doi:10.18112/openneuro.ds001486.v1.1.0	https://doi.org/10.18112/openneuro.ds001486.v1.1.0	Single-Digit Subtraction
participant 100	Neuroimaging assessment	3T TIM Trio	Siemens	sub-100_ses-T1_task-Sub_run-02	sub-100/ses-T1/func/sub-100_ses-T1_task-Sub_run-02_bold.nii.gz	OpenNeuro	doi:10.18112/openneuro.ds001486.v1.1.0	https://doi.org/10.18112/openneuro.ds001486.v1.1.0	Single-Digit Subtraction
participant 101	Neuroimaging assessment	3T TIM Trio	Siemens	sub-101_ses-T1_task-Mult_run-01	sub-101/ses-T1/func/sub-101_ses-T1_task-Mult_run-01_bold.nii.gz	OpenNeuro	doi:10.18112/openneuro.ds001486.v1.1.0	https://doi.org/10.18112/openneuro.ds001486.v1.1.0	Single-Digit Multiplication
participant 101	Neuroimaging assessment	3T TIM Trio	Siemens	sub-101_ses-T1_task-Mult_run-02	sub-101/ses-T1/func/sub-101_ses-T1_task-Mult_run-02_bold.nii.gz	OpenNeuro	doi:10.18112/openneuro.ds001486.v1.1.0	https://doi.org/10.18112/openneuro.ds001486.v1.1.0	Single-Digit Multiplication
participant 101	Neuroimaging assessment	3T TIM Trio	Siemens	sub-101_ses-T1_task-Num_run-01	sub-101/ses-T1/func/sub-101_ses-T1_task-Num_run-01_bold.nii.gz	OpenNeuro	doi:10.18112/openneuro.ds001486.v1.1.0	https://doi.org/10.18112/openneuro.ds001486.v1.1.0	Numerosity Judgement
participant 101	Neuroimaging assessment	3T TIM Trio	Siemens	sub-101_ses-T1_task-Num_run-02	sub-101/ses-T1/func/sub-101_ses-T1_task-Num_run-02_bold.nii.gz	OpenNeuro	doi:10.18112/openneuro.ds001486.v1.1.0	https://doi.org/10.18112/openneuro.ds001486.v1.1.0	Numerosity Judgement
participant 101	Neuroimaging assessment	3T TIM Trio	Siemens	sub-101_ses-T1_task-Rhyming	sub-101/ses-T1/func/sub-101_ses-T1_task-Rhyming_bold.nii.gz	OpenNeuro	doi:10.18112/openneuro.ds001486.v1.1.0	https://doi.org/10.18112/openneuro.ds001486.v1.1.0	Rhyming Judgement
participant 101	Neuroimaging assessment	3T TIM Trio	Siemens	sub-101_ses-T1_task-Sub_run-01	sub-101/ses-T1/func/sub-101_ses-T1_task-Sub_run-01_bold.nii.gz	OpenNeuro	doi:10.18112/openneuro.ds001486.v1.1.0	https://doi.org/10.18112/openneuro.ds001486.v1.1.0	Single-Digit Subtraction
participant 101	Neuroimaging assessment	3T TIM Trio	Siemens	sub-101_ses-T1_task-Sub_run-02	sub-101/ses-T1/func/sub-101_ses-T1_task-Sub_run-02_bold.nii.gz	OpenNeuro	doi:10.18112/openneuro.ds001486.v1.1.0	https://doi.org/10.18112/openneuro.ds001486.v1.1.0	Single-Digit Subtraction
participant 102	Neuroimaging assessment	3T TIM Trio	Siemens	sub-102_ses-T1_task-Mult_run-01	sub-102/ses-T1/func/sub-102_ses-T1_task-Mult_run-01_bold.nii.gz	OpenNeuro	doi:10.18112/openneuro.ds001486.v1.1.0	https://doi.org/10.18112/openneuro.ds001486.v1.1.0	Single-Digit Multiplication
participant 102	Neuroimaging assessment	3T TIM Trio	Siemens	sub-102_ses-T1_task-Mult_run-02	sub-102/ses-T1/func/sub-102_ses-T1_task-Mult_run-02_bold.nii.gz	OpenNeuro	doi:10.18112/openneuro.ds001486.v1.1.0	https://doi.org/10.18112/openneuro.ds001486.v1.1.0	Single-Digit Multiplication
participant 102	Neuroimaging assessment	3T TIM Trio	Siemens	sub-102_ses-T1_task-Num_run-01	sub-102/ses-T1/func/sub-102_ses-T1_task-Num_run-01_bold.nii.gz	OpenNeuro	doi:10.18112/openneuro.ds001486.v1.1.0	https://doi.org/10.18112/openneuro.ds001486.v1.1.0	Numerosity Judgement
participant 102	Neuroimaging assessment	3T TIM Trio	Siemens	sub-102_ses-T1_task-Num_run-02	sub-102/ses-T1/func/sub-102_ses-T1_task-Num_run-02_bold.nii.gz	OpenNeuro	doi:10.18112/openneuro.ds001486.v1.1.0	https://doi.org/10.18112/openneuro.ds001486.v1.1.0	Numerosity Judgement
participant 102	Neuroimaging assessment	3T TIM Trio	Siemens	sub-102_ses-T1_task-Rhyming	sub-102/ses-T1/func/sub-102_ses-T1_task-Rhyming_bold.nii.gz	OpenNeuro	doi:10.18112/openneuro.ds001486.v1.1.0	https://doi.org/10.18112/openneuro.ds001486.v1.1.0	Rhyming Judgement
participant 102	Neuroimaging assessment	3T TIM Trio	Siemens	sub-102_ses-T1_task-Sub_run-01	sub-102/ses-T1/func/sub-102_ses-T1_task-Sub_run-01_bold.nii.gz	OpenNeuro	doi:10.18112/openneuro.ds001486.v1.1.0	https://doi.org/10.18112/openneuro.ds001486.v1.1.0	Single-Digit Subtraction
participant 102	Neuroimaging assessment	3T TIM Trio	Siemens	sub-102_ses-T1_task-Sub_run-02	sub-102/ses-T1/func/sub-102_ses-T1_task-Sub_run-02_bold.nii.gz	OpenNeuro	doi:10.18112/openneuro.ds001486.v1.1.0	https://doi.org/10.18112/openneuro.ds001486.v1.1.0	Single-Digit Subtraction
participant 103	Neuroimaging assessment	3T TIM Trio	Siemens	sub-103_ses-T1_task-Mult_run-01	sub-103/ses-T1/func/sub-103_ses-T1_task-Mult_run-01_bold.nii.gz	OpenNeuro	doi:10.18112/openneuro.ds001486.v1.1.0	https://doi.org/10.18112/openneuro.ds001486.v1.1.0	Single-Digit Multiplication
participant 103	Neuroimaging assessment	3T TIM Trio	Siemens	sub-103_ses-T1_task-Mult_run-02	sub-103/ses-T1/func/sub-103_ses-T1_task-Mult_run-02_bold.nii.gz	OpenNeuro	doi:10.18112/openneuro.ds001486.v1.1.0	https://doi.org/10.18112/openneuro.ds001486.v1.1.0	Single-Digit Multiplication
participant 103	Neuroimaging assessment	3T TIM Trio	Siemens	sub-103_ses-T1_task-Num_run-01	sub-103/ses-T1/func/sub-103_ses-T1_task-Num_run-01_bold.nii.gz	OpenNeuro	doi:10.18112/openneuro.ds001486.v1.1.0	https://doi.org/10.18112/openneuro.ds001486.v1.1.0	Numerosity Judgement
participant 103	Neuroimaging assessment	3T TIM Trio	Siemens	sub-103_ses-T1_task-Num_run-02	sub-103/ses-T1/func/sub-103_ses-T1_task-Num_run-02_bold.nii.gz	OpenNeuro	doi:10.18112/openneuro.ds001486.v1.1.0	https://doi.org/10.18112/openneuro.ds001486.v1.1.0	Numerosity Judgement
participant 103	Neuroimaging assessment	3T TIM Trio	Siemens	sub-103_ses-T1_task-Rhyming	sub-103/ses-T1/func/sub-103_ses-T1_task-Rhyming_bold.nii.gz	OpenNeuro	doi:10.18112/openneuro.ds001486.v1.1.0	https://doi.org/10.18112/openneuro.ds001486.v1.1.0	Rhyming Judgement
participant 103	Neuroimaging assessment	3T TIM Trio	Siemens	sub-103_ses-T1_task-Sub_run-01	sub-103/ses-T1/func/sub-103_ses-T1_task-Sub_run-01_bold.nii.gz	OpenNeuro	doi:10.18112/openneuro.ds001486.v1.1.0	https://doi.org/10.18112/openneuro.ds001486.v1.1.0	Single-Digit Subtraction
participant 103	Neuroimaging assessment	3T TIM Trio	Siemens	sub-103_ses-T1_task-Sub_run-02	sub-103/ses-T1/func/sub-103_ses-T1_task-Sub_run-02_bold.nii.gz	OpenNeuro	doi:10.18112/openneuro.ds001486.v1.1.0	https://doi.org/10.18112/openneuro.ds001486.v1.1.0	Single-Digit Subtraction
participant 103	Neuroimaging assessment	3T TIM Trio	Siemens	sub-103_ses-T2_task-Mult_run-01	sub-103/ses-T2/func/sub-103_ses-T2_task-Mult_run-01_bold.nii.gz	OpenNeuro	doi:10.18112/openneuro.ds001486.v1.1.0	https://doi.org/10.18112/openneuro.ds001486.v1.1.0	Single-Digit Multiplication
participant 103	Neuroimaging assessment	3T TIM Trio	Siemens	sub-103_ses-T2_task-Mult_run-02	sub-103/ses-T2/func/sub-103_ses-T2_task-Mult_run-02_bold.nii.gz	OpenNeuro	doi:10.18112/openneuro.ds001486.v1.1.0	https://doi.org/10.18112/openneuro.ds001486.v1.1.0	Single-Digit Multiplication
participant 103	Neuroimaging assessment	3T TIM Trio	Siemens	sub-103_ses-T2_task-Num_run-01	sub-103/ses-T2/func/sub-103_ses-T2_task-Num_run-01_bold.nii.gz	OpenNeuro	doi:10.18112/openneuro.ds001486.v1.1.0	https://doi.org/10.18112/openneuro.ds001486.v1.1.0	Numerosity Judgement
participant 103	Neuroimaging assessment	3T TIM Trio	Siemens	sub-103_ses-T2_task-Num_run-02	sub-103/ses-T2/func/sub-103_ses-T2_task-Num_run-02_bold.nii.gz	OpenNeuro	doi:10.18112/openneuro.ds001486.v1.1.0	https://doi.org/10.18112/openneuro.ds001486.v1.1.0	Numerosity Judgement
participant 103	Neuroimaging assessment	3T TIM Trio	Siemens	sub-103_ses-T2_task-Rhyming	sub-103/ses-T2/func/sub-103_ses-T2_task-Rhyming_bold.nii.gz	OpenNeuro	doi:10.18112/openneuro.ds001486.v1.1.0	https://doi.org/10.18112/openneuro.ds001486.v1.1.0	Rhyming Judgement
participant 103	Neuroimaging assessment	3T TIM Trio	Siemens	sub-103_ses-T2_task-Sub_run-01	sub-103/ses-T2/func/sub-103_ses-T2_task-Sub_run-01_bold.nii.gz	OpenNeuro	doi:10.18112/openneuro.ds001486.v1.1.0	https://doi.org/10.18112/openneuro.ds001486.v1.1.0	Single-Digit Subtraction
participant 103	Neuroimaging assessment	3T TIM Trio	Siemens	sub-103_ses-T2_task-Sub_run-02	sub-103/ses-T2/func/sub-103_ses-T2_task-Sub_run-02_bold.nii.gz	OpenNeuro	doi:10.18112/openneuro.ds001486.v1.1.0	https://doi.org/10.18112/openneuro.ds001486.v1.1.0	Single-Digit Subtraction
participant 104	Neuroimaging assessment	3T TIM Trio	Siemens	sub-104_ses-T1_task-Mult_run-01	sub-104/ses-T1/func/sub-104_ses-T1_task-Mult_run-01_bold.nii.gz	OpenNeuro	doi:10.18112/openneuro.ds001486.v1.1.0	https://doi.org/10.18112/openneuro.ds001486.v1.1.0	Single-Digit Multiplication
participant 104	Neuroimaging assessment	3T TIM Trio	Siemens	sub-104_ses-T1_task-Mult_run-02	sub-104/ses-T1/func/sub-104_ses-T1_task-Mult_run-02_bold.nii.gz	OpenNeuro	doi:10.18112/openneuro.ds001486.v1.1.0	https://doi.org/10.18112/openneuro.ds001486.v1.1.0	Single-Digit Multiplication
participant 104	Neuroimaging assessment	3T TIM Trio	Siemens	sub-104_ses-T1_task-Num_run-01	sub-104/ses-T1/func/sub-104_ses-T1_task-Num_run-01_bold.nii.gz	OpenNeuro	doi:10.18112/openneuro.ds001486.v1.1.0	https://doi.org/10.18112/openneuro.ds001486.v1.1.0	Numerosity Judgement
participant 104	Neuroimaging assessment	3T TIM Trio	Siemens	sub-104_ses-T1_task-Num_run-02	sub-104/ses-T1/func/sub-104_ses-T1_task-Num_run-02_bold.nii.gz	OpenNeuro	doi:10.18112/openneuro.ds001486.v1.1.0	https://doi.org/10.18112/openneuro.ds001486.v1.1.0	Numerosity Judgement
participant 104	Neuroimaging assessment	3T TIM Trio	Siemens	sub-104_ses-T1_task-Rhyming	sub-104/ses-T1/func/sub-104_ses-T1_task-Rhyming_bold.nii.gz	OpenNeuro	doi:10.18112/openneuro.ds001486.v1.1.0	https://doi.org/10.18112/openneuro.ds001486.v1.1.0	Rhyming Judgement
participant 104	Neuroimaging assessment	3T TIM Trio	Siemens	sub-104_ses-T1_task-Sub_run-01	sub-104/ses-T1/func/sub-104_ses-T1_task-Sub_run-01_bold.nii.gz	OpenNeuro	doi:10.18112/openneuro.ds001486.v1.1.0	https://doi.org/10.18112/openneuro.ds001486.v1.1.0	Single-Digit Subtraction
participant 104	Neuroimaging assessment	3T TIM Trio	Siemens	sub-104_ses-T1_task-Sub_run-02	sub-104/ses-T1/func/sub-104_ses-T1_task-Sub_run-02_bold.nii.gz	OpenNeuro	doi:10.18112/openneuro.ds001486.v1.1.0	https://doi.org/10.18112/openneuro.ds001486.v1.1.0	Single-Digit Subtraction
participant 105	Neuroimaging assessment	3T TIM Trio	Siemens	sub-105_ses-T1_task-Mult_run-01	sub-105/ses-T1/func/sub-105_ses-T1_task-Mult_run-01_bold.nii.gz	OpenNeuro	doi:10.18112/openneuro.ds001486.v1.1.0	https://doi.org/10.18112/openneuro.ds001486.v1.1.0	Single-Digit Multiplication
participant 105	Neuroimaging assessment	3T TIM Trio	Siemens	sub-105_ses-T1_task-Mult_run-02	sub-105/ses-T1/func/sub-105_ses-T1_task-Mult_run-02_bold.nii.gz	OpenNeuro	doi:10.18112/openneuro.ds001486.v1.1.0	https://doi.org/10.18112/openneuro.ds001486.v1.1.0	Single-Digit Multiplication
participant 105	Neuroimaging assessment	3T TIM Trio	Siemens	sub-105_ses-T1_task-Num_run-01	sub-105/ses-T1/func/sub-105_ses-T1_task-Num_run-01_bold.nii.gz	OpenNeuro	doi:10.18112/openneuro.ds001486.v1.1.0	https://doi.org/10.18112/openneuro.ds001486.v1.1.0	Numerosity Judgement
participant 105	Neuroimaging assessment	3T TIM Trio	Siemens	sub-105_ses-T1_task-Num_run-02	sub-105/ses-T1/func/sub-105_ses-T1_task-Num_run-02_bold.nii.gz	OpenNeuro	doi:10.18112/openneuro.ds001486.v1.1.0	https://doi.org/10.18112/openneuro.ds001486.v1.1.0	Numerosity Judgement
participant 105	Neuroimaging assessment	3T TIM Trio	Siemens	sub-105_ses-T1_task-Rhyming	sub-105/ses-T1/func/sub-105_ses-T1_task-Rhyming_bold.nii.gz	OpenNeuro	doi:10.18112/openneuro.ds001486.v1.1.0	https://doi.org/10.18112/openneuro.ds001486.v1.1.0	Rhyming Judgement
participant 105	Neuroimaging assessment	3T TIM Trio	Siemens	sub-105_ses-T1_task-Sub_run-01	sub-105/ses-T1/func/sub-105_ses-T1_task-Sub_run-01_bold.nii.gz	OpenNeuro	doi:10.18112/openneuro.ds001486.v1.1.0	https://doi.org/10.18112/openneuro.ds001486.v1.1.0	Single-Digit Subtraction
participant 105	Neuroimaging assessment	3T TIM Trio	Siemens	sub-105_ses-T1_task-Sub_run-02	sub-105/ses-T1/func/sub-105_ses-T1_task-Sub_run-02_bold.nii.gz	OpenNeuro	doi:10.18112/openneuro.ds001486.v1.1.0	https://doi.org/10.18112/openneuro.ds001486.v1.1.0	Single-Digit Subtraction
participant 106	Neuroimaging assessment	3T TIM Trio	Siemens	sub-106_ses-T1_task-Mult_run-01	sub-106/ses-T1/func/sub-106_ses-T1_task-Mult_run-01_bold.nii.gz	OpenNeuro	doi:10.18112/openneuro.ds001486.v1.1.0	https://doi.org/10.18112/openneuro.ds001486.v1.1.0	Single-Digit Multiplication
participant 106	Neuroimaging assessment	3T TIM Trio	Siemens	sub-106_ses-T1_task-Mult_run-02	sub-106/ses-T1/func/sub-106_ses-T1_task-Mult_run-02_bold.nii.gz	OpenNeuro	doi:10.18112/openneuro.ds001486.v1.1.0	https://doi.org/10.18112/openneuro.ds001486.v1.1.0	Single-Digit Multiplication
participant 106	Neuroimaging assessment	3T TIM Trio	Siemens	sub-106_ses-T1_task-Num_run-01	sub-106/ses-T1/func/sub-106_ses-T1_task-Num_run-01_bold.nii.gz	OpenNeuro	doi:10.18112/openneuro.ds001486.v1.1.0	https://doi.org/10.18112/openneuro.ds001486.v1.1.0	Numerosity Judgement
participant 106	Neuroimaging assessment	3T TIM Trio	Siemens	sub-106_ses-T1_task-Num_run-02	sub-106/ses-T1/func/sub-106_ses-T1_task-Num_run-02_bold.nii.gz	OpenNeuro	doi:10.18112/openneuro.ds001486.v1.1.0	https://doi.org/10.18112/openneuro.ds001486.v1.1.0	Numerosity Judgement
participant 106	Neuroimaging assessment	3T TIM Trio	Siemens	sub-106_ses-T1_task-Rhyming	sub-106/ses-T1/func/sub-106_ses-T1_task-Rhyming_bold.nii.gz	OpenNeuro	doi:10.18112/openneuro.ds001486.v1.1.0	https://doi.org/10.18112/openneuro.ds001486.v1.1.0	Rhyming Judgement
participant 106	Neuroimaging assessment	3T TIM Trio	Siemens	sub-106_ses-T1_task-Sub_run-01	sub-106/ses-T1/func/sub-106_ses-T1_task-Sub_run-01_bold.nii.gz	OpenNeuro	doi:10.18112/openneuro.ds001486.v1.1.0	https://doi.org/10.18112/openneuro.ds001486.v1.1.0	Single-Digit Subtraction
participant 106	Neuroimaging assessment	3T TIM Trio	Siemens	sub-106_ses-T1_task-Sub_run-02	sub-106/ses-T1/func/sub-106_ses-T1_task-Sub_run-02_bold.nii.gz	OpenNeuro	doi:10.18112/openneuro.ds001486.v1.1.0	https://doi.org/10.18112/openneuro.ds001486.v1.1.0	Single-Digit Subtraction
participant 106	Neuroimaging assessment	3T TIM Trio	Siemens	sub-106_ses-T2_task-Mult_run-01	sub-106/ses-T2/func/sub-106_ses-T2_task-Mult_run-01_bold.nii.gz	OpenNeuro	doi:10.18112/openneuro.ds001486.v1.1.0	https://doi.org/10.18112/openneuro.ds001486.v1.1.0	Single-Digit Multiplication
participant 106	Neuroimaging assessment	3T TIM Trio	Siemens	sub-106_ses-T2_task-Mult_run-02	sub-106/ses-T2/func/sub-106_ses-T2_task-Mult_run-02_bold.nii.gz	OpenNeuro	doi:10.18112/openneuro.ds001486.v1.1.0	https://doi.org/10.18112/openneuro.ds001486.v1.1.0	Single-Digit Multiplication
participant 106	Neuroimaging assessment	3T TIM Trio	Siemens	sub-106_ses-T2_task-Num_run-01	sub-106/ses-T2/func/sub-106_ses-T2_task-Num_run-01_bold.nii.gz	OpenNeuro	doi:10.18112/openneuro.ds001486.v1.1.0	https://doi.org/10.18112/openneuro.ds001486.v1.1.0	Numerosity Judgement
participant 106	Neuroimaging assessment	3T TIM Trio	Siemens	sub-106_ses-T2_task-Num_run-02	sub-106/ses-T2/func/sub-106_ses-T2_task-Num_run-02_bold.nii.gz	OpenNeuro	doi:10.18112/openneuro.ds001486.v1.1.0	https://doi.org/10.18112/openneuro.ds001486.v1.1.0	Numerosity Judgement
participant 106	Neuroimaging assessment	3T TIM Trio	Siemens	sub-106_ses-T2_task-Rhyming	sub-106/ses-T2/func/sub-106_ses-T2_task-Rhyming_bold.nii.gz	OpenNeuro	doi:10.18112/openneuro.ds001486.v1.1.0	https://doi.org/10.18112/openneuro.ds001486.v1.1.0	Rhyming Judgement
participant 106	Neuroimaging assessment	3T TIM Trio	Siemens	sub-106_ses-T2_task-Sub_run-01	sub-106/ses-T2/func/sub-106_ses-T2_task-Sub_run-01_bold.nii.gz	OpenNeuro	doi:10.18112/openneuro.ds001486.v1.1.0	https://doi.org/10.18112/openneuro.ds001486.v1.1.0	Single-Digit Subtraction
participant 106	Neuroimaging assessment	3T TIM Trio	Siemens	sub-106_ses-T2_task-Sub_run-02	sub-106/ses-T2/func/sub-106_ses-T2_task-Sub_run-02_bold.nii.gz	OpenNeuro	doi:10.18112/openneuro.ds001486.v1.1.0	https://doi.org/10.18112/openneuro.ds001486.v1.1.0	Single-Digit Subtraction
participant 107	Neuroimaging assessment	3T TIM Trio	Siemens	sub-107_ses-T1_task-Num_run-01	sub-107/ses-T1/func/sub-107_ses-T1_task-Num_run-01_bold.nii.gz	OpenNeuro	doi:10.18112/openneuro.ds001486.v1.1.0	https://doi.org/10.18112/openneuro.ds001486.v1.1.0	Numerosity Judgement
participant 107	Neuroimaging assessment	3T TIM Trio	Siemens	sub-107_ses-T1_task-Num_run-02	sub-107/ses-T1/func/sub-107_ses-T1_task-Num_run-02_bold.nii.gz	OpenNeuro	doi:10.18112/openneuro.ds001486.v1.1.0	https://doi.org/10.18112/openneuro.ds001486.v1.1.0	Numerosity Judgement
participant 107	Neuroimaging assessment	3T TIM Trio	Siemens	sub-107_ses-T1_task-Rhyming	sub-107/ses-T1/func/sub-107_ses-T1_task-Rhyming_bold.nii.gz	OpenNeuro	doi:10.18112/openneuro.ds001486.v1.1.0	https://doi.org/10.18112/openneuro.ds001486.v1.1.0	Rhyming Judgement
participant 107	Neuroimaging assessment	3T TIM Trio	Siemens	sub-107_ses-T1_task-Sub_run-01	sub-107/ses-T1/func/sub-107_ses-T1_task-Sub_run-01_bold.nii.gz	OpenNeuro	doi:10.18112/openneuro.ds001486.v1.1.0	https://doi.org/10.18112/openneuro.ds001486.v1.1.0	Single-Digit Subtraction
participant 107	Neuroimaging assessment	3T TIM Trio	Siemens	sub-107_ses-T1_task-Sub_run-02	sub-107/ses-T1/func/sub-107_ses-T1_task-Sub_run-02_bold.nii.gz	OpenNeuro	doi:10.18112/openneuro.ds001486.v1.1.0	https://doi.org/10.18112/openneuro.ds001486.v1.1.0	Single-Digit Subtraction
participant 108	Neuroimaging assessment	3T TIM Trio	Siemens	sub-108_ses-T1_task-Mult_run-01	sub-108/ses-T1/func/sub-108_ses-T1_task-Mult_run-01_bold.nii.gz	OpenNeuro	doi:10.18112/openneuro.ds001486.v1.1.0	https://doi.org/10.18112/openneuro.ds001486.v1.1.0	Single-Digit Multiplication
participant 108	Neuroimaging assessment	3T TIM Trio	Siemens	sub-108_ses-T1_task-Mult_run-02	sub-108/ses-T1/func/sub-108_ses-T1_task-Mult_run-02_bold.nii.gz	OpenNeuro	doi:10.18112/openneuro.ds001486.v1.1.0	https://doi.org/10.18112/openneuro.ds001486.v1.1.0	Single-Digit Multiplication
participant 108	Neuroimaging assessment	3T TIM Trio	Siemens	sub-108_ses-T1_task-Num_run-01	sub-108/ses-T1/func/sub-108_ses-T1_task-Num_run-01_bold.nii.gz	OpenNeuro	doi:10.18112/openneuro.ds001486.v1.1.0	https://doi.org/10.18112/openneuro.ds001486.v1.1.0	Numerosity Judgement
participant 108	Neuroimaging assessment	3T TIM Trio	Siemens	sub-108_ses-T1_task-Num_run-02	sub-108/ses-T1/func/sub-108_ses-T1_task-Num_run-02_bold.nii.gz	OpenNeuro	doi:10.18112/openneuro.ds001486.v1.1.0	https://doi.org/10.18112/openneuro.ds001486.v1.1.0	Numerosity Judgement
participant 108	Neuroimaging assessment	3T TIM Trio	Siemens	sub-108_ses-T1_task-Rhyming	sub-108/ses-T1/func/sub-108_ses-T1_task-Rhyming_bold.nii.gz	OpenNeuro	doi:10.18112/openneuro.ds001486.v1.1.0	https://doi.org/10.18112/openneuro.ds001486.v1.1.0	Rhyming Judgement
participant 108	Neuroimaging assessment	3T TIM Trio	Siemens	sub-108_ses-T1_task-Sub_run-01	sub-108/ses-T1/func/sub-108_ses-T1_task-Sub_run-01_bold.nii.gz	OpenNeuro	doi:10.18112/openneuro.ds001486.v1.1.0	https://doi.org/10.18112/openneuro.ds001486.v1.1.0	Single-Digit Subtraction
participant 108	Neuroimaging assessment	3T TIM Trio	Siemens	sub-108_ses-T1_task-Sub_run-02	sub-108/ses-T1/func/sub-108_ses-T1_task-Sub_run-02_bold.nii.gz	OpenNeuro	doi:10.18112/openneuro.ds001486.v1.1.0	https://doi.org/10.18112/openneuro.ds001486.v1.1.0	Single-Digit Subtraction
participant 109	Neuroimaging assessment	3T TIM Trio	Siemens	sub-109_ses-T1_task-Mult_run-01	sub-109/ses-T1/func/sub-109_ses-T1_task-Mult_run-01_bold.nii.gz	OpenNeuro	doi:10.18112/openneuro.ds001486.v1.1.0	https://doi.org/10.18112/openneuro.ds001486.v1.1.0	Single-Digit Multiplication
participant 109	Neuroimaging assessment	3T TIM Trio	Siemens	sub-109_ses-T1_task-Mult_run-02	sub-109/ses-T1/func/sub-109_ses-T1_task-Mult_run-02_bold.nii.gz	OpenNeuro	doi:10.18112/openneuro.ds001486.v1.1.0	https://doi.org/10.18112/openneuro.ds001486.v1.1.0	Single-Digit Multiplication
participant 109	Neuroimaging assessment	3T TIM Trio	Siemens	sub-109_ses-T1_task-Num_run-01	sub-109/ses-T1/func/sub-109_ses-T1_task-Num_run-01_bold.nii.gz	OpenNeuro	doi:10.18112/openneuro.ds001486.v1.1.0	https://doi.org/10.18112/openneuro.ds001486.v1.1.0	Numerosity Judgement
participant 109	Neuroimaging assessment	3T TIM Trio	Siemens	sub-109_ses-T1_task-Num_run-02	sub-109/ses-T1/func/sub-109_ses-T1_task-Num_run-02_bold.nii.gz	OpenNeuro	doi:10.18112/openneuro.ds001486.v1.1.0	https://doi.org/10.18112/openneuro.ds001486.v1.1.0	Numerosity Judgement
participant 109	Neuroimaging assessment	3T TIM Trio	Siemens	sub-109_ses-T1_task-Rhyming	sub-109/ses-T1/func/sub-109_ses-T1_task-Rhyming_bold.nii.gz	OpenNeuro	doi:10.18112/openneuro.ds001486.v1.1.0	https://doi.org/10.18112/openneuro.ds001486.v1.1.0	Rhyming Judgement
participant 109	Neuroimaging assessment	3T TIM Trio	Siemens	sub-109_ses-T1_task-Sub_run-01	sub-109/ses-T1/func/sub-109_ses-T1_task-Sub_run-01_bold.nii.gz	OpenNeuro	doi:10.18112/openneuro.ds001486.v1.1.0	https://doi.org/10.18112/openneuro.ds001486.v1.1.0	Single-Digit Subtraction
participant 109	Neuroimaging assessment	3T TIM Trio	Siemens	sub-109_ses-T1_task-Sub_run-02	sub-109/ses-T1/func/sub-109_ses-T1_task-Sub_run-02_bold.nii.gz	OpenNeuro	doi:10.18112/openneuro.ds001486.v1.1.0	https://doi.org/10.18112/openneuro.ds001486.v1.1.0	Single-Digit Subtraction
participant 110	Neuroimaging assessment	3T TIM Trio	Siemens	sub-110_ses-T1_task-Mult_run-01	sub-110/ses-T1/func/sub-110_ses-T1_task-Mult_run-01_bold.nii.gz	OpenNeuro	doi:10.18112/openneuro.ds001486.v1.1.0	https://doi.org/10.18112/openneuro.ds001486.v1.1.0	Single-Digit Multiplication
participant 110	Neuroimaging assessment	3T TIM Trio	Siemens	sub-110_ses-T1_task-Mult_run-02	sub-110/ses-T1/func/sub-110_ses-T1_task-Mult_run-02_bold.nii.gz	OpenNeuro	doi:10.18112/openneuro.ds001486.v1.1.0	https://doi.org/10.18112/openneuro.ds001486.v1.1.0	Single-Digit Multiplication
participant 110	Neuroimaging assessment	3T TIM Trio	Siemens	sub-110_ses-T1_task-Num_run-01	sub-110/ses-T1/func/sub-110_ses-T1_task-Num_run-01_bold.nii.gz	OpenNeuro	doi:10.18112/openneuro.ds001486.v1.1.0	https://doi.org/10.18112/openneuro.ds001486.v1.1.0	Numerosity Judgement
participant 110	Neuroimaging assessment	3T TIM Trio	Siemens	sub-110_ses-T1_task-Num_run-02	sub-110/ses-T1/func/sub-110_ses-T1_task-Num_run-02_bold.nii.gz	OpenNeuro	doi:10.18112/openneuro.ds001486.v1.1.0	https://doi.org/10.18112/openneuro.ds001486.v1.1.0	Numerosity Judgement
participant 110	Neuroimaging assessment	3T TIM Trio	Siemens	sub-110_ses-T1_task-Rhyming	sub-110/ses-T1/func/sub-110_ses-T1_task-Rhyming_bold.nii.gz	OpenNeuro	doi:10.18112/openneuro.ds001486.v1.1.0	https://doi.org/10.18112/openneuro.ds001486.v1.1.0	Rhyming Judgement
participant 110	Neuroimaging assessment	3T TIM Trio	Siemens	sub-110_ses-T1_task-Sub_run-01	sub-110/ses-T1/func/sub-110_ses-T1_task-Sub_run-01_bold.nii.gz	OpenNeuro	doi:10.18112/openneuro.ds001486.v1.1.0	https://doi.org/10.18112/openneuro.ds001486.v1.1.0	Single-Digit Subtraction
participant 110	Neuroimaging assessment	3T TIM Trio	Siemens	sub-110_ses-T1_task-Sub_run-02	sub-110/ses-T1/func/sub-110_ses-T1_task-Sub_run-02_bold.nii.gz	OpenNeuro	doi:10.18112/openneuro.ds001486.v1.1.0	https://doi.org/10.18112/openneuro.ds001486.v1.1.0	Single-Digit Subtraction
participant 111	Neuroimaging assessment	3T TIM Trio	Siemens	sub-111_ses-T1_task-Mult_run-01	sub-111/ses-T1/func/sub-111_ses-T1_task-Mult_run-01_bold.nii.gz	OpenNeuro	doi:10.18112/openneuro.ds001486.v1.1.0	https://doi.org/10.18112/openneuro.ds001486.v1.1.0	Single-Digit Multiplication
participant 111	Neuroimaging assessment	3T TIM Trio	Siemens	sub-111_ses-T1_task-Mult_run-02	sub-111/ses-T1/func/sub-111_ses-T1_task-Mult_run-02_bold.nii.gz	OpenNeuro	doi:10.18112/openneuro.ds001486.v1.1.0	https://doi.org/10.18112/openneuro.ds001486.v1.1.0	Single-Digit Multiplication
participant 111	Neuroimaging assessment	3T TIM Trio	Siemens	sub-111_ses-T1_task-Num_run-01	sub-111/ses-T1/func/sub-111_ses-T1_task-Num_run-01_bold.nii.gz	OpenNeuro	doi:10.18112/openneuro.ds001486.v1.1.0	https://doi.org/10.18112/openneuro.ds001486.v1.1.0	Numerosity Judgement
participant 111	Neuroimaging assessment	3T TIM Trio	Siemens	sub-111_ses-T1_task-Num_run-02	sub-111/ses-T1/func/sub-111_ses-T1_task-Num_run-02_bold.nii.gz	OpenNeuro	doi:10.18112/openneuro.ds001486.v1.1.0	https://doi.org/10.18112/openneuro.ds001486.v1.1.0	Numerosity Judgement
participant 111	Neuroimaging assessment	3T TIM Trio	Siemens	sub-111_ses-T1_task-Rhyming	sub-111/ses-T1/func/sub-111_ses-T1_task-Rhyming_bold.nii.gz	OpenNeuro	doi:10.18112/openneuro.ds001486.v1.1.0	https://doi.org/10.18112/openneuro.ds001486.v1.1.0	Rhyming Judgement
participant 111	Neuroimaging assessment	3T TIM Trio	Siemens	sub-111_ses-T1_task-Sub_run-01	sub-111/ses-T1/func/sub-111_ses-T1_task-Sub_run-01_bold.nii.gz	OpenNeuro	doi:10.18112/openneuro.ds001486.v1.1.0	https://doi.org/10.18112/openneuro.ds001486.v1.1.0	Single-Digit Subtraction
participant 111	Neuroimaging assessment	3T TIM Trio	Siemens	sub-111_ses-T1_task-Sub_run-02	sub-111/ses-T1/func/sub-111_ses-T1_task-Sub_run-02_bold.nii.gz	OpenNeuro	doi:10.18112/openneuro.ds001486.v1.1.0	https://doi.org/10.18112/openneuro.ds001486.v1.1.0	Single-Digit Subtraction
participant 112	Neuroimaging assessment	3T TIM Trio	Siemens	sub-112_ses-T1_task-Mult_run-01	sub-112/ses-T1/func/sub-112_ses-T1_task-Mult_run-01_bold.nii.gz	OpenNeuro	doi:10.18112/openneuro.ds001486.v1.1.0	https://doi.org/10.18112/openneuro.ds001486.v1.1.0	Single-Digit Multiplication
participant 112	Neuroimaging assessment	3T TIM Trio	Siemens	sub-112_ses-T1_task-Mult_run-02	sub-112/ses-T1/func/sub-112_ses-T1_task-Mult_run-02_bold.nii.gz	OpenNeuro	doi:10.18112/openneuro.ds001486.v1.1.0	https://doi.org/10.18112/openneuro.ds001486.v1.1.0	Single-Digit Multiplication
participant 112	Neuroimaging assessment	3T TIM Trio	Siemens	sub-112_ses-T1_task-Num_run-01	sub-112/ses-T1/func/sub-112_ses-T1_task-Num_run-01_bold.nii.gz	OpenNeuro	doi:10.18112/openneuro.ds001486.v1.1.0	https://doi.org/10.18112/openneuro.ds001486.v1.1.0	Numerosity Judgement
participant 112	Neuroimaging assessment	3T TIM Trio	Siemens	sub-112_ses-T1_task-Num_run-02	sub-112/ses-T1/func/sub-112_ses-T1_task-Num_run-02_bold.nii.gz	OpenNeuro	doi:10.18112/openneuro.ds001486.v1.1.0	https://doi.org/10.18112/openneuro.ds001486.v1.1.0	Numerosity Judgement
participant 112	Neuroimaging assessment	3T TIM Trio	Siemens	sub-112_ses-T1_task-Rhyming	sub-112/ses-T1/func/sub-112_ses-T1_task-Rhyming_bold.nii.gz	OpenNeuro	doi:10.18112/openneuro.ds001486.v1.1.0	https://doi.org/10.18112/openneuro.ds001486.v1.1.0	Rhyming Judgement
participant 112	Neuroimaging assessment	3T TIM Trio	Siemens	sub-112_ses-T1_task-Sub_run-01	sub-112/ses-T1/func/sub-112_ses-T1_task-Sub_run-01_bold.nii.gz	OpenNeuro	doi:10.18112/openneuro.ds001486.v1.1.0	https://doi.org/10.18112/openneuro.ds001486.v1.1.0	Single-Digit Subtraction
participant 112	Neuroimaging assessment	3T TIM Trio	Siemens	sub-112_ses-T1_task-Sub_run-02	sub-112/ses-T1/func/sub-112_ses-T1_task-Sub_run-02_bold.nii.gz	OpenNeuro	doi:10.18112/openneuro.ds001486.v1.1.0	https://doi.org/10.18112/openneuro.ds001486.v1.1.0	Single-Digit Subtraction
participant 113	Neuroimaging assessment	3T TIM Trio	Siemens	sub-113_ses-T1_task-Mult_run-01	sub-113/ses-T1/func/sub-113_ses-T1_task-Mult_run-01_bold.nii.gz	OpenNeuro	doi:10.18112/openneuro.ds001486.v1.1.0	https://doi.org/10.18112/openneuro.ds001486.v1.1.0	Single-Digit Multiplication
participant 113	Neuroimaging assessment	3T TIM Trio	Siemens	sub-113_ses-T1_task-Mult_run-02	sub-113/ses-T1/func/sub-113_ses-T1_task-Mult_run-02_bold.nii.gz	OpenNeuro	doi:10.18112/openneuro.ds001486.v1.1.0	https://doi.org/10.18112/openneuro.ds001486.v1.1.0	Single-Digit Multiplication
participant 113	Neuroimaging assessment	3T TIM Trio	Siemens	sub-113_ses-T1_task-Num_run-01	sub-113/ses-T1/func/sub-113_ses-T1_task-Num_run-01_bold.nii.gz	OpenNeuro	doi:10.18112/openneuro.ds001486.v1.1.0	https://doi.org/10.18112/openneuro.ds001486.v1.1.0	Numerosity Judgement
participant 113	Neuroimaging assessment	3T TIM Trio	Siemens	sub-113_ses-T1_task-Num_run-02	sub-113/ses-T1/func/sub-113_ses-T1_task-Num_run-02_bold.nii.gz	OpenNeuro	doi:10.18112/openneuro.ds001486.v1.1.0	https://doi.org/10.18112/openneuro.ds001486.v1.1.0	Numerosity Judgement
participant 113	Neuroimaging assessment	3T TIM Trio	Siemens	sub-113_ses-T1_task-Rhyming	sub-113/ses-T1/func/sub-113_ses-T1_task-Rhyming_bold.nii.gz	OpenNeuro	doi:10.18112/openneuro.ds001486.v1.1.0	https://doi.org/10.18112/openneuro.ds001486.v1.1.0	Rhyming Judgement
participant 113	Neuroimaging assessment	3T TIM Trio	Siemens	sub-113_ses-T1_task-Sub_run-01	sub-113/ses-T1/func/sub-113_ses-T1_task-Sub_run-01_bold.nii.gz	OpenNeuro	doi:10.18112/openneuro.ds001486.v1.1.0	https://doi.org/10.18112/openneuro.ds001486.v1.1.0	Single-Digit Subtraction
participant 113	Neuroimaging assessment	3T TIM Trio	Siemens	sub-113_ses-T1_task-Sub_run-02	sub-113/ses-T1/func/sub-113_ses-T1_task-Sub_run-02_bold.nii.gz	OpenNeuro	doi:10.18112/openneuro.ds001486.v1.1.0	https://doi.org/10.18112/openneuro.ds001486.v1.1.0	Single-Digit Subtraction
participant 114	Neuroimaging assessment	3T TIM Trio	Siemens	sub-114_ses-T1_task-Mult_run-01	sub-114/ses-T1/func/sub-114_ses-T1_task-Mult_run-01_bold.nii.gz	OpenNeuro	doi:10.18112/openneuro.ds001486.v1.1.0	https://doi.org/10.18112/openneuro.ds001486.v1.1.0	Single-Digit Multiplication
participant 114	Neuroimaging assessment	3T TIM Trio	Siemens	sub-114_ses-T1_task-Mult_run-02	sub-114/ses-T1/func/sub-114_ses-T1_task-Mult_run-02_bold.nii.gz	OpenNeuro	doi:10.18112/openneuro.ds001486.v1.1.0	https://doi.org/10.18112/openneuro.ds001486.v1.1.0	Single-Digit Multiplication
participant 114	Neuroimaging assessment	3T TIM Trio	Siemens	sub-114_ses-T1_task-Num_run-01	sub-114/ses-T1/func/sub-114_ses-T1_task-Num_run-01_bold.nii.gz	OpenNeuro	doi:10.18112/openneuro.ds001486.v1.1.0	https://doi.org/10.18112/openneuro.ds001486.v1.1.0	Numerosity Judgement
participant 114	Neuroimaging assessment	3T TIM Trio	Siemens	sub-114_ses-T1_task-Num_run-02	sub-114/ses-T1/func/sub-114_ses-T1_task-Num_run-02_bold.nii.gz	OpenNeuro	doi:10.18112/openneuro.ds001486.v1.1.0	https://doi.org/10.18112/openneuro.ds001486.v1.1.0	Numerosity Judgement
participant 114	Neuroimaging assessment	3T TIM Trio	Siemens	sub-114_ses-T1_task-Rhyming	sub-114/ses-T1/func/sub-114_ses-T1_task-Rhyming_bold.nii.gz	OpenNeuro	doi:10.18112/openneuro.ds001486.v1.1.0	https://doi.org/10.18112/openneuro.ds001486.v1.1.0	Rhyming Judgement
participant 114	Neuroimaging assessment	3T TIM Trio	Siemens	sub-114_ses-T1_task-Sub_run-01	sub-114/ses-T1/func/sub-114_ses-T1_task-Sub_run-01_bold.nii.gz	OpenNeuro	doi:10.18112/openneuro.ds001486.v1.1.0	https://doi.org/10.18112/openneuro.ds001486.v1.1.0	Single-Digit Subtraction
participant 114	Neuroimaging assessment	3T TIM Trio	Siemens	sub-114_ses-T1_task-Sub_run-02	sub-114/ses-T1/func/sub-114_ses-T1_task-Sub_run-02_bold.nii.gz	OpenNeuro	doi:10.18112/openneuro.ds001486.v1.1.0	https://doi.org/10.18112/openneuro.ds001486.v1.1.0	Single-Digit Subtraction
participant 115	Neuroimaging assessment	3T TIM Trio	Siemens	sub-115_ses-T1_task-Mult_run-01	sub-115/ses-T1/func/sub-115_ses-T1_task-Mult_run-01_bold.nii.gz	OpenNeuro	doi:10.18112/openneuro.ds001486.v1.1.0	https://doi.org/10.18112/openneuro.ds001486.v1.1.0	Single-Digit Multiplication
participant 115	Neuroimaging assessment	3T TIM Trio	Siemens	sub-115_ses-T1_task-Mult_run-02	sub-115/ses-T1/func/sub-115_ses-T1_task-Mult_run-02_bold.nii.gz	OpenNeuro	doi:10.18112/openneuro.ds001486.v1.1.0	https://doi.org/10.18112/openneuro.ds001486.v1.1.0	Single-Digit Multiplication
participant 115	Neuroimaging assessment	3T TIM Trio	Siemens	sub-115_ses-T1_task-Num_run-01	sub-115/ses-T1/func/sub-115_ses-T1_task-Num_run-01_bold.nii.gz	OpenNeuro	doi:10.18112/openneuro.ds001486.v1.1.0	https://doi.org/10.18112/openneuro.ds001486.v1.1.0	Numerosity Judgement
participant 115	Neuroimaging assessment	3T TIM Trio	Siemens	sub-115_ses-T1_task-Num_run-02	sub-115/ses-T1/func/sub-115_ses-T1_task-Num_run-02_bold.nii.gz	OpenNeuro	doi:10.18112/openneuro.ds001486.v1.1.0	https://doi.org/10.18112/openneuro.ds001486.v1.1.0	Numerosity Judgement
participant 115	Neuroimaging assessment	3T TIM Trio	Siemens	sub-115_ses-T1_task-Rhyming	sub-115/ses-T1/func/sub-115_ses-T1_task-Rhyming_bold.nii.gz	OpenNeuro	doi:10.18112/openneuro.ds001486.v1.1.0	https://doi.org/10.18112/openneuro.ds001486.v1.1.0	Rhyming Judgement
participant 115	Neuroimaging assessment	3T TIM Trio	Siemens	sub-115_ses-T1_task-Sub_run-01	sub-115/ses-T1/func/sub-115_ses-T1_task-Sub_run-01_bold.nii.gz	OpenNeuro	doi:10.18112/openneuro.ds001486.v1.1.0	https://doi.org/10.18112/openneuro.ds001486.v1.1.0	Single-Digit Subtraction
participant 115	Neuroimaging assessment	3T TIM Trio	Siemens	sub-115_ses-T1_task-Sub_run-02	sub-115/ses-T1/func/sub-115_ses-T1_task-Sub_run-02_bold.nii.gz	OpenNeuro	doi:10.18112/openneuro.ds001486.v1.1.0	https://doi.org/10.18112/openneuro.ds001486.v1.1.0	Single-Digit Subtraction
participant 116	Neuroimaging assessment	3T TIM Trio	Siemens	sub-116_ses-T1_task-Mult_run-01	sub-116/ses-T1/func/sub-116_ses-T1_task-Mult_run-01_bold.nii.gz	OpenNeuro	doi:10.18112/openneuro.ds001486.v1.1.0	https://doi.org/10.18112/openneuro.ds001486.v1.1.0	Single-Digit Multiplication
participant 116	Neuroimaging assessment	3T TIM Trio	Siemens	sub-116_ses-T1_task-Mult_run-02	sub-116/ses-T1/func/sub-116_ses-T1_task-Mult_run-02_bold.nii.gz	OpenNeuro	doi:10.18112/openneuro.ds001486.v1.1.0	https://doi.org/10.18112/openneuro.ds001486.v1.1.0	Single-Digit Multiplication
participant 116	Neuroimaging assessment	3T TIM Trio	Siemens	sub-116_ses-T1_task-Num_run-01	sub-116/ses-T1/func/sub-116_ses-T1_task-Num_run-01_bold.nii.gz	OpenNeuro	doi:10.18112/openneuro.ds001486.v1.1.0	https://doi.org/10.18112/openneuro.ds001486.v1.1.0	Numerosity Judgement
participant 116	Neuroimaging assessment	3T TIM Trio	Siemens	sub-116_ses-T1_task-Num_run-02	sub-116/ses-T1/func/sub-116_ses-T1_task-Num_run-02_bold.nii.gz	OpenNeuro	doi:10.18112/openneuro.ds001486.v1.1.0	https://doi.org/10.18112/openneuro.ds001486.v1.1.0	Numerosity Judgement
participant 116	Neuroimaging assessment	3T TIM Trio	Siemens	sub-116_ses-T1_task-Rhyming	sub-116/ses-T1/func/sub-116_ses-T1_task-Rhyming_bold.nii.gz	OpenNeuro	doi:10.18112/openneuro.ds001486.v1.1.0	https://doi.org/10.18112/openneuro.ds001486.v1.1.0	Rhyming Judgement
participant 116	Neuroimaging assessment	3T TIM Trio	Siemens	sub-116_ses-T1_task-Sub_run-01	sub-116/ses-T1/func/sub-116_ses-T1_task-Sub_run-01_bold.nii.gz	OpenNeuro	doi:10.18112/openneuro.ds001486.v1.1.0	https://doi.org/10.18112/openneuro.ds001486.v1.1.0	Single-Digit Subtraction
participant 116	Neuroimaging assessment	3T TIM Trio	Siemens	sub-116_ses-T1_task-Sub_run-02	sub-116/ses-T1/func/sub-116_ses-T1_task-Sub_run-02_bold.nii.gz	OpenNeuro	doi:10.18112/openneuro.ds001486.v1.1.0	https://doi.org/10.18112/openneuro.ds001486.v1.1.0	Single-Digit Subtraction
participant 117	Neuroimaging assessment	3T TIM Trio	Siemens	sub-117_ses-T1_task-Mult_run-01	sub-117/ses-T1/func/sub-117_ses-T1_task-Mult_run-01_bold.nii.gz	OpenNeuro	doi:10.18112/openneuro.ds001486.v1.1.0	https://doi.org/10.18112/openneuro.ds001486.v1.1.0	Single-Digit Multiplication
participant 117	Neuroimaging assessment	3T TIM Trio	Siemens	sub-117_ses-T1_task-Mult_run-02	sub-117/ses-T1/func/sub-117_ses-T1_task-Mult_run-02_bold.nii.gz	OpenNeuro	doi:10.18112/openneuro.ds001486.v1.1.0	https://doi.org/10.18112/openneuro.ds001486.v1.1.0	Single-Digit Multiplication
participant 117	Neuroimaging assessment	3T TIM Trio	Siemens	sub-117_ses-T1_task-Num_run-01	sub-117/ses-T1/func/sub-117_ses-T1_task-Num_run-01_bold.nii.gz	OpenNeuro	doi:10.18112/openneuro.ds001486.v1.1.0	https://doi.org/10.18112/openneuro.ds001486.v1.1.0	Numerosity Judgement
participant 117	Neuroimaging assessment	3T TIM Trio	Siemens	sub-117_ses-T1_task-Num_run-02	sub-117/ses-T1/func/sub-117_ses-T1_task-Num_run-02_bold.nii.gz	OpenNeuro	doi:10.18112/openneuro.ds001486.v1.1.0	https://doi.org/10.18112/openneuro.ds001486.v1.1.0	Numerosity Judgement
participant 117	Neuroimaging assessment	3T TIM Trio	Siemens	sub-117_ses-T1_task-Rhyming	sub-117/ses-T1/func/sub-117_ses-T1_task-Rhyming_bold.nii.gz	OpenNeuro	doi:10.18112/openneuro.ds001486.v1.1.0	https://doi.org/10.18112/openneuro.ds001486.v1.1.0	Rhyming Judgement
participant 117	Neuroimaging assessment	3T TIM Trio	Siemens	sub-117_ses-T1_task-Sub_run-01	sub-117/ses-T1/func/sub-117_ses-T1_task-Sub_run-01_bold.nii.gz	OpenNeuro	doi:10.18112/openneuro.ds001486.v1.1.0	https://doi.org/10.18112/openneuro.ds001486.v1.1.0	Single-Digit Subtraction
participant 117	Neuroimaging assessment	3T TIM Trio	Siemens	sub-117_ses-T1_task-Sub_run-02	sub-117/ses-T1/func/sub-117_ses-T1_task-Sub_run-02_bold.nii.gz	OpenNeuro	doi:10.18112/openneuro.ds001486.v1.1.0	https://doi.org/10.18112/openneuro.ds001486.v1.1.0	Single-Digit Subtraction
participant 118	Neuroimaging assessment	3T TIM Trio	Siemens	sub-118_ses-T1_task-Mult_run-01	sub-118/ses-T1/func/sub-118_ses-T1_task-Mult_run-01_bold.nii.gz	OpenNeuro	doi:10.18112/openneuro.ds001486.v1.1.0	https://doi.org/10.18112/openneuro.ds001486.v1.1.0	Single-Digit Multiplication
participant 118	Neuroimaging assessment	3T TIM Trio	Siemens	sub-118_ses-T1_task-Mult_run-02	sub-118/ses-T1/func/sub-118_ses-T1_task-Mult_run-02_bold.nii.gz	OpenNeuro	doi:10.18112/openneuro.ds001486.v1.1.0	https://doi.org/10.18112/openneuro.ds001486.v1.1.0	Single-Digit Multiplication
participant 118	Neuroimaging assessment	3T TIM Trio	Siemens	sub-118_ses-T1_task-Num_run-01	sub-118/ses-T1/func/sub-118_ses-T1_task-Num_run-01_bold.nii.gz	OpenNeuro	doi:10.18112/openneuro.ds001486.v1.1.0	https://doi.org/10.18112/openneuro.ds001486.v1.1.0	Numerosity Judgement
participant 118	Neuroimaging assessment	3T TIM Trio	Siemens	sub-118_ses-T1_task-Num_run-02	sub-118/ses-T1/func/sub-118_ses-T1_task-Num_run-02_bold.nii.gz	OpenNeuro	doi:10.18112/openneuro.ds001486.v1.1.0	https://doi.org/10.18112/openneuro.ds001486.v1.1.0	Numerosity Judgement
participant 118	Neuroimaging assessment	3T TIM Trio	Siemens	sub-118_ses-T1_task-Rhyming	sub-118/ses-T1/func/sub-118_ses-T1_task-Rhyming_bold.nii.gz	OpenNeuro	doi:10.18112/openneuro.ds001486.v1.1.0	https://doi.org/10.18112/openneuro.ds001486.v1.1.0	Rhyming Judgement
participant 118	Neuroimaging assessment	3T TIM Trio	Siemens	sub-118_ses-T1_task-Sub_run-01	sub-118/ses-T1/func/sub-118_ses-T1_task-Sub_run-01_bold.nii.gz	OpenNeuro	doi:10.18112/openneuro.ds001486.v1.1.0	https://doi.org/10.18112/openneuro.ds001486.v1.1.0	Single-Digit Subtraction
participant 118	Neuroimaging assessment	3T TIM Trio	Siemens	sub-118_ses-T1_task-Sub_run-02	sub-118/ses-T1/func/sub-118_ses-T1_task-Sub_run-02_bold.nii.gz	OpenNeuro	doi:10.18112/openneuro.ds001486.v1.1.0	https://doi.org/10.18112/openneuro.ds001486.v1.1.0	Single-Digit Subtraction
participant 119	Neuroimaging assessment	3T TIM Trio	Siemens	sub-119_ses-T1_task-Mult_run-01	sub-119/ses-T1/func/sub-119_ses-T1_task-Mult_run-01_bold.nii.gz	OpenNeuro	doi:10.18112/openneuro.ds001486.v1.1.0	https://doi.org/10.18112/openneuro.ds001486.v1.1.0	Single-Digit Multiplication
participant 119	Neuroimaging assessment	3T TIM Trio	Siemens	sub-119_ses-T1_task-Mult_run-02	sub-119/ses-T1/func/sub-119_ses-T1_task-Mult_run-02_bold.nii.gz	OpenNeuro	doi:10.18112/openneuro.ds001486.v1.1.0	https://doi.org/10.18112/openneuro.ds001486.v1.1.0	Single-Digit Multiplication
participant 119	Neuroimaging assessment	3T TIM Trio	Siemens	sub-119_ses-T1_task-Num_run-01	sub-119/ses-T1/func/sub-119_ses-T1_task-Num_run-01_bold.nii.gz	OpenNeuro	doi:10.18112/openneuro.ds001486.v1.1.0	https://doi.org/10.18112/openneuro.ds001486.v1.1.0	Numerosity Judgement
participant 119	Neuroimaging assessment	3T TIM Trio	Siemens	sub-119_ses-T1_task-Num_run-02	sub-119/ses-T1/func/sub-119_ses-T1_task-Num_run-02_bold.nii.gz	OpenNeuro	doi:10.18112/openneuro.ds001486.v1.1.0	https://doi.org/10.18112/openneuro.ds001486.v1.1.0	Numerosity Judgement
participant 119	Neuroimaging assessment	3T TIM Trio	Siemens	sub-119_ses-T1_task-Rhyming	sub-119/ses-T1/func/sub-119_ses-T1_task-Rhyming_bold.nii.gz	OpenNeuro	doi:10.18112/openneuro.ds001486.v1.1.0	https://doi.org/10.18112/openneuro.ds001486.v1.1.0	Rhyming Judgement
participant 119	Neuroimaging assessment	3T TIM Trio	Siemens	sub-119_ses-T1_task-Sub_run-01	sub-119/ses-T1/func/sub-119_ses-T1_task-Sub_run-01_bold.nii.gz	OpenNeuro	doi:10.18112/openneuro.ds001486.v1.1.0	https://doi.org/10.18112/openneuro.ds001486.v1.1.0	Single-Digit Subtraction
participant 119	Neuroimaging assessment	3T TIM Trio	Siemens	sub-119_ses-T1_task-Sub_run-02	sub-119/ses-T1/func/sub-119_ses-T1_task-Sub_run-02_bold.nii.gz	OpenNeuro	doi:10.18112/openneuro.ds001486.v1.1.0	https://doi.org/10.18112/openneuro.ds001486.v1.1.0	Single-Digit Subtraction
participant 120	Neuroimaging assessment	3T TIM Trio	Siemens	sub-120_ses-T1_task-Mult_run-01	sub-120/ses-T1/func/sub-120_ses-T1_task-Mult_run-01_bold.nii.gz	OpenNeuro	doi:10.18112/openneuro.ds001486.v1.1.0	https://doi.org/10.18112/openneuro.ds001486.v1.1.0	Single-Digit Multiplication
participant 120	Neuroimaging assessment	3T TIM Trio	Siemens	sub-120_ses-T1_task-Mult_run-02	sub-120/ses-T1/func/sub-120_ses-T1_task-Mult_run-02_bold.nii.gz	OpenNeuro	doi:10.18112/openneuro.ds001486.v1.1.0	https://doi.org/10.18112/openneuro.ds001486.v1.1.0	Single-Digit Multiplication
participant 120	Neuroimaging assessment	3T TIM Trio	Siemens	sub-120_ses-T1_task-Num_run-01	sub-120/ses-T1/func/sub-120_ses-T1_task-Num_run-01_bold.nii.gz	OpenNeuro	doi:10.18112/openneuro.ds001486.v1.1.0	https://doi.org/10.18112/openneuro.ds001486.v1.1.0	Numerosity Judgement
participant 120	Neuroimaging assessment	3T TIM Trio	Siemens	sub-120_ses-T1_task-Num_run-02	sub-120/ses-T1/func/sub-120_ses-T1_task-Num_run-02_bold.nii.gz	OpenNeuro	doi:10.18112/openneuro.ds001486.v1.1.0	https://doi.org/10.18112/openneuro.ds001486.v1.1.0	Numerosity Judgement
participant 120	Neuroimaging assessment	3T TIM Trio	Siemens	sub-120_ses-T1_task-Rhyming	sub-120/ses-T1/func/sub-120_ses-T1_task-Rhyming_bold.nii.gz	OpenNeuro	doi:10.18112/openneuro.ds001486.v1.1.0	https://doi.org/10.18112/openneuro.ds001486.v1.1.0	Rhyming Judgement
participant 120	Neuroimaging assessment	3T TIM Trio	Siemens	sub-120_ses-T1_task-Sub_run-01	sub-120/ses-T1/func/sub-120_ses-T1_task-Sub_run-01_bold.nii.gz	OpenNeuro	doi:10.18112/openneuro.ds001486.v1.1.0	https://doi.org/10.18112/openneuro.ds001486.v1.1.0	Single-Digit Subtraction
participant 120	Neuroimaging assessment	3T TIM Trio	Siemens	sub-120_ses-T1_task-Sub_run-02	sub-120/ses-T1/func/sub-120_ses-T1_task-Sub_run-02_bold.nii.gz	OpenNeuro	doi:10.18112/openneuro.ds001486.v1.1.0	https://doi.org/10.18112/openneuro.ds001486.v1.1.0	Single-Digit Subtraction
participant 121	Neuroimaging assessment	3T TIM Trio	Siemens	sub-121_ses-T1_task-Mult_run-01	sub-121/ses-T1/func/sub-121_ses-T1_task-Mult_run-01_bold.nii.gz	OpenNeuro	doi:10.18112/openneuro.ds001486.v1.1.0	https://doi.org/10.18112/openneuro.ds001486.v1.1.0	Single-Digit Multiplication
participant 121	Neuroimaging assessment	3T TIM Trio	Siemens	sub-121_ses-T1_task-Mult_run-02	sub-121/ses-T1/func/sub-121_ses-T1_task-Mult_run-02_bold.nii.gz	OpenNeuro	doi:10.18112/openneuro.ds001486.v1.1.0	https://doi.org/10.18112/openneuro.ds001486.v1.1.0	Single-Digit Multiplication
participant 121	Neuroimaging assessment	3T TIM Trio	Siemens	sub-121_ses-T1_task-Num_run-01	sub-121/ses-T1/func/sub-121_ses-T1_task-Num_run-01_bold.nii.gz	OpenNeuro	doi:10.18112/openneuro.ds001486.v1.1.0	https://doi.org/10.18112/openneuro.ds001486.v1.1.0	Numerosity Judgement
participant 121	Neuroimaging assessment	3T TIM Trio	Siemens	sub-121_ses-T1_task-Num_run-02	sub-121/ses-T1/func/sub-121_ses-T1_task-Num_run-02_bold.nii.gz	OpenNeuro	doi:10.18112/openneuro.ds001486.v1.1.0	https://doi.org/10.18112/openneuro.ds001486.v1.1.0	Numerosity Judgement
participant 121	Neuroimaging assessment	3T TIM Trio	Siemens	sub-121_ses-T1_task-Rhyming	sub-121/ses-T1/func/sub-121_ses-T1_task-Rhyming_bold.nii.gz	OpenNeuro	doi:10.18112/openneuro.ds001486.v1.1.0	https://doi.org/10.18112/openneuro.ds001486.v1.1.0	Rhyming Judgement
participant 121	Neuroimaging assessment	3T TIM Trio	Siemens	sub-121_ses-T1_task-Sub_run-01	sub-121/ses-T1/func/sub-121_ses-T1_task-Sub_run-01_bold.nii.gz	OpenNeuro	doi:10.18112/openneuro.ds001486.v1.1.0	https://doi.org/10.18112/openneuro.ds001486.v1.1.0	Single-Digit Subtraction
participant 121	Neuroimaging assessment	3T TIM Trio	Siemens	sub-121_ses-T1_task-Sub_run-02	sub-121/ses-T1/func/sub-121_ses-T1_task-Sub_run-02_bold.nii.gz	OpenNeuro	doi:10.18112/openneuro.ds001486.v1.1.0	https://doi.org/10.18112/openneuro.ds001486.v1.1.0	Single-Digit Subtraction
participant 122	Neuroimaging assessment	3T TIM Trio	Siemens	sub-122_ses-T1_task-Mult_run-01	sub-122/ses-T1/func/sub-122_ses-T1_task-Mult_run-01_bold.nii.gz	OpenNeuro	doi:10.18112/openneuro.ds001486.v1.1.0	https://doi.org/10.18112/openneuro.ds001486.v1.1.0	Single-Digit Multiplication
participant 122	Neuroimaging assessment	3T TIM Trio	Siemens	sub-122_ses-T1_task-Mult_run-02	sub-122/ses-T1/func/sub-122_ses-T1_task-Mult_run-02_bold.nii.gz	OpenNeuro	doi:10.18112/openneuro.ds001486.v1.1.0	https://doi.org/10.18112/openneuro.ds001486.v1.1.0	Single-Digit Multiplication
participant 122	Neuroimaging assessment	3T TIM Trio	Siemens	sub-122_ses-T1_task-Num_run-01	sub-122/ses-T1/func/sub-122_ses-T1_task-Num_run-01_bold.nii.gz	OpenNeuro	doi:10.18112/openneuro.ds001486.v1.1.0	https://doi.org/10.18112/openneuro.ds001486.v1.1.0	Numerosity Judgement
participant 122	Neuroimaging assessment	3T TIM Trio	Siemens	sub-122_ses-T1_task-Num_run-02	sub-122/ses-T1/func/sub-122_ses-T1_task-Num_run-02_bold.nii.gz	OpenNeuro	doi:10.18112/openneuro.ds001486.v1.1.0	https://doi.org/10.18112/openneuro.ds001486.v1.1.0	Numerosity Judgement
participant 122	Neuroimaging assessment	3T TIM Trio	Siemens	sub-122_ses-T1_task-Rhyming	sub-122/ses-T1/func/sub-122_ses-T1_task-Rhyming_bold.nii.gz	OpenNeuro	doi:10.18112/openneuro.ds001486.v1.1.0	https://doi.org/10.18112/openneuro.ds001486.v1.1.0	Rhyming Judgement
participant 122	Neuroimaging assessment	3T TIM Trio	Siemens	sub-122_ses-T1_task-Sub_run-01	sub-122/ses-T1/func/sub-122_ses-T1_task-Sub_run-01_bold.nii.gz	OpenNeuro	doi:10.18112/openneuro.ds001486.v1.1.0	https://doi.org/10.18112/openneuro.ds001486.v1.1.0	Single-Digit Subtraction
participant 122	Neuroimaging assessment	3T TIM Trio	Siemens	sub-122_ses-T1_task-Sub_run-02	sub-122/ses-T1/func/sub-122_ses-T1_task-Sub_run-02_bold.nii.gz	OpenNeuro	doi:10.18112/openneuro.ds001486.v1.1.0	https://doi.org/10.18112/openneuro.ds001486.v1.1.0	Single-Digit Subtraction
participant 123	Neuroimaging assessment	3T TIM Trio	Siemens	sub-123_ses-T1_task-Mult_run-01	sub-123/ses-T1/func/sub-123_ses-T1_task-Mult_run-01_bold.nii.gz	OpenNeuro	doi:10.18112/openneuro.ds001486.v1.1.0	https://doi.org/10.18112/openneuro.ds001486.v1.1.0	Single-Digit Multiplication
participant 123	Neuroimaging assessment	3T TIM Trio	Siemens	sub-123_ses-T1_task-Mult_run-02	sub-123/ses-T1/func/sub-123_ses-T1_task-Mult_run-02_bold.nii.gz	OpenNeuro	doi:10.18112/openneuro.ds001486.v1.1.0	https://doi.org/10.18112/openneuro.ds001486.v1.1.0	Single-Digit Multiplication
participant 123	Neuroimaging assessment	3T TIM Trio	Siemens	sub-123_ses-T1_task-Num_run-01	sub-123/ses-T1/func/sub-123_ses-T1_task-Num_run-01_bold.nii.gz	OpenNeuro	doi:10.18112/openneuro.ds001486.v1.1.0	https://doi.org/10.18112/openneuro.ds001486.v1.1.0	Numerosity Judgement
participant 123	Neuroimaging assessment	3T TIM Trio	Siemens	sub-123_ses-T1_task-Num_run-02	sub-123/ses-T1/func/sub-123_ses-T1_task-Num_run-02_bold.nii.gz	OpenNeuro	doi:10.18112/openneuro.ds001486.v1.1.0	https://doi.org/10.18112/openneuro.ds001486.v1.1.0	Numerosity Judgement
participant 123	Neuroimaging assessment	3T TIM Trio	Siemens	sub-123_ses-T1_task-Rhyming	sub-123/ses-T1/func/sub-123_ses-T1_task-Rhyming_bold.nii.gz	OpenNeuro	doi:10.18112/openneuro.ds001486.v1.1.0	https://doi.org/10.18112/openneuro.ds001486.v1.1.0	Rhyming Judgement
participant 123	Neuroimaging assessment	3T TIM Trio	Siemens	sub-123_ses-T1_task-Sub_run-01	sub-123/ses-T1/func/sub-123_ses-T1_task-Sub_run-01_bold.nii.gz	OpenNeuro	doi:10.18112/openneuro.ds001486.v1.1.0	https://doi.org/10.18112/openneuro.ds001486.v1.1.0	Single-Digit Subtraction
participant 123	Neuroimaging assessment	3T TIM Trio	Siemens	sub-123_ses-T1_task-Sub_run-02	sub-123/ses-T1/func/sub-123_ses-T1_task-Sub_run-02_bold.nii.gz	OpenNeuro	doi:10.18112/openneuro.ds001486.v1.1.0	https://doi.org/10.18112/openneuro.ds001486.v1.1.0	Single-Digit Subtraction
participant 124	Neuroimaging assessment	3T TIM Trio	Siemens	sub-124_ses-T1_task-Mult_run-01	sub-124/ses-T1/func/sub-124_ses-T1_task-Mult_run-01_bold.nii.gz	OpenNeuro	doi:10.18112/openneuro.ds001486.v1.1.0	https://doi.org/10.18112/openneuro.ds001486.v1.1.0	Single-Digit Multiplication
participant 124	Neuroimaging assessment	3T TIM Trio	Siemens	sub-124_ses-T1_task-Mult_run-02	sub-124/ses-T1/func/sub-124_ses-T1_task-Mult_run-02_bold.nii.gz	OpenNeuro	doi:10.18112/openneuro.ds001486.v1.1.0	https://doi.org/10.18112/openneuro.ds001486.v1.1.0	Single-Digit Multiplication
participant 124	Neuroimaging assessment	3T TIM Trio	Siemens	sub-124_ses-T1_task-Num_run-01	sub-124/ses-T1/func/sub-124_ses-T1_task-Num_run-01_bold.nii.gz	OpenNeuro	doi:10.18112/openneuro.ds001486.v1.1.0	https://doi.org/10.18112/openneuro.ds001486.v1.1.0	Numerosity Judgement
participant 124	Neuroimaging assessment	3T TIM Trio	Siemens	sub-124_ses-T1_task-Num_run-02	sub-124/ses-T1/func/sub-124_ses-T1_task-Num_run-02_bold.nii.gz	OpenNeuro	doi:10.18112/openneuro.ds001486.v1.1.0	https://doi.org/10.18112/openneuro.ds001486.v1.1.0	Numerosity Judgement
participant 124	Neuroimaging assessment	3T TIM Trio	Siemens	sub-124_ses-T1_task-Rhyming	sub-124/ses-T1/func/sub-124_ses-T1_task-Rhyming_bold.nii.gz	OpenNeuro	doi:10.18112/openneuro.ds001486.v1.1.0	https://doi.org/10.18112/openneuro.ds001486.v1.1.0	Rhyming Judgement
participant 124	Neuroimaging assessment	3T TIM Trio	Siemens	sub-124_ses-T1_task-Sub_run-01	sub-124/ses-T1/func/sub-124_ses-T1_task-Sub_run-01_bold.nii.gz	OpenNeuro	doi:10.18112/openneuro.ds001486.v1.1.0	https://doi.org/10.18112/openneuro.ds001486.v1.1.0	Single-Digit Subtraction
participant 124	Neuroimaging assessment	3T TIM Trio	Siemens	sub-124_ses-T1_task-Sub_run-02	sub-124/ses-T1/func/sub-124_ses-T1_task-Sub_run-02_bold.nii.gz	OpenNeuro	doi:10.18112/openneuro.ds001486.v1.1.0	https://doi.org/10.18112/openneuro.ds001486.v1.1.0	Single-Digit Subtraction
participant 125	Neuroimaging assessment	3T TIM Trio	Siemens	sub-125_ses-T1_task-Mult_run-01	sub-125/ses-T1/func/sub-125_ses-T1_task-Mult_run-01_bold.nii.gz	OpenNeuro	doi:10.18112/openneuro.ds001486.v1.1.0	https://doi.org/10.18112/openneuro.ds001486.v1.1.0	Single-Digit Multiplication
participant 125	Neuroimaging assessment	3T TIM Trio	Siemens	sub-125_ses-T1_task-Mult_run-02	sub-125/ses-T1/func/sub-125_ses-T1_task-Mult_run-02_bold.nii.gz	OpenNeuro	doi:10.18112/openneuro.ds001486.v1.1.0	https://doi.org/10.18112/openneuro.ds001486.v1.1.0	Single-Digit Multiplication
participant 125	Neuroimaging assessment	3T TIM Trio	Siemens	sub-125_ses-T1_task-Num_run-01	sub-125/ses-T1/func/sub-125_ses-T1_task-Num_run-01_bold.nii.gz	OpenNeuro	doi:10.18112/openneuro.ds001486.v1.1.0	https://doi.org/10.18112/openneuro.ds001486.v1.1.0	Numerosity Judgement
participant 125	Neuroimaging assessment	3T TIM Trio	Siemens	sub-125_ses-T1_task-Num_run-02	sub-125/ses-T1/func/sub-125_ses-T1_task-Num_run-02_bold.nii.gz	OpenNeuro	doi:10.18112/openneuro.ds001486.v1.1.0	https://doi.org/10.18112/openneuro.ds001486.v1.1.0	Numerosity Judgement
participant 125	Neuroimaging assessment	3T TIM Trio	Siemens	sub-125_ses-T1_task-Rhyming	sub-125/ses-T1/func/sub-125_ses-T1_task-Rhyming_bold.nii.gz	OpenNeuro	doi:10.18112/openneuro.ds001486.v1.1.0	https://doi.org/10.18112/openneuro.ds001486.v1.1.0	Rhyming Judgement
participant 125	Neuroimaging assessment	3T TIM Trio	Siemens	sub-125_ses-T1_task-Sub_run-01	sub-125/ses-T1/func/sub-125_ses-T1_task-Sub_run-01_bold.nii.gz	OpenNeuro	doi:10.18112/openneuro.ds001486.v1.1.0	https://doi.org/10.18112/openneuro.ds001486.v1.1.0	Single-Digit Subtraction
participant 125	Neuroimaging assessment	3T TIM Trio	Siemens	sub-125_ses-T1_task-Sub_run-02	sub-125/ses-T1/func/sub-125_ses-T1_task-Sub_run-02_bold.nii.gz	OpenNeuro	doi:10.18112/openneuro.ds001486.v1.1.0	https://doi.org/10.18112/openneuro.ds001486.v1.1.0	Single-Digit Subtraction
participant 126	Neuroimaging assessment	3T TIM Trio	Siemens	sub-126_ses-T1_task-Mult_run-01	sub-126/ses-T1/func/sub-126_ses-T1_task-Mult_run-01_bold.nii.gz	OpenNeuro	doi:10.18112/openneuro.ds001486.v1.1.0	https://doi.org/10.18112/openneuro.ds001486.v1.1.0	Single-Digit Multiplication
participant 126	Neuroimaging assessment	3T TIM Trio	Siemens	sub-126_ses-T1_task-Mult_run-02	sub-126/ses-T1/func/sub-126_ses-T1_task-Mult_run-02_bold.nii.gz	OpenNeuro	doi:10.18112/openneuro.ds001486.v1.1.0	https://doi.org/10.18112/openneuro.ds001486.v1.1.0	Single-Digit Multiplication
participant 126	Neuroimaging assessment	3T TIM Trio	Siemens	sub-126_ses-T1_task-Num_run-01	sub-126/ses-T1/func/sub-126_ses-T1_task-Num_run-01_bold.nii.gz	OpenNeuro	doi:10.18112/openneuro.ds001486.v1.1.0	https://doi.org/10.18112/openneuro.ds001486.v1.1.0	Numerosity Judgement
participant 126	Neuroimaging assessment	3T TIM Trio	Siemens	sub-126_ses-T1_task-Num_run-02	sub-126/ses-T1/func/sub-126_ses-T1_task-Num_run-02_bold.nii.gz	OpenNeuro	doi:10.18112/openneuro.ds001486.v1.1.0	https://doi.org/10.18112/openneuro.ds001486.v1.1.0	Numerosity Judgement
participant 126	Neuroimaging assessment	3T TIM Trio	Siemens	sub-126_ses-T1_task-Rhyming	sub-126/ses-T1/func/sub-126_ses-T1_task-Rhyming_bold.nii.gz	OpenNeuro	doi:10.18112/openneuro.ds001486.v1.1.0	https://doi.org/10.18112/openneuro.ds001486.v1.1.0	Rhyming Judgement
participant 126	Neuroimaging assessment	3T TIM Trio	Siemens	sub-126_ses-T1_task-Sub_run-01	sub-126/ses-T1/func/sub-126_ses-T1_task-Sub_run-01_bold.nii.gz	OpenNeuro	doi:10.18112/openneuro.ds001486.v1.1.0	https://doi.org/10.18112/openneuro.ds001486.v1.1.0	Single-Digit Subtraction
participant 126	Neuroimaging assessment	3T TIM Trio	Siemens	sub-126_ses-T1_task-Sub_run-02	sub-126/ses-T1/func/sub-126_ses-T1_task-Sub_run-02_bold.nii.gz	OpenNeuro	doi:10.18112/openneuro.ds001486.v1.1.0	https://doi.org/10.18112/openneuro.ds001486.v1.1.0	Single-Digit Subtraction
participant 127	Neuroimaging assessment	3T TIM Trio	Siemens	sub-127_ses-T1_task-Mult_run-01	sub-127/ses-T1/func/sub-127_ses-T1_task-Mult_run-01_bold.nii.gz	OpenNeuro	doi:10.18112/openneuro.ds001486.v1.1.0	https://doi.org/10.18112/openneuro.ds001486.v1.1.0	Single-Digit Multiplication
participant 127	Neuroimaging assessment	3T TIM Trio	Siemens	sub-127_ses-T1_task-Mult_run-02	sub-127/ses-T1/func/sub-127_ses-T1_task-Mult_run-02_bold.nii.gz	OpenNeuro	doi:10.18112/openneuro.ds001486.v1.1.0	https://doi.org/10.18112/openneuro.ds001486.v1.1.0	Single-Digit Multiplication
participant 127	Neuroimaging assessment	3T TIM Trio	Siemens	sub-127_ses-T1_task-Num_run-01	sub-127/ses-T1/func/sub-127_ses-T1_task-Num_run-01_bold.nii.gz	OpenNeuro	doi:10.18112/openneuro.ds001486.v1.1.0	https://doi.org/10.18112/openneuro.ds001486.v1.1.0	Numerosity Judgement
participant 127	Neuroimaging assessment	3T TIM Trio	Siemens	sub-127_ses-T1_task-Num_run-02	sub-127/ses-T1/func/sub-127_ses-T1_task-Num_run-02_bold.nii.gz	OpenNeuro	doi:10.18112/openneuro.ds001486.v1.1.0	https://doi.org/10.18112/openneuro.ds001486.v1.1.0	Numerosity Judgement
participant 127	Neuroimaging assessment	3T TIM Trio	Siemens	sub-127_ses-T1_task-Rhyming	sub-127/ses-T1/func/sub-127_ses-T1_task-Rhyming_bold.nii.gz	OpenNeuro	doi:10.18112/openneuro.ds001486.v1.1.0	https://doi.org/10.18112/openneuro.ds001486.v1.1.0	Rhyming Judgement
participant 127	Neuroimaging assessment	3T TIM Trio	Siemens	sub-127_ses-T1_task-Sub_run-01	sub-127/ses-T1/func/sub-127_ses-T1_task-Sub_run-01_bold.nii.gz	OpenNeuro	doi:10.18112/openneuro.ds001486.v1.1.0	https://doi.org/10.18112/openneuro.ds001486.v1.1.0	Single-Digit Subtraction
participant 127	Neuroimaging assessment	3T TIM Trio	Siemens	sub-127_ses-T1_task-Sub_run-02	sub-127/ses-T1/func/sub-127_ses-T1_task-Sub_run-02_bold.nii.gz	OpenNeuro	doi:10.18112/openneuro.ds001486.v1.1.0	https://doi.org/10.18112/openneuro.ds001486.v1.1.0	Single-Digit Subtraction
participant 128	Neuroimaging assessment	3T TIM Trio	Siemens	sub-128_ses-T1_task-Mult_run-01	sub-128/ses-T1/func/sub-128_ses-T1_task-Mult_run-01_bold.nii.gz	OpenNeuro	doi:10.18112/openneuro.ds001486.v1.1.0	https://doi.org/10.18112/openneuro.ds001486.v1.1.0	Single-Digit Multiplication
participant 128	Neuroimaging assessment	3T TIM Trio	Siemens	sub-128_ses-T1_task-Mult_run-02	sub-128/ses-T1/func/sub-128_ses-T1_task-Mult_run-02_bold.nii.gz	OpenNeuro	doi:10.18112/openneuro.ds001486.v1.1.0	https://doi.org/10.18112/openneuro.ds001486.v1.1.0	Single-Digit Multiplication
participant 128	Neuroimaging assessment	3T TIM Trio	Siemens	sub-128_ses-T1_task-Num_run-01	sub-128/ses-T1/func/sub-128_ses-T1_task-Num_run-01_bold.nii.gz	OpenNeuro	doi:10.18112/openneuro.ds001486.v1.1.0	https://doi.org/10.18112/openneuro.ds001486.v1.1.0	Numerosity Judgement
participant 128	Neuroimaging assessment	3T TIM Trio	Siemens	sub-128_ses-T1_task-Num_run-02	sub-128/ses-T1/func/sub-128_ses-T1_task-Num_run-02_bold.nii.gz	OpenNeuro	doi:10.18112/openneuro.ds001486.v1.1.0	https://doi.org/10.18112/openneuro.ds001486.v1.1.0	Numerosity Judgement
participant 128	Neuroimaging assessment	3T TIM Trio	Siemens	sub-128_ses-T1_task-Rhyming	sub-128/ses-T1/func/sub-128_ses-T1_task-Rhyming_bold.nii.gz	OpenNeuro	doi:10.18112/openneuro.ds001486.v1.1.0	https://doi.org/10.18112/openneuro.ds001486.v1.1.0	Rhyming Judgement
participant 128	Neuroimaging assessment	3T TIM Trio	Siemens	sub-128_ses-T1_task-Sub_run-01	sub-128/ses-T1/func/sub-128_ses-T1_task-Sub_run-01_bold.nii.gz	OpenNeuro	doi:10.18112/openneuro.ds001486.v1.1.0	https://doi.org/10.18112/openneuro.ds001486.v1.1.0	Single-Digit Subtraction
participant 128	Neuroimaging assessment	3T TIM Trio	Siemens	sub-128_ses-T1_task-Sub_run-02	sub-128/ses-T1/func/sub-128_ses-T1_task-Sub_run-02_bold.nii.gz	OpenNeuro	doi:10.18112/openneuro.ds001486.v1.1.0	https://doi.org/10.18112/openneuro.ds001486.v1.1.0	Single-Digit Subtraction
participant 129	Neuroimaging assessment	3T TIM Trio	Siemens	sub-129_ses-T1_task-Mult_run-01	sub-129/ses-T1/func/sub-129_ses-T1_task-Mult_run-01_bold.nii.gz	OpenNeuro	doi:10.18112/openneuro.ds001486.v1.1.0	https://doi.org/10.18112/openneuro.ds001486.v1.1.0	Single-Digit Multiplication
participant 129	Neuroimaging assessment	3T TIM Trio	Siemens	sub-129_ses-T1_task-Mult_run-02	sub-129/ses-T1/func/sub-129_ses-T1_task-Mult_run-02_bold.nii.gz	OpenNeuro	doi:10.18112/openneuro.ds001486.v1.1.0	https://doi.org/10.18112/openneuro.ds001486.v1.1.0	Single-Digit Multiplication
participant 129	Neuroimaging assessment	3T TIM Trio	Siemens	sub-129_ses-T1_task-Num_run-01	sub-129/ses-T1/func/sub-129_ses-T1_task-Num_run-01_bold.nii.gz	OpenNeuro	doi:10.18112/openneuro.ds001486.v1.1.0	https://doi.org/10.18112/openneuro.ds001486.v1.1.0	Numerosity Judgement
participant 129	Neuroimaging assessment	3T TIM Trio	Siemens	sub-129_ses-T1_task-Num_run-02	sub-129/ses-T1/func/sub-129_ses-T1_task-Num_run-02_bold.nii.gz	OpenNeuro	doi:10.18112/openneuro.ds001486.v1.1.0	https://doi.org/10.18112/openneuro.ds001486.v1.1.0	Numerosity Judgement
participant 129	Neuroimaging assessment	3T TIM Trio	Siemens	sub-129_ses-T1_task-Rhyming	sub-129/ses-T1/func/sub-129_ses-T1_task-Rhyming_bold.nii.gz	OpenNeuro	doi:10.18112/openneuro.ds001486.v1.1.0	https://doi.org/10.18112/openneuro.ds001486.v1.1.0	Rhyming Judgement
participant 129	Neuroimaging assessment	3T TIM Trio	Siemens	sub-129_ses-T1_task-Sub_run-01	sub-129/ses-T1/func/sub-129_ses-T1_task-Sub_run-01_bold.nii.gz	OpenNeuro	doi:10.18112/openneuro.ds001486.v1.1.0	https://doi.org/10.18112/openneuro.ds001486.v1.1.0	Single-Digit Subtraction
participant 129	Neuroimaging assessment	3T TIM Trio	Siemens	sub-129_ses-T1_task-Sub_run-02	sub-129/ses-T1/func/sub-129_ses-T1_task-Sub_run-02_bold.nii.gz	OpenNeuro	doi:10.18112/openneuro.ds001486.v1.1.0	https://doi.org/10.18112/openneuro.ds001486.v1.1.0	Single-Digit Subtraction
participant 130	Neuroimaging assessment	3T TIM Trio	Siemens	sub-130_ses-T1_task-Mult_run-01	sub-130/ses-T1/func/sub-130_ses-T1_task-Mult_run-01_bold.nii.gz	OpenNeuro	doi:10.18112/openneuro.ds001486.v1.1.0	https://doi.org/10.18112/openneuro.ds001486.v1.1.0	Single-Digit Multiplication
participant 130	Neuroimaging assessment	3T TIM Trio	Siemens	sub-130_ses-T1_task-Mult_run-02	sub-130/ses-T1/func/sub-130_ses-T1_task-Mult_run-02_bold.nii.gz	OpenNeuro	doi:10.18112/openneuro.ds001486.v1.1.0	https://doi.org/10.18112/openneuro.ds001486.v1.1.0	Single-Digit Multiplication
participant 130	Neuroimaging assessment	3T TIM Trio	Siemens	sub-130_ses-T1_task-Num_run-01	sub-130/ses-T1/func/sub-130_ses-T1_task-Num_run-01_bold.nii.gz	OpenNeuro	doi:10.18112/openneuro.ds001486.v1.1.0	https://doi.org/10.18112/openneuro.ds001486.v1.1.0	Numerosity Judgement
participant 130	Neuroimaging assessment	3T TIM Trio	Siemens	sub-130_ses-T1_task-Num_run-02	sub-130/ses-T1/func/sub-130_ses-T1_task-Num_run-02_bold.nii.gz	OpenNeuro	doi:10.18112/openneuro.ds001486.v1.1.0	https://doi.org/10.18112/openneuro.ds001486.v1.1.0	Numerosity Judgement
participant 130	Neuroimaging assessment	3T TIM Trio	Siemens	sub-130_ses-T1_task-Rhyming	sub-130/ses-T1/func/sub-130_ses-T1_task-Rhyming_bold.nii.gz	OpenNeuro	doi:10.18112/openneuro.ds001486.v1.1.0	https://doi.org/10.18112/openneuro.ds001486.v1.1.0	Rhyming Judgement
participant 130	Neuroimaging assessment	3T TIM Trio	Siemens	sub-130_ses-T1_task-Sub_run-01	sub-130/ses-T1/func/sub-130_ses-T1_task-Sub_run-01_bold.nii.gz	OpenNeuro	doi:10.18112/openneuro.ds001486.v1.1.0	https://doi.org/10.18112/openneuro.ds001486.v1.1.0	Single-Digit Subtraction
participant 130	Neuroimaging assessment	3T TIM Trio	Siemens	sub-130_ses-T1_task-Sub_run-02	sub-130/ses-T1/func/sub-130_ses-T1_task-Sub_run-02_bold.nii.gz	OpenNeuro	doi:10.18112/openneuro.ds001486.v1.1.0	https://doi.org/10.18112/openneuro.ds001486.v1.1.0	Single-Digit Subtraction
participant 131	Neuroimaging assessment	3T TIM Trio	Siemens	sub-131_ses-T1_task-Mult_run-01	sub-131/ses-T1/func/sub-131_ses-T1_task-Mult_run-01_bold.nii.gz	OpenNeuro	doi:10.18112/openneuro.ds001486.v1.1.0	https://doi.org/10.18112/openneuro.ds001486.v1.1.0	Single-Digit Multiplication
participant 131	Neuroimaging assessment	3T TIM Trio	Siemens	sub-131_ses-T1_task-Mult_run-02	sub-131/ses-T1/func/sub-131_ses-T1_task-Mult_run-02_bold.nii.gz	OpenNeuro	doi:10.18112/openneuro.ds001486.v1.1.0	https://doi.org/10.18112/openneuro.ds001486.v1.1.0	Single-Digit Multiplication
participant 131	Neuroimaging assessment	3T TIM Trio	Siemens	sub-131_ses-T1_task-Num_run-01	sub-131/ses-T1/func/sub-131_ses-T1_task-Num_run-01_bold.nii.gz	OpenNeuro	doi:10.18112/openneuro.ds001486.v1.1.0	https://doi.org/10.18112/openneuro.ds001486.v1.1.0	Numerosity Judgement
participant 131	Neuroimaging assessment	3T TIM Trio	Siemens	sub-131_ses-T1_task-Num_run-02	sub-131/ses-T1/func/sub-131_ses-T1_task-Num_run-02_bold.nii.gz	OpenNeuro	doi:10.18112/openneuro.ds001486.v1.1.0	https://doi.org/10.18112/openneuro.ds001486.v1.1.0	Numerosity Judgement
participant 131	Neuroimaging assessment	3T TIM Trio	Siemens	sub-131_ses-T1_task-Rhyming	sub-131/ses-T1/func/sub-131_ses-T1_task-Rhyming_bold.nii.gz	OpenNeuro	doi:10.18112/openneuro.ds001486.v1.1.0	https://doi.org/10.18112/openneuro.ds001486.v1.1.0	Rhyming Judgement
participant 131	Neuroimaging assessment	3T TIM Trio	Siemens	sub-131_ses-T1_task-Sub_run-01	sub-131/ses-T1/func/sub-131_ses-T1_task-Sub_run-01_bold.nii.gz	OpenNeuro	doi:10.18112/openneuro.ds001486.v1.1.0	https://doi.org/10.18112/openneuro.ds001486.v1.1.0	Single-Digit Subtraction
participant 131	Neuroimaging assessment	3T TIM Trio	Siemens	sub-131_ses-T1_task-Sub_run-02	sub-131/ses-T1/func/sub-131_ses-T1_task-Sub_run-02_bold.nii.gz	OpenNeuro	doi:10.18112/openneuro.ds001486.v1.1.0	https://doi.org/10.18112/openneuro.ds001486.v1.1.0	Single-Digit Subtraction
participant 132	Neuroimaging assessment	3T TIM Trio	Siemens	sub-132_ses-T1_task-Mult_run-01	sub-132/ses-T1/func/sub-132_ses-T1_task-Mult_run-01_bold.nii.gz	OpenNeuro	doi:10.18112/openneuro.ds001486.v1.1.0	https://doi.org/10.18112/openneuro.ds001486.v1.1.0	Single-Digit Multiplication
participant 132	Neuroimaging assessment	3T TIM Trio	Siemens	sub-132_ses-T1_task-Mult_run-02	sub-132/ses-T1/func/sub-132_ses-T1_task-Mult_run-02_bold.nii.gz	OpenNeuro	doi:10.18112/openneuro.ds001486.v1.1.0	https://doi.org/10.18112/openneuro.ds001486.v1.1.0	Single-Digit Multiplication
participant 132	Neuroimaging assessment	3T TIM Trio	Siemens	sub-132_ses-T1_task-Num_run-01	sub-132/ses-T1/func/sub-132_ses-T1_task-Num_run-01_bold.nii.gz	OpenNeuro	doi:10.18112/openneuro.ds001486.v1.1.0	https://doi.org/10.18112/openneuro.ds001486.v1.1.0	Numerosity Judgement
participant 132	Neuroimaging assessment	3T TIM Trio	Siemens	sub-132_ses-T1_task-Num_run-02	sub-132/ses-T1/func/sub-132_ses-T1_task-Num_run-02_bold.nii.gz	OpenNeuro	doi:10.18112/openneuro.ds001486.v1.1.0	https://doi.org/10.18112/openneuro.ds001486.v1.1.0	Numerosity Judgement
participant 132	Neuroimaging assessment	3T TIM Trio	Siemens	sub-132_ses-T1_task-Rhyming	sub-132/ses-T1/func/sub-132_ses-T1_task-Rhyming_bold.nii.gz	OpenNeuro	doi:10.18112/openneuro.ds001486.v1.1.0	https://doi.org/10.18112/openneuro.ds001486.v1.1.0	Rhyming Judgement
participant 132	Neuroimaging assessment	3T TIM Trio	Siemens	sub-132_ses-T1_task-Sub_run-01	sub-132/ses-T1/func/sub-132_ses-T1_task-Sub_run-01_bold.nii.gz	OpenNeuro	doi:10.18112/openneuro.ds001486.v1.1.0	https://doi.org/10.18112/openneuro.ds001486.v1.1.0	Single-Digit Subtraction
participant 132	Neuroimaging assessment	3T TIM Trio	Siemens	sub-132_ses-T1_task-Sub_run-02	sub-132/ses-T1/func/sub-132_ses-T1_task-Sub_run-02_bold.nii.gz	OpenNeuro	doi:10.18112/openneuro.ds001486.v1.1.0	https://doi.org/10.18112/openneuro.ds001486.v1.1.0	Single-Digit Subtraction
