# Supplementary material for: A longitudinal neuroimaging dataset on arithmetic processing in school children
Source: Sci Data. 2019 Mar 5;6:190040. doi: 10.1038/sdata.2019.40 (PMC6400102; doi:10.1038/sdata.2019.40)
Supplement: Supplementary file 1 [file sdata201940-isa1.zip › a_SuarezP518A_behavioural.txt]

Sample Name	Protocol REF	Assay Name	Raw Data File	Comment[Data Repository]	Comment[Data Record Accession]	Comment[Data Record URI]
participant 1	Behavioral assessment	sub-001 Behavioral assessment	phenotype/	OpenNeuro	doi:10.18112/openneuro.ds001486.v1.1.0	https://doi.org/10.18112/openneuro.ds001486.v1.1.0
participant 2	Behavioral assessment	sub-002 Behavioral assessment	phenotype/	OpenNeuro	doi:10.18112/openneuro.ds001486.v1.1.0	https://doi.org/10.18112/openneuro.ds001486.v1.1.0
participant 3	Behavioral assessment	sub-003 Behavioral assessment	phenotype/	OpenNeuro	doi:10.18112/openneuro.ds001486.v1.1.0	https://doi.org/10.18112/openneuro.ds001486.v1.1.0
participant 4	Behavioral assessment	sub-004 Behavioral assessment	phenotype/	OpenNeuro	doi:10.18112/openneuro.ds001486.v1.1.0	https://doi.org/10.18112/openneuro.ds001486.v1.1.0
participant 5	Behavioral assessment	sub-005 Behavioral assessment	phenotype/	OpenNeuro	doi:10.18112/openneuro.ds001486.v1.1.0	https://doi.org/10.18112/openneuro.ds001486.v1.1.0
participant 6	Behavioral assessment	sub-006 Behavioral assessment	phenotype/	OpenNeuro	doi:10.18112/openneuro.ds001486.v1.1.0	https://doi.org/10.18112/openneuro.ds001486.v1.1.0
participant 7	Behavioral assessment	sub-007 Behavioral assessment	phenotype/	OpenNeuro	doi:10.18112/openneuro.ds001486.v1.1.0	https://doi.org/10.18112/openneuro.ds001486.v1.1.0
participant 8	Behavioral assessment	sub-008 Behavioral assessment	phenotype/	OpenNeuro	doi:10.18112/openneuro.ds001486.v1.1.0	https://doi.org/10.18112/openneuro.ds001486.v1.1.0
participant 9	Behavioral assessment	sub-009 Behavioral assessment	phenotype/	OpenNeuro	doi:10.18112/openneuro.ds001486.v1.1.0	https://doi.org/10.18112/openneuro.ds001486.v1.1.0
participant 10	Behavioral assessment	sub-010 Behavioral assessment	phenotype/	OpenNeuro	doi:10.18112/openneuro.ds001486.v1.1.0	https://doi.org/10.18112/openneuro.ds001486.v1.1.0
participant 11	Behavioral assessment	sub-011 Behavioral assessment	phenotype/	OpenNeuro	doi:10.18112/openneuro.ds001486.v1.1.0	https://doi.org/10.18112/openneuro.ds001486.v1.1.0
participant 12	Behavioral assessment	sub-012 Behavioral assessment	phenotype/	OpenNeuro	doi:10.18112/openneuro.ds001486.v1.1.0	https://doi.org/10.18112/openneuro.ds001486.v1.1.0
participant 13	Behavioral assessment	sub-013 Behavioral assessment	phenotype/	OpenNeuro	doi:10.18112/openneuro.ds001486.v1.1.0	https://doi.org/10.18112/openneuro.ds001486.v1.1.0
participant 14	Behavioral assessment	sub-014 Behavioral assessment	phenotype/	OpenNeuro	doi:10.18112/openneuro.ds001486.v1.1.0	https://doi.org/10.18112/openneuro.ds001486.v1.1.0
participant 15	Behavioral assessment	sub-015 Behavioral assessment	phenotype/	OpenNeuro	doi:10.18112/openneuro.ds001486.v1.1.0	https://doi.org/10.18112/openneuro.ds001486.v1.1.0
participant 16	Behavioral assessment	sub-016 Behavioral assessment	phenotype/	OpenNeuro	doi:10.18112/openneuro.ds001486.v1.1.0	https://doi.org/10.18112/openneuro.ds001486.v1.1.0
participant 17	Behavioral assessment	sub-017 Behavioral assessment	phenotype/	OpenNeuro	doi:10.18112/openneuro.ds001486.v1.1.0	https://doi.org/10.18112/openneuro.ds001486.v1.1.0
participant 18	Behavioral assessment	sub-018 Behavioral assessment	phenotype/	OpenNeuro	doi:10.18112/openneuro.ds001486.v1.1.0	https://doi.org/10.18112/openneuro.ds001486.v1.1.0
participant 19	Behavioral assessment	sub-019 Behavioral assessment	phenotype/	OpenNeuro	doi:10.18112/openneuro.ds001486.v1.1.0	https://doi.org/10.18112/openneuro.ds001486.v1.1.0
participant 20	Behavioral assessment	sub-020 Behavioral assessment	phenotype/	OpenNeuro	doi:10.18112/openneuro.ds001486.v1.1.0	https://doi.org/10.18112/openneuro.ds001486.v1.1.0
participant 21	Behavioral assessment	sub-021 Behavioral assessment	phenotype/	OpenNeuro	doi:10.18112/openneuro.ds001486.v1.1.0	https://doi.org/10.18112/openneuro.ds001486.v1.1.0
participant 22	Behavioral assessment	sub-022 Behavioral assessment	phenotype/	OpenNeuro	doi:10.18112/openneuro.ds001486.v1.1.0	https://doi.org/10.18112/openneuro.ds001486.v1.1.0
participant 23	Behavioral assessment	sub-023 Behavioral assessment	phenotype/	OpenNeuro	doi:10.18112/openneuro.ds001486.v1.1.0	https://doi.org/10.18112/openneuro.ds001486.v1.1.0
participant 24	Behavioral assessment	sub-024 Behavioral assessment	phenotype/	OpenNeuro	doi:10.18112/openneuro.ds001486.v1.1.0	https://doi.org/10.18112/openneuro.ds001486.v1.1.0
participant 25	Behavioral assessment	sub-025 Behavioral assessment	phenotype/	OpenNeuro	doi:10.18112/openneuro.ds001486.v1.1.0	https://doi.org/10.18112/openneuro.ds001486.v1.1.0
participant 26	Behavioral assessment	sub-026 Behavioral assessment	phenotype/	OpenNeuro	doi:10.18112/openneuro.ds001486.v1.1.0	https://doi.org/10.18112/openneuro.ds001486.v1.1.0
participant 27	Behavioral assessment	sub-027 Behavioral assessment	phenotype/	OpenNeuro	doi:10.18112/openneuro.ds001486.v1.1.0	https://doi.org/10.18112/openneuro.ds001486.v1.1.0
participant 28	Behavioral assessment	sub-028 Behavioral assessment	phenotype/	OpenNeuro	doi:10.18112/openneuro.ds001486.v1.1.0	https://doi.org/10.18112/openneuro.ds001486.v1.1.0
participant 29	Behavioral assessment	sub-029 Behavioral assessment	phenotype/	OpenNeuro	doi:10.18112/openneuro.ds001486.v1.1.0	https://doi.org/10.18112/openneuro.ds001486.v1.1.0
participant 30	Behavioral assessment	sub-030 Behavioral assessment	phenotype/	OpenNeuro	doi:10.18112/openneuro.ds001486.v1.1.0	https://doi.org/10.18112/openneuro.ds001486.v1.1.0
participant 31	Behavioral assessment	sub-031 Behavioral assessment	phenotype/	OpenNeuro	doi:10.18112/openneuro.ds001486.v1.1.0	https://doi.org/10.18112/openneuro.ds001486.v1.1.0
participant 32	Behavioral assessment	sub-032 Behavioral assessment	phenotype/	OpenNeuro	doi:10.18112/openneuro.ds001486.v1.1.0	https://doi.org/10.18112/openneuro.ds001486.v1.1.0
participant 33	Behavioral assessment	sub-033 Behavioral assessment	phenotype/	OpenNeuro	doi:10.18112/openneuro.ds001486.v1.1.0	https://doi.org/10.18112/openneuro.ds001486.v1.1.0
participant 34	Behavioral assessment	sub-034 Behavioral assessment	phenotype/	OpenNeuro	doi:10.18112/openneuro.ds001486.v1.1.0	https://doi.org/10.18112/openneuro.ds001486.v1.1.0
participant 35	Behavioral assessment	sub-035 Behavioral assessment	phenotype/	OpenNeuro	doi:10.18112/openneuro.ds001486.v1.1.0	https://doi.org/10.18112/openneuro.ds001486.v1.1.0
participant 36	Behavioral assessment	sub-036 Behavioral assessment	phenotype/	OpenNeuro	doi:10.18112/openneuro.ds001486.v1.1.0	https://doi.org/10.18112/openneuro.ds001486.v1.1.0
participant 37	Behavioral assessment	sub-037 Behavioral assessment	phenotype/	OpenNeuro	doi:10.18112/openneuro.ds001486.v1.1.0	https://doi.org/10.18112/openneuro.ds001486.v1.1.0
participant 38	Behavioral assessment	sub-038 Behavioral assessment	phenotype/	OpenNeuro	doi:10.18112/openneuro.ds001486.v1.1.0	https://doi.org/10.18112/openneuro.ds001486.v1.1.0
participant 39	Behavioral assessment	sub-039 Behavioral assessment	phenotype/	OpenNeuro	doi:10.18112/openneuro.ds001486.v1.1.0	https://doi.org/10.18112/openneuro.ds001486.v1.1.0
participant 40	Behavioral assessment	sub-040 Behavioral assessment	phenotype/	OpenNeuro	doi:10.18112/openneuro.ds001486.v1.1.0	https://doi.org/10.18112/openneuro.ds001486.v1.1.0
participant 41	Behavioral assessment	sub-041 Behavioral assessment	phenotype/	OpenNeuro	doi:10.18112/openneuro.ds001486.v1.1.0	https://doi.org/10.18112/openneuro.ds001486.v1.1.0
participant 42	Behavioral assessment	sub-042 Behavioral assessment	phenotype/	OpenNeuro	doi:10.18112/openneuro.ds001486.v1.1.0	https://doi.org/10.18112/openneuro.ds001486.v1.1.0
participant 43	Behavioral assessment	sub-043 Behavioral assessment	phenotype/	OpenNeuro	doi:10.18112/openneuro.ds001486.v1.1.0	https://doi.org/10.18112/openneuro.ds001486.v1.1.0
participant 44	Behavioral assessment	sub-044 Behavioral assessment	phenotype/	OpenNeuro	doi:10.18112/openneuro.ds001486.v1.1.0	https://doi.org/10.18112/openneuro.ds001486.v1.1.0
participant 45	Behavioral assessment	sub-045 Behavioral assessment	phenotype/	OpenNeuro	doi:10.18112/openneuro.ds001486.v1.1.0	https://doi.org/10.18112/openneuro.ds001486.v1.1.0
participant 46	Behavioral assessment	sub-046 Behavioral assessment	phenotype/	OpenNeuro	doi:10.18112/openneuro.ds001486.v1.1.0	https://doi.org/10.18112/openneuro.ds001486.v1.1.0
participant 47	Behavioral assessment	sub-047 Behavioral assessment	phenotype/	OpenNeuro	doi:10.18112/openneuro.ds001486.v1.1.0	https://doi.org/10.18112/openneuro.ds001486.v1.1.0
participant 48	Behavioral assessment	sub-048 Behavioral assessment	phenotype/	OpenNeuro	doi:10.18112/openneuro.ds001486.v1.1.0	https://doi.org/10.18112/openneuro.ds001486.v1.1.0
participant 49	Behavioral assessment	sub-049 Behavioral assessment	phenotype/	OpenNeuro	doi:10.18112/openneuro.ds001486.v1.1.0	https://doi.org/10.18112/openneuro.ds001486.v1.1.0
participant 50	Behavioral assessment	sub-050 Behavioral assessment	phenotype/	OpenNeuro	doi:10.18112/openneuro.ds001486.v1.1.0	https://doi.org/10.18112/openneuro.ds001486.v1.1.0
participant 51	Behavioral assessment	sub-051 Behavioral assessment	phenotype/	OpenNeuro	doi:10.18112/openneuro.ds001486.v1.1.0	https://doi.org/10.18112/openneuro.ds001486.v1.1.0
participant 52	Behavioral assessment	sub-052 Behavioral assessment	phenotype/	OpenNeuro	doi:10.18112/openneuro.ds001486.v1.1.0	https://doi.org/10.18112/openneuro.ds001486.v1.1.0
participant 53	Behavioral assessment	sub-053 Behavioral assessment	phenotype/	OpenNeuro	doi:10.18112/openneuro.ds001486.v1.1.0	https://doi.org/10.18112/openneuro.ds001486.v1.1.0
participant 54	Behavioral assessment	sub-054 Behavioral assessment	phenotype/	OpenNeuro	doi:10.18112/openneuro.ds001486.v1.1.0	https://doi.org/10.18112/openneuro.ds001486.v1.1.0
participant 55	Behavioral assessment	sub-055 Behavioral assessment	phenotype/	OpenNeuro	doi:10.18112/openneuro.ds001486.v1.1.0	https://doi.org/10.18112/openneuro.ds001486.v1.1.0
participant 56	Behavioral assessment	sub-056 Behavioral assessment	phenotype/	OpenNeuro	doi:10.18112/openneuro.ds001486.v1.1.0	https://doi.org/10.18112/openneuro.ds001486.v1.1.0
participant 57	Behavioral assessment	sub-057 Behavioral assessment	phenotype/	OpenNeuro	doi:10.18112/openneuro.ds001486.v1.1.0	https://doi.org/10.18112/openneuro.ds001486.v1.1.0
participant 58	Behavioral assessment	sub-058 Behavioral assessment	phenotype/	OpenNeuro	doi:10.18112/openneuro.ds001486.v1.1.0	https://doi.org/10.18112/openneuro.ds001486.v1.1.0
participant 59	Behavioral assessment	sub-059 Behavioral assessment	phenotype/	OpenNeuro	doi:10.18112/openneuro.ds001486.v1.1.0	https://doi.org/10.18112/openneuro.ds001486.v1.1.0
participant 60	Behavioral assessment	sub-060 Behavioral assessment	phenotype/	OpenNeuro	doi:10.18112/openneuro.ds001486.v1.1.0	https://doi.org/10.18112/openneuro.ds001486.v1.1.0
participant 61	Behavioral assessment	sub-061 Behavioral assessment	phenotype/	OpenNeuro	doi:10.18112/openneuro.ds001486.v1.1.0	https://doi.org/10.18112/openneuro.ds001486.v1.1.0
participant 62	Behavioral assessment	sub-062 Behavioral assessment	phenotype/	OpenNeuro	doi:10.18112/openneuro.ds001486.v1.1.0	https://doi.org/10.18112/openneuro.ds001486.v1.1.0
participant 63	Behavioral assessment	sub-063 Behavioral assessment	phenotype/	OpenNeuro	doi:10.18112/openneuro.ds001486.v1.1.0	https://doi.org/10.18112/openneuro.ds001486.v1.1.0
participant 64	Behavioral assessment	sub-064 Behavioral assessment	phenotype/	OpenNeuro	doi:10.18112/openneuro.ds001486.v1.1.0	https://doi.org/10.18112/openneuro.ds001486.v1.1.0
participant 65	Behavioral assessment	sub-065 Behavioral assessment	phenotype/	OpenNeuro	doi:10.18112/openneuro.ds001486.v1.1.0	https://doi.org/10.18112/openneuro.ds001486.v1.1.0
participant 66	Behavioral assessment	sub-066 Behavioral assessment	phenotype/	OpenNeuro	doi:10.18112/openneuro.ds001486.v1.1.0	https://doi.org/10.18112/openneuro.ds001486.v1.1.0
participant 67	Behavioral assessment	sub-067 Behavioral assessment	phenotype/	OpenNeuro	doi:10.18112/openneuro.ds001486.v1.1.0	https://doi.org/10.18112/openneuro.ds001486.v1.1.0
participant 68	Behavioral assessment	sub-068 Behavioral assessment	phenotype/	OpenNeuro	doi:10.18112/openneuro.ds001486.v1.1.0	https://doi.org/10.18112/openneuro.ds001486.v1.1.0
participant 69	Behavioral assessment	sub-069 Behavioral assessment	phenotype/	OpenNeuro	doi:10.18112/openneuro.ds001486.v1.1.0	https://doi.org/10.18112/openneuro.ds001486.v1.1.0
participant 70	Behavioral assessment	sub-070 Behavioral assessment	phenotype/	OpenNeuro	doi:10.18112/openneuro.ds001486.v1.1.0	https://doi.org/10.18112/openneuro.ds001486.v1.1.0
participant 71	Behavioral assessment	sub-071 Behavioral assessment	phenotype/	OpenNeuro	doi:10.18112/openneuro.ds001486.v1.1.0	https://doi.org/10.18112/openneuro.ds001486.v1.1.0
participant 72	Behavioral assessment	sub-072 Behavioral assessment	phenotype/	OpenNeuro	doi:10.18112/openneuro.ds001486.v1.1.0	https://doi.org/10.18112/openneuro.ds001486.v1.1.0
participant 73	Behavioral assessment	sub-073 Behavioral assessment	phenotype/	OpenNeuro	doi:10.18112/openneuro.ds001486.v1.1.0	https://doi.org/10.18112/openneuro.ds001486.v1.1.0
participant 74	Behavioral assessment	sub-074 Behavioral assessment	phenotype/	OpenNeuro	doi:10.18112/openneuro.ds001486.v1.1.0	https://doi.org/10.18112/openneuro.ds001486.v1.1.0
participant 75	Behavioral assessment	sub-075 Behavioral assessment	phenotype/	OpenNeuro	doi:10.18112/openneuro.ds001486.v1.1.0	https://doi.org/10.18112/openneuro.ds001486.v1.1.0
participant 76	Behavioral assessment	sub-076 Behavioral assessment	phenotype/	OpenNeuro	doi:10.18112/openneuro.ds001486.v1.1.0	https://doi.org/10.18112/openneuro.ds001486.v1.1.0
participant 77	Behavioral assessment	sub-077 Behavioral assessment	phenotype/	OpenNeuro	doi:10.18112/openneuro.ds001486.v1.1.0	https://doi.org/10.18112/openneuro.ds001486.v1.1.0
participant 78	Behavioral assessment	sub-078 Behavioral assessment	phenotype/	OpenNeuro	doi:10.18112/openneuro.ds001486.v1.1.0	https://doi.org/10.18112/openneuro.ds001486.v1.1.0
participant 79	Behavioral assessment	sub-079 Behavioral assessment	phenotype/	OpenNeuro	doi:10.18112/openneuro.ds001486.v1.1.0	https://doi.org/10.18112/openneuro.ds001486.v1.1.0
participant 80	Behavioral assessment	sub-080 Behavioral assessment	phenotype/	OpenNeuro	doi:10.18112/openneuro.ds001486.v1.1.0	https://doi.org/10.18112/openneuro.ds001486.v1.1.0
participant 81	Behavioral assessment	sub-081 Behavioral assessment	phenotype/	OpenNeuro	doi:10.18112/openneuro.ds001486.v1.1.0	https://doi.org/10.18112/openneuro.ds001486.v1.1.0
participant 82	Behavioral assessment	sub-082 Behavioral assessment	phenotype/	OpenNeuro	doi:10.18112/openneuro.ds001486.v1.1.0	https://doi.org/10.18112/openneuro.ds001486.v1.1.0
participant 83	Behavioral assessment	sub-083 Behavioral assessment	phenotype/	OpenNeuro	doi:10.18112/openneuro.ds001486.v1.1.0	https://doi.org/10.18112/openneuro.ds001486.v1.1.0
participant 84	Behavioral assessment	sub-084 Behavioral assessment	phenotype/	OpenNeuro	doi:10.18112/openneuro.ds001486.v1.1.0	https://doi.org/10.18112/openneuro.ds001486.v1.1.0
participant 85	Behavioral assessment	sub-085 Behavioral assessment	phenotype/	OpenNeuro	doi:10.18112/openneuro.ds001486.v1.1.0	https://doi.org/10.18112/openneuro.ds001486.v1.1.0
participant 86	Behavioral assessment	sub-086 Behavioral assessment	phenotype/	OpenNeuro	doi:10.18112/openneuro.ds001486.v1.1.0	https://doi.org/10.18112/openneuro.ds001486.v1.1.0
participant 87	Behavioral assessment	sub-087 Behavioral assessment	phenotype/	OpenNeuro	doi:10.18112/openneuro.ds001486.v1.1.0	https://doi.org/10.18112/openneuro.ds001486.v1.1.0
participant 88	Behavioral assessment	sub-088 Behavioral assessment	phenotype/	OpenNeuro	doi:10.18112/openneuro.ds001486.v1.1.0	https://doi.org/10.18112/openneuro.ds001486.v1.1.0
participant 89	Behavioral assessment	sub-089 Behavioral assessment	phenotype/	OpenNeuro	doi:10.18112/openneuro.ds001486.v1.1.0	https://doi.org/10.18112/openneuro.ds001486.v1.1.0
participant 90	Behavioral assessment	sub-090 Behavioral assessment	phenotype/	OpenNeuro	doi:10.18112/openneuro.ds001486.v1.1.0	https://doi.org/10.18112/openneuro.ds001486.v1.1.0
participant 91	Behavioral assessment	sub-091 Behavioral assessment	phenotype/	OpenNeuro	doi:10.18112/openneuro.ds001486.v1.1.0	https://doi.org/10.18112/openneuro.ds001486.v1.1.0
participant 92	Behavioral assessment	sub-092 Behavioral assessment	phenotype/	OpenNeuro	doi:10.18112/openneuro.ds001486.v1.1.0	https://doi.org/10.18112/openneuro.ds001486.v1.1.0
participant 93	Behavioral assessment	sub-093 Behavioral assessment	phenotype/	OpenNeuro	doi:10.18112/openneuro.ds001486.v1.1.0	https://doi.org/10.18112/openneuro.ds001486.v1.1.0
participant 94	Behavioral assessment	sub-094 Behavioral assessment	phenotype/	OpenNeuro	doi:10.18112/openneuro.ds001486.v1.1.0	https://doi.org/10.18112/openneuro.ds001486.v1.1.0
participant 95	Behavioral assessment	sub-095 Behavioral assessment	phenotype/	OpenNeuro	doi:10.18112/openneuro.ds001486.v1.1.0	https://doi.org/10.18112/openneuro.ds001486.v1.1.0
participant 96	Behavioral assessment	sub-096 Behavioral assessment	phenotype/	OpenNeuro	doi:10.18112/openneuro.ds001486.v1.1.0	https://doi.org/10.18112/openneuro.ds001486.v1.1.0
participant 97	Behavioral assessment	sub-097 Behavioral assessment	phenotype/	OpenNeuro	doi:10.18112/openneuro.ds001486.v1.1.0	https://doi.org/10.18112/openneuro.ds001486.v1.1.0
participant 98	Behavioral assessment	sub-098 Behavioral assessment	phenotype/	OpenNeuro	doi:10.18112/openneuro.ds001486.v1.1.0	https://doi.org/10.18112/openneuro.ds001486.v1.1.0
participant 99	Behavioral assessment	sub-099 Behavioral assessment	phenotype/	OpenNeuro	doi:10.18112/openneuro.ds001486.v1.1.0	https://doi.org/10.18112/openneuro.ds001486.v1.1.0
participant 100	Behavioral assessment	sub-100 Behavioral assessment	phenotype/	OpenNeuro	doi:10.18112/openneuro.ds001486.v1.1.0	https://doi.org/10.18112/openneuro.ds001486.v1.1.0
participant 101	Behavioral assessment	sub-101 Behavioral assessment	phenotype/	OpenNeuro	doi:10.18112/openneuro.ds001486.v1.1.0	https://doi.org/10.18112/openneuro.ds001486.v1.1.0
participant 102	Behavioral assessment	sub-102 Behavioral assessment	phenotype/	OpenNeuro	doi:10.18112/openneuro.ds001486.v1.1.0	https://doi.org/10.18112/openneuro.ds001486.v1.1.0
participant 103	Behavioral assessment	sub-103 Behavioral assessment	phenotype/	OpenNeuro	doi:10.18112/openneuro.ds001486.v1.1.0	https://doi.org/10.18112/openneuro.ds001486.v1.1.0
participant 104	Behavioral assessment	sub-104 Behavioral assessment	phenotype/	OpenNeuro	doi:10.18112/openneuro.ds001486.v1.1.0	https://doi.org/10.18112/openneuro.ds001486.v1.1.0
participant 105	Behavioral assessment	sub-105 Behavioral assessment	phenotype/	OpenNeuro	doi:10.18112/openneuro.ds001486.v1.1.0	https://doi.org/10.18112/openneuro.ds001486.v1.1.0
participant 106	Behavioral assessment	sub-106 Behavioral assessment	phenotype/	OpenNeuro	doi:10.18112/openneuro.ds001486.v1.1.0	https://doi.org/10.18112/openneuro.ds001486.v1.1.0
participant 107	Behavioral assessment	sub-107 Behavioral assessment	phenotype/	OpenNeuro	doi:10.18112/openneuro.ds001486.v1.1.0	https://doi.org/10.18112/openneuro.ds001486.v1.1.0
participant 108	Behavioral assessment	sub-108 Behavioral assessment	phenotype/	OpenNeuro	doi:10.18112/openneuro.ds001486.v1.1.0	https://doi.org/10.18112/openneuro.ds001486.v1.1.0
participant 109	Behavioral assessment	sub-109 Behavioral assessment	phenotype/	OpenNeuro	doi:10.18112/openneuro.ds001486.v1.1.0	https://doi.org/10.18112/openneuro.ds001486.v1.1.0
participant 110	Behavioral assessment	sub-110 Behavioral assessment	phenotype/	OpenNeuro	doi:10.18112/openneuro.ds001486.v1.1.0	https://doi.org/10.18112/openneuro.ds001486.v1.1.0
participant 111	Behavioral assessment	sub-111 Behavioral assessment	phenotype/	OpenNeuro	doi:10.18112/openneuro.ds001486.v1.1.0	https://doi.org/10.18112/openneuro.ds001486.v1.1.0
participant 112	Behavioral assessment	sub-112 Behavioral assessment	phenotype/	OpenNeuro	doi:10.18112/openneuro.ds001486.v1.1.0	https://doi.org/10.18112/openneuro.ds001486.v1.1.0
participant 113	Behavioral assessment	sub-113 Behavioral assessment	phenotype/	OpenNeuro	doi:10.18112/openneuro.ds001486.v1.1.0	https://doi.org/10.18112/openneuro.ds001486.v1.1.0
participant 114	Behavioral assessment	sub-114 Behavioral assessment	phenotype/	OpenNeuro	doi:10.18112/openneuro.ds001486.v1.1.0	https://doi.org/10.18112/openneuro.ds001486.v1.1.0
participant 115	Behavioral assessment	sub-115 Behavioral assessment	phenotype/	OpenNeuro	doi:10.18112/openneuro.ds001486.v1.1.0	https://doi.org/10.18112/openneuro.ds001486.v1.1.0
participant 116	Behavioral assessment	sub-116 Behavioral assessment	phenotype/	OpenNeuro	doi:10.18112/openneuro.ds001486.v1.1.0	https://doi.org/10.18112/openneuro.ds001486.v1.1.0
participant 117	Behavioral assessment	sub-117 Behavioral assessment	phenotype/	OpenNeuro	doi:10.18112/openneuro.ds001486.v1.1.0	https://doi.org/10.18112/openneuro.ds001486.v1.1.0
participant 118	Behavioral assessment	sub-118 Behavioral assessment	phenotype/	OpenNeuro	doi:10.18112/openneuro.ds001486.v1.1.0	https://doi.org/10.18112/openneuro.ds001486.v1.1.0
participant 119	Behavioral assessment	sub-119 Behavioral assessment	phenotype/	OpenNeuro	doi:10.18112/openneuro.ds001486.v1.1.0	https://doi.org/10.18112/openneuro.ds001486.v1.1.0
participant 120	Behavioral assessment	sub-120 Behavioral assessment	phenotype/	OpenNeuro	doi:10.18112/openneuro.ds001486.v1.1.0	https://doi.org/10.18112/openneuro.ds001486.v1.1.0
participant 121	Behavioral assessment	sub-121 Behavioral assessment	phenotype/	OpenNeuro	doi:10.18112/openneuro.ds001486.v1.1.0	https://doi.org/10.18112/openneuro.ds001486.v1.1.0
participant 122	Behavioral assessment	sub-122 Behavioral assessment	phenotype/	OpenNeuro	doi:10.18112/openneuro.ds001486.v1.1.0	https://doi.org/10.18112/openneuro.ds001486.v1.1.0
participant 123	Behavioral assessment	sub-123 Behavioral assessment	phenotype/	OpenNeuro	doi:10.18112/openneuro.ds001486.v1.1.0	https://doi.org/10.18112/openneuro.ds001486.v1.1.0
participant 124	Behavioral assessment	sub-124 Behavioral assessment	phenotype/	OpenNeuro	doi:10.18112/openneuro.ds001486.v1.1.0	https://doi.org/10.18112/openneuro.ds001486.v1.1.0
participant 125	Behavioral assessment	sub-125 Behavioral assessment	phenotype/	OpenNeuro	doi:10.18112/openneuro.ds001486.v1.1.0	https://doi.org/10.18112/openneuro.ds001486.v1.1.0
participant 126	Behavioral assessment	sub-126 Behavioral assessment	phenotype/	OpenNeuro	doi:10.18112/openneuro.ds001486.v1.1.0	https://doi.org/10.18112/openneuro.ds001486.v1.1.0
participant 127	Behavioral assessment	sub-127 Behavioral assessment	phenotype/	OpenNeuro	doi:10.18112/openneuro.ds001486.v1.1.0	https://doi.org/10.18112/openneuro.ds001486.v1.1.0
participant 128	Behavioral assessment	sub-128 Behavioral assessment	phenotype/	OpenNeuro	doi:10.18112/openneuro.ds001486.v1.1.0	https://doi.org/10.18112/openneuro.ds001486.v1.1.0
participant 129	Behavioral assessment	sub-129 Behavioral assessment	phenotype/	OpenNeuro	doi:10.18112/openneuro.ds001486.v1.1.0	https://doi.org/10.18112/openneuro.ds001486.v1.1.0
participant 130	Behavioral assessment	sub-130 Behavioral assessment	phenotype/	OpenNeuro	doi:10.18112/openneuro.ds001486.v1.1.0	https://doi.org/10.18112/openneuro.ds001486.v1.1.0
participant 131	Behavioral assessment	sub-131 Behavioral assessment	phenotype/	OpenNeuro	doi:10.18112/openneuro.ds001486.v1.1.0	https://doi.org/10.18112/openneuro.ds001486.v1.1.0
participant 132	Behavioral assessment	sub-132 Behavioral assessment	phenotype/	OpenNeuro	doi:10.18112/openneuro.ds001486.v1.1.0	https://doi.org/10.18112/openneuro.ds001486.v1.1.0
